# Supplementary material for: IRF1 Maintains Optimal Constitutive Expression of Antiviral Genes and Regulates the Early Antiviral Response
Source: Front Immunol. 2019 May 15;10:1019. doi: 10.3389/fimmu.2019.01019 (PMC6529937; doi:10.3389/fimmu.2019.01019)
Supplement: Supplementary file 1 [file Table_1.xlsx]

## Sheet: Sheet1
Dataset 1: RNA sequencing analysis. RNA sequencing files have been deposited in the NCBI Gene Expression Omnibus under accession number GSE114284.

## Sheet: 1_Wt_No_IFN_vs_IRF1KO_No_IFN
gene	locus	status	(q1)Wt-No IFN	(q2)IRF1KO-No IFN	log2(q1/q2)	log2(q2/q1)	p_value	q_value	significant
A1BG	chr19:58346805-58362848	OK	3.52958	3.89455	-0.14196	0.14196	0.62875	0.742302	no
A1BG-AS1	chr19:58346805-58362848	OK	1.87434	2.58414	-0.463303	0.463303	0.1787	0.294505	no
A1CF	chr10:50799408-50885675	NOTEST	0	0	0	0	1	1	no
A2M	chr12:9065176-9115962	NOTEST	0.00852021	0	#NAME?	#NAME?	1	1	no
A2M-AS1	chr12:9065176-9115962	NOTEST	0.0547409	0.0489451	0.161456	-0.161456	1	1	no
A2ML1	chr12:8822553-8876785	NOTEST	0.00506981	0	#NAME?	#NAME?	1	1	no
A2MP1	chr12:9228532-9234207	NOTEST	0	0	0	0	1	1	no
A3GALT2	chr1:33306765-33321098	NOTEST	0	0	0	0	1	1	no
A4GALT	chr22:42692120-42720870	OK	12.5234	23.7208	-0.921532	0.921532	5e-05	0.000266166	yes
A4GNT	chr3:138123717-138132387	NOTEST	0.141659	0.0205691	2.78387	-2.78387	1	1	no
AA06	chr17:33013087-34156806	NOTEST	0	0	0	0	1	1	no
AAAS	chr12:53307455-53321628	OK	32.9572	41.7976	-0.342824	0.342824	0.0151	0.039488	yes
AACS	chr12:125065378-125143325	OK	9.93699	11.8149	-0.249726	0.249726	0.0904	0.172118	no
AACSP1	chr5:178764860-178776276	NOTEST	0.00647226	0.00809781	-0.323262	0.323262	1	1	no
AADAC	chr3:151733915-151928175	NOTEST	0	0	0	0	1	1	no
AADACL2	chr3_GL383526v1_alt:44984-178941	NOTEST	0	0	0	0	1	1	no
AADACL2-AS1	chr3_GL383526v1_alt:44984-178941	NOTEST	0	0	0	0	1	1	no
AADACL3	chr1:12716114-12728759	NOTEST	0	0	0	0	1	1	no
AADACL4	chr1:12644546-12667086	NOTEST	0	0	0	0	1	1	no
AADACP1	chr3:151733915-151928175	NOTEST	0	0.0166761	#VALUE!	inf	1	1	no
AADAT	chr4:170060221-170090387	OK	3.26272	2.09375	0.639987	-0.639987	0.002	0.0071082	yes
AAED1	chr9:96641250-96655317	OK	10.9845	13.2807	-0.273854	0.273854	0.1151	0.20855	no
AAGAB	chr15:67200674-67527303	OK	26.0803	23.5615	0.146531	-0.146531	0.32855	0.465216	no
AAK1	chr2:69457994-69643845	OK	3.30454	2.50228	0.401202	-0.401202	0.0038	0.0122668	yes
AAMDC	chr11:77821161-77872352	OK	22.4261	40.5879	-0.855871	0.855871	5e-05	0.000266166	yes
AAMP	chr2:218264128-218270209	OK	59.156	74.668	-0.335967	0.335967	0.01795	0.0455965	yes
AANAT	chr17:76453350-76470117	NOTEST	0.0243212	0.00465931	2.38403	-2.38403	1	1	no
AAR2	chr20:36236416-36256941	OK	33.4865	35.0589	-0.0661996	0.0661996	0.6326	0.745187	no
AARD	chr8:116938224-116944000	OK	0.573455	4.01241	-2.80672	2.80672	5e-05	0.000266166	yes
AARS	chr16:70252393-70289509	OK	200.201	151.889	0.398436	-0.398436	0.03305	0.0757389	no
AARS2	chr6:44298725-44313326	OK	6.89346	7.23585	-0.0699336	0.0699336	0.63905	0.750533	no
AARSD1	chr17:42950525-42980528	OK	29.5083	25.5461	0.208021	-0.208021	0.16595	0.278144	no
AASDH	chr4:56338284-56387508	OK	6.55448	4.48135	0.548549	-0.548549	0.00095	0.00371592	yes
AASDHPPT	chr11:106051097-106098692	OK	24.9346	24.4127	0.0305148	-0.0305148	0.8271	0.88846	no
AASS	chr7:122073543-122144290	OK	6.97237	9.07051	-0.379535	0.379535	0.00835	0.0240277	yes
AATBC	chr21:43805757-43812567	NOTEST	0.128778	0.077735	0.728253	-0.728253	1	1	no
AATF	chr17_KI270857v1_alt:1185239-1293236	OK	45.9246	34.578	0.409413	-0.409413	0.0032	0.0106371	yes
AATK	chr17:81035146-81183164	NOTEST	0.184016	0.0672827	1.45152	-1.45152	1	1	no
AATK-AS1	chr17:81035146-81183164	NOTEST	0	0	0	0	1	1	no
ABALON	chr20:31664457-31723409	OK	6.46023	13.404	-1.053	1.053	0.1796	0.295586	no
ABAT	chr16:8674586-8784575	OK	1.1784	0.361038	1.70661	-1.70661	5e-05	0.000266166	yes
ABCA1	chr9:104781002-104928246	NOTEST	0.323144	0.127871	1.33749	-1.33749	1	1	no
ABCA10	chr17:69148006-69327182	NOTEST	0.03949	0.0617483	-0.644913	0.644913	1	1	no
ABCA11P	chr4:425434-499171	OK	7.52282	3.99845	0.911831	-0.911831	0.00605	0.0182999	yes
ABCA12	chr2:214810228-215138428	NOTEST	0.0653574	0.0255689	1.35396	-1.35396	1	1	no
ABCA13	chr7:48171459-48647495	NOTEST	0.00553191	0.00348981	0.664631	-0.664631	1	1	no
ABCA17P	chr16:2340921-2426699	NOTEST	0.00672919	0.00414304	0.699742	-0.699742	1	1	no
ABCA2	chr9:137007233-137036782	OK	4.40308	8.16371	-0.890712	0.890712	5e-05	0.000266166	yes
ABCA3	chr16:2275877-2340746	OK	3.92286	6.14116	-0.646603	0.646603	5e-05	0.000266166	yes
ABCA4	chr1:93992837-94121149	NOTEST	0.00911096	0.0100089	-0.135606	0.135606	1	1	no
ABCA5	chr17:69148006-69327182	OK	4.91782	5.20299	-0.0813213	0.0813213	0.5786	0.702035	no
ABCA6	chr17:69078705-69141874	NOTEST	0.0127224	0.0220538	-0.793662	0.793662	1	1	no
ABCA7	chr19:1040102-1065571	OK	3.49074	5.07467	-0.539782	0.539782	0.00055	0.00231028	yes
ABCA8	chr17:68867286-68955392	OK	0.4235	13.0539	-4.94597	4.94597	5e-05	0.000266166	yes
ABCA9	chr17:68974631-69060995	NOTEST	0.00415177	0.00132181	1.65121	-1.65121	1	1	no
ABCA9-AS1	chr17:68974631-69060995	NOTEST	0	0	0	0	1	1	no
ABCB1	chr7:87503862-87832298	NOTEST	0.0319831	0.0017832	4.16477	-4.16477	1	1	no
ABCB10	chr1:229516581-229558695	OK	9.4482	12.9525	-0.455119	0.455119	0.0018	0.00649807	yes
ABCB11	chr2_GL383522v1_alt:109565-123061	NOTEST	0	0	0	0	1	1	no
ABCB4	chr7:87402044-87475703	NOTEST	0.00374692	0.00949494	-1.34145	1.34145	1	1	no
ABCB5	chr7:20615621-20757014	OK	0.0478132	0.607853	-3.66824	3.66824	5e-05	0.000266166	yes
ABCB6	chr2:219209765-219218990	OK	9.31637	12.5386	-0.428534	0.428534	0.00435	0.0137617	yes
ABCB7	chrX:75053171-75156340	OK	11.1533	12.5983	-0.175758	0.175758	0.24905	0.377004	no
ABCB8	chr7:151028421-151047782	OK	11.7192	12.6166	-0.10644	0.10644	0.44745	0.583629	no
ABCB9	chr12:122920950-122966509	OK	3.08921	3.56071	-0.204928	0.204928	0.2625	0.392805	no
ABCC1	chr16_KI270853v1_alt:1607546-1800965	OK	20.5087	37.1463	-0.856983	0.856983	5e-05	0.000266166	yes
ABCC10	chr6:43427553-43456632	OK	3.14882	4.22204	-0.423127	0.423127	0.0309	0.0714767	no
ABCC11	chr16:48166910-48235177	NOTEST	0.0309594	0.00619511	2.32118	-2.32118	1	1	no
ABCC12	chr16:48082972-48146770	NOTEST	0	0	0	0	1	1	no
ABCC13	chr21:14273798-14301371	NOTEST	0.0101987	0	#NAME?	#NAME?	1	1	no
ABCC2	chr10:99782597-99852192	NOTEST	0.0762648	0.0835502	-0.131627	0.131627	1	1	no
ABCC3	chr17:50634856-50691702	OK	17.1422	28.5539	-0.736136	0.736136	5e-05	0.000266166	yes
ABCC4	chr13:95019828-95301446	OK	6.55679	8.41972	-0.360782	0.360782	0.0128	0.0343442	yes
ABCC5	chr3:183919935-184017939	OK	6.26834	6.31	-0.00955597	0.00955597	0.9584	0.973897	no
ABCC5-AS1	chr3:183919935-184017939	NOTEST	0	0	0	0	1	1	no
ABCC6	chr16_KI270853v1_alt:1807490-1881466	OK	0.611728	0.345145	0.825686	-0.825686	0.124	0.221271	no
ABCC6P1	chr16:18571247-18598285	NOTEST	0.0672467	0.0160539	2.06653	-2.06653	1	1	no
ABCC6P2	chr16_KI270853v1_alt:962182-964453	NOTEST	0.24928	0.015253	4.0306	-4.0306	1	1	no
ABCC8	chr11:17392884-17476845	NOTEST	0	0	0	0	1	1	no
ABCC9	chr12:21797389-21936694	NOTEST	0	0	0	0	1	1	no
ABCD1	chrX:153724867-153744762	OK	7.55269	10.8582	-0.523716	0.523716	0.00035	0.00153868	yes
ABCD2	chr12:39551219-39620041	OK	0.542293	2.05185	-1.91978	1.91978	5e-05	0.000266166	yes
ABCD3	chr1:94418376-94518663	OK	26.5609	50.4793	-0.926386	0.926386	5e-05	0.000266166	yes
ABCD4	chr14:74285276-74303064	OK	9.96137	7.80808	0.351377	-0.351377	0.0216	0.0532613	no
ABCE1	chr4:144994574-145129524	OK	35.4103	37.2794	-0.074208	0.074208	0.6256	0.740022	no
ABCF1	chr6_GL000256v2_alt:1872149-1892288	OK	35.8856	49.0509	-0.450874	0.450874	0.00215	0.00756852	yes
ABCF2	chr7:151207836-151227374	OK	31.9828	35.5176	-0.15124	0.15124	0.3213	0.457482	no
ABCF3	chr3:184186074-184194007	OK	23.1447	24.4918	-0.0816137	0.0816137	0.5636	0.689368	no
ABCG1	chr21:42199688-42297244	OK	0.554879	0.0126149	5.45897	-5.45897	0.06455	0.130741	no
ABCG2	chr4:88090263-88231322	NOTEST	0.266183	0.03781	2.81558	-2.81558	1	1	no
ABCG4	chr11:119149039-119162665	OK	0.764944	0.745934	0.0363065	-0.0363065	0.8857	0.929667	no
ABCG5	chr2:43812471-43838819	NOTEST	0	0	0	0	1	1	no
ABCG8	chr2:43838963-43878466	NOTEST	0	0	0	0	1	1	no
ABHD1	chr2:27123788-27134674	NOTEST	0.194043	0.0864149	1.16703	-1.16703	1	1	no
ABHD10	chr3:111978875-111993368	OK	12.3275	12.7865	-0.052744	0.052744	0.71755	0.80914	no
ABHD11	chr7:73736094-73738867	OK	12.3861	12.5488	-0.0188245	0.0188245	0.91055	0.94434	no
ABHD11-AS1	chr7:73735068-73736000	NOTEST	0.174312	0.201021	-0.205677	0.205677	1	1	no
ABHD12	chr20:25248069-25390982	OK	46.9258	63.9249	-0.445996	0.445996	0.14875	0.255464	no
ABHD12B	chr14:50872159-50904970	NOTEST	0.278319	0.285446	-0.0364821	0.0364821	1	1	no
ABHD13	chr13:108218414-108234255	OK	4.87072	4.84493	0.00765702	-0.00765702	0.9578	0.973534	no
ABHD14A	chr3:51975025-51989202	OK	8.91679	11.1584	-0.323533	0.323533	0.25915	0.389061	no
ABHD14A-ACY1	chr3:51975025-51989202	NOTEST	0.297965	0	#NAME?	#NAME?	1	1	no
ABHD14B	chr3:51968509-51974630	OK	20.378	19.8438	0.0383236	-0.0383236	0.79635	0.86569	no
ABHD15	chr17:29560670-29567024	OK	5.85494	10.6333	-0.860866	0.860866	5e-05	0.000266166	yes
ABHD16A	chr6_GL000256v2_alt:2986233-3002657	OK	18.9441	17.7651	0.0927057	-0.0927057	0.52355	0.653051	no
ABHD16B	chr20:63861212-63862988	OK	1.61719	2.07961	-0.362817	0.362817	0.13935	0.242831	no
ABHD17A	chr19:1876975-1885519	OK	26.5027	41.2409	-0.63794	0.63794	5e-05	0.000266166	yes
ABHD17B	chr9:71862451-71911232	OK	6.78312	7.72687	-0.187935	0.187935	0.3289	0.465612	no
ABHD17C	chr15:80695310-80755621	OK	6.49696	4.69262	0.46937	-0.46937	0.0068	0.0202372	yes
ABHD2	chr15:89088149-89202360	OK	17.5395	26.824	-0.612916	0.612916	0.0001	0.000501055	yes
ABHD3	chr18:21650896-21704805	OK	10.1075	13.2753	-0.393316	0.393316	0.01215	0.0329591	yes
ABHD4	chr14:22598237-22612359	OK	27.4174	26.1382	0.0689348	-0.0689348	0.62215	0.737521	no
ABHD5	chr3:43690882-43722725	OK	4.93678	7.37859	-0.579775	0.579775	0.0001	0.000501055	yes
ABHD6	chr3:58237531-58294734	OK	7.32522	7.37687	-0.0101375	0.0101375	0.95285	0.970505	no
ABHD8	chr19:17292130-17303473	OK	11.137	12.1134	-0.121247	0.121247	0.44465	0.58119	no
ABI1	chr10:26697665-26861087	OK	18.7547	19.2217	-0.0354794	0.0354794	0.813	0.878082	no
ABI2	chr2:203328238-203432173	OK	30.9561	31.1571	-0.00933478	0.00933478	0.9505	0.968904	no
ABI3	chr17:49206233-49223225	NOTEST	0	0.00965557	#VALUE!	inf	1	1	no
ABI3BP	chr3:100749334-100993490	OK	1.56469	3.55544	-1.18415	1.18415	5e-05	0.000266166	yes
ABL1	chr9:130713880-130887675	OK	30.4803	28.4212	0.100908	-0.100908	0.4904	0.623988	no
ABL2	chr1:179099326-179229684	OK	9.33015	9.114	0.0338152	-0.0338152	0.8125	0.877899	no
ABLIM1	chr10:114431109-114684655	OK	35.3909	30.2816	0.22494	-0.22494	0.13685	0.239195	no
ABLIM2	chr4:7965309-8158832	OK	9.25001	10.1899	-0.139612	0.139612	0.37265	0.509823	no
ABLIM3	chr5:149141482-149260438	OK	4.52832	2.32634	0.96091	-0.96091	5e-05	0.000266166	yes
ABO	chr9:133255175-133275214	NOTEST	0	0	0	0	1	1	no
ABR	chr17_KI270910v1_alt:42764-149117	OK	17.4783	20.0035	-0.194689	0.194689	0.1576	0.267009	no
ABRA	chr8:106759482-106770244	NOTEST	0.0110872	0.00717163	0.628519	-0.628519	1	1	no
ABRACL	chr6:139028681-139043302	OK	37.672	58.7601	-0.641343	0.641343	5e-05	0.000266166	yes
ABT1	chr6:26596942-26600049	OK	10.3766	11.7624	-0.180858	0.180858	0.24605	0.373824	no
ABTB1	chr3:127672937-127680926	OK	5.64656	8.32731	-0.560478	0.560478	0.0021	0.00741409	yes
ABTB2	chr11:34150986-34358008	OK	0.795589	0.925401	-0.218055	0.218055	0.3399	0.47667	no
ACAA1	chr3:38039204-38137242	OK	17.2883	24.4118	-0.497781	0.497781	0.00065	0.00267707	yes
ACAA2	chr18:49783503-49813881	OK	29.1174	36.5878	-0.32948	0.32948	0.0203	0.0505619	no
ACACA	chr17_KI270857v1_alt:1320991-1645967	OK	15.739	28.7896	-0.871205	0.871205	5e-05	0.000266166	yes
ACACB	chr12:109139396-109268225	OK	3.17845	2.25855	0.492927	-0.492927	0.00165	0.00604016	yes
ACAD10	chr12:111686052-111757107	OK	4.53769	4.2684	0.0882624	-0.0882624	0.59185	0.713427	no
ACAD11	chr3:132558137-132874206	OK	13.2056	6.65555	0.988524	-0.988524	0.0003	0.00134283	yes
ACAD8	chr11:134253539-134265852	OK	12.2785	13.7415	-0.162413	0.162413	0.2813	0.413267	no
ACAD9	chr3:128879489-128913114	OK	27.8002	36.9581	-0.410795	0.410795	0.0038	0.0122668	yes
ACADL	chr2:210187991-210225491	NOTEST	0.193321	0.00349794	5.78835	-5.78835	1	1	no
ACADM	chr1:75724346-75763678	OK	15.8236	18.1237	-0.195805	0.195805	0.1767	0.291824	no
ACADS	chr12:120725737-120740008	OK	12.2139	13.5579	-0.150608	0.150608	0.32715	0.463677	no
ACADSB	chr10:123008912-123058290	OK	2.9171	4.46999	-0.615735	0.615735	5e-05	0.000266166	yes
ACADVL	chr17:7189890-7225267	OK	109.584	144.869	-0.402714	0.402714	0.0177	0.045082	yes
ACAN	chr15:88803442-88875354	NOTEST	0	0	0	0	1	1	no
ACAP1	chr17:7336528-7351474	NOTEST	0.0731041	0.0615412	0.248401	-0.248401	1	1	no
ACAP2	chr3:195274735-195443088	OK	14.9458	11.4856	0.379917	-0.379917	0.00825	0.0237966	yes
ACAP3	chr1:1292383-1307889	OK	7.98497	11.2465	-0.494111	0.494111	0.00095	0.00371592	yes
ACAT1	chr11:108121530-108148164	OK	36.9471	62.8295	-0.765981	0.765981	5e-05	0.000266166	yes
ACAT2	chr6:159760258-159789703	OK	202.871	554.383	-1.45032	1.45032	5e-05	0.000266166	yes
ACBD3	chr1:226144678-226186722	OK	19.0052	14.5567	0.384706	-0.384706	0.00585	0.0177718	yes
ACBD4	chr17:45132599-45144176	OK	9.25595	7.5385	0.296103	-0.296103	0.0896	0.170913	no
ACBD5	chr10:27195213-27242139	OK	19.3653	14.0355	0.464398	-0.464398	0.0012	0.00456233	yes
ACBD6	chr1:180288216-180502887	OK	49.869	45.4057	0.135268	-0.135268	0.33095	0.467618	no
ACBD7	chr10:15075474-15088776	OK	8.02271	12.2845	-0.614683	0.614683	5e-05	0.000266166	yes
ACCS	chr11:44066178-44084019	OK	1.36522	0.51758	1.39928	-1.39928	5e-05	0.000266166	yes
ACCSL	chr11:44047980-44059977	NOTEST	0	0	0	0	1	1	no
ACD	chr16:67645126-67660815	OK	23.8984	21.9662	0.121624	-0.121624	0.38905	0.52645	no
ACE	chr17:63477060-63498380	NOTEST	0.0264731	0.0253162	0.0644645	-0.0644645	1	1	no
ACE2	chrX:15561032-15602069	NOTEST	0.0239763	0.0048605	2.30243	-2.30243	1	1	no
ACER1	chr19:6306498-6333629	NOTEST	0.0142077	0	#NAME?	#NAME?	1	1	no
ACER2	chr9:19408926-19452502	OK	0.808686	0.661324	0.290222	-0.290222	0.2773	0.409062	no
ACER3	chr11:76860872-77026797	OK	8.57776	7.61899	0.171002	-0.171002	0.22195	0.346468	no
ACHE	chr7:100889993-100896133	NOTEST	0.0587974	0.0459291	0.356345	-0.356345	1	1	no
ACIN1	chr14:23058564-23100456	OK	56.2863	61.3116	-0.123376	0.123376	0.49675	0.629838	no
ACKR1	chr1:159204012-159206500	OK	4.84354	25.3264	-2.38651	2.38651	5e-05	0.000266166	yes
ACKR2	chr3:42809471-42867283	NOTEST	0.090972	0.0561	0.697421	-0.697421	1	1	no
ACKR3	chr2:236569736-236582351	NOTEST	0.227237	0	#NAME?	#NAME?	1	1	no
ACKR4	chr3:132558137-132874206	NOTEST	0.059902	0.0299854	0.998342	-0.998342	1	1	no
ACLY	chr17:41866916-41919022	OK	82.5864	189.638	-1.19927	1.19927	5e-05	0.000266166	yes
ACMSD	chr2:134838615-134918606	NOTEST	0	0	0	0	1	1	no
ACO1	chr9:32384602-32450834	OK	31.2573	60.8836	-0.961859	0.961859	5e-05	0.000266166	yes
ACO2	chr22:41469124-41544606	OK	51.1372	68.3432	-0.418424	0.418424	0.0187	0.0471595	yes
ACOT1	chr14:73478483-73558947	OK	2.99575	5.25912	-0.811903	0.811903	0.03545	0.0803256	no
ACOT11	chr1:54548133-54634744	OK	1.28137	0.205706	2.63903	-2.63903	5e-05	0.000266166	yes
ACOT12	chr5:81330127-81394169	NOTEST	0	0	0	0	1	1	no
ACOT13	chr6:24667034-24719175	OK	9.5297	8.56896	0.153311	-0.153311	0.65035	0.759713	no
ACOT2	chr14:73567619-73575658	OK	10.7029	11.154	-0.0595547	0.0595547	0.72	0.810472	no
ACOT4	chr14:73591705-73595766	OK	6.17614	3.06416	1.01121	-1.01121	5e-05	0.000266166	yes
ACOT6	chr14:73616843-73619888	NOTEST	0.108695	0.0420074	1.37156	-1.37156	1	1	no
ACOT7	chr1:6264271-6393766	OK	83.8253	132.491	-0.660437	0.660437	5e-05	0.000266166	yes
ACOT8	chr20:45833830-45857409	OK	27.4054	28.9784	-0.0805141	0.0805141	0.6775	0.779787	no
ACOT9	chrX:23703659-23743290	OK	32.2891	45.1004	-0.482095	0.482095	0.00065	0.00267707	yes
ACOX1	chr17:75941510-76005999	OK	6.33539	7.15503	-0.175525	0.175525	0.33135	0.467885	no
ACOX2	chr3:58505135-58537202	NOTEST	0.0260692	0.0113839	1.19535	-1.19535	1	1	no
ACOX3	chr4:8366281-8440725	OK	5.23408	4.49067	0.221005	-0.221005	0.20505	0.326837	no
ACOXL	chr2:110732572-111118222	NOTEST	0.0609554	0.00368415	4.04835	-4.04835	1	1	no
ACP1	chr2:264868-278282	OK	74.9023	59.725	0.326674	-0.326674	0.0205	0.050936	no
ACP2	chr11:47239301-47269033	OK	28.1906	32.9802	-0.226388	0.226388	0.13355	0.23463	no
ACP5	chr19:11574659-11578986	OK	2.31423	0.1193	4.27786	-4.27786	5e-05	0.000266166	yes
ACP6	chr1:147647365-147670512	OK	8.77294	6.24344	0.49072	-0.49072	0.00655	0.0196205	yes
ACPP	chr3:132317366-132368302	NOTEST	0.133155	0	#NAME?	#NAME?	1	1	no
ACPT	chr19:50790414-50795224	NOTEST	0.0122302	0	#NAME?	#NAME?	1	1	no
ACR	chr22:50738223-50745299	NOTEST	0	0	0	0	1	1	no
ACRBP	chr12:6638075-6647414	NOTEST	0.23927	0.190061	0.332173	-0.332173	1	1	no
ACRC	chrX:71578023-71613583	NOTEST	0.141268	0.132678	0.090499	-0.090499	1	1	no
ACRV1	chr11:125625135-125680898	NOTEST	0.264828	0.144502	0.873964	-0.873964	1	1	no
ACSBG1	chr15:78170844-78234707	NOTEST	0.0292212	0.0874356	-1.5812	1.5812	1	1	no
ACSBG2	chr19:6135632-6193103	NOTEST	0.0228578	0.0335296	-0.552752	0.552752	1	1	no
ACSF2	chr17:50426157-50474845	OK	22.6176	14.6757	0.62402	-0.62402	5e-05	0.000266166	yes
ACSF3	chr16:89093808-89155846	OK	4.02124	1.99199	1.01343	-1.01343	5e-05	0.000266166	yes
ACSL1	chr4:184755594-184826114	OK	44.3937	105.101	-1.24335	1.24335	5e-05	0.000266166	yes
ACSL3	chr2:222861013-222943401	OK	61.5063	66.5269	-0.113204	0.113204	0.4671	0.601999	no
ACSL4	chrX:109641334-109733392	OK	19.2954	34.1793	-0.824868	0.824868	5e-05	0.000266166	yes
ACSL5	chr10:112374157-112428380	OK	2.74209	1.18623	1.20889	-1.20889	5e-05	0.000266166	yes
ACSL6	chr5:131949973-132012068	NOTEST	0.0449886	0.0052872	3.08898	-3.08898	1	1	no
ACSM1	chr16:20623236-20691256	NOTEST	0.0213098	0.00431655	2.30357	-2.30357	1	1	no
ACSM2A	chr16:20451460-20487669	NOTEST	0	0	0	0	1	1	no
ACSM2B	chr16:20536760-20576373	NOTEST	0	0	0	0	1	1	no
ACSM3	chr16:20763989-20849668	NOTEST	0.30431	0.229148	0.409264	-0.409264	1	1	no
ACSM4	chr12:7304331-7328373	NOTEST	0	0	0	0	1	1	no
ACSM5	chr16:20409533-20440959	NOTEST	0	0	0	0	1	1	no
ACSM6	chr10:95194199-95228929	NOTEST	0	0	0	0	1	1	no
ACSS1	chr20:25006229-25058182	OK	12.9235	14.7686	-0.192541	0.192541	0.1783	0.294028	no
ACSS2	chr20:34874962-34927966	OK	55.0914	226.753	-2.04122	2.04122	5e-05	0.000266166	yes
ACSS3	chr12:81078029-81255803	OK	0.640501	0.0645439	3.31085	-3.31085	5e-05	0.000266166	yes
ACTA1	chr1:229431245-229434096	NOTEST	0.00983776	0.00614889	0.678003	-0.678003	1	1	no
ACTA2	chr10:88932683-89015785	OK	3.83526	2.08352	0.880301	-0.880301	0.08615	0.165495	no
ACTA2-AS1	chr10:88932683-89015785	NOTEST	0.0234047	0.00939137	1.31739	-1.31739	1	1	no
ACTB	chr7:5527147-5530601	OK	1252.66	4230.26	-1.75575	1.75575	0.0076	0.022196	yes
ACTBL2	chr5:57480015-57482809	NOTEST	0.0163762	0.0422811	-1.36841	1.36841	1	1	no
ACTC1	chr15:34755083-34812923	NOTEST	0	0	0	0	1	1	no
ACTG1	chr17:81509970-81512866	OK	1111.49	3756.43	-1.75687	1.75687	0.01	0.0279357	yes
ACTG1P17	chr15:82725897-82739780	NOTEST	0.0984717	0.044454	1.1474	-1.1474	1	1	no
ACTG1P20	chr1:27322144-27336400	OK	1.16453	3.40777	-1.54908	1.54908	0.03565	0.0806825	no
ACTG1P4	chr1:103525955-103579534	NOTEST	0.11597	0.146243	-0.334616	0.334616	1	1	no
ACTG2	chr2:73892965-73919653	NOTEST	0	0.0651036	#VALUE!	inf	1	1	no
ACTL10	chr20:33657086-33674458	OK	0.24308	0.439516	-0.854484	0.854484	0.58815	0.709867	no
ACTL6A	chr3:179562879-179588405	OK	64.1115	66.2765	-0.0479149	0.0479149	0.7392	0.825409	no
ACTL6B	chr7:100643102-100656461	NOTEST	0	0	0	0	1	1	no
ACTL7A	chr9:108862227-108863755	NOTEST	0	0	0	0	1	1	no
ACTL7B	chr9:108854588-108855995	NOTEST	0	0.0150677	#VALUE!	inf	1	1	no
ACTL8	chr1:17755312-17827063	NOTEST	0	0	0	0	1	1	no
ACTL9	chr19:8697396-8698830	NOTEST	0	0	0	0	1	1	no
ACTN1	chr14:68874122-68979366	OK	110.038	233.312	-1.08426	1.08426	5e-05	0.000266166	yes
ACTN1-AS1	chr14:68979681-68987463	NOTEST	0.124312	0.121869	0.0286311	-0.0286311	1	1	no
ACTN2	chr1:236686453-236764627	NOTEST	0	0.00170837	#VALUE!	inf	1	1	no
ACTN3	chr11:66546394-66563329	NOTEST	0	0.00292891	#VALUE!	inf	1	1	no
ACTN4	chr19:38647626-38744474	OK	101.097	265.358	-1.39219	1.39219	5e-05	0.000266166	yes
ACTR10	chr14:58200114-58235635	OK	29.6262	34.8792	-0.235493	0.235493	0.08715	0.167078	no
ACTR1A	chr10:102479228-102502755	OK	59.7195	88.1928	-0.562459	0.562459	0.0001	0.000501055	yes
ACTR1B	chr2:97655938-97664098	OK	27.8256	32.4167	-0.220321	0.220321	0.11455	0.207808	no
ACTR2	chr2:65227694-65271256	OK	97.8367	121.057	-0.307241	0.307241	0.0705	0.140377	no
ACTR3	chr2:113831182-113961552	OK	41.7262	47.9638	-0.200991	0.200991	0.1899	0.308003	no
ACTR3B	chr7:152759748-152855379	OK	2.15424	1.64607	0.388151	-0.388151	0.09255	0.175459	no
ACTR3BP2	chr2:91941132-91942470	NOTEST	0	0	0	0	1	1	no
ACTR3BP5	chr10:38696595-38698240	NOTEST	0	0	0	0	1	1	no
ACTR3C	chr7:150247211-150338156	NOTEST	0.301291	0.213724	0.495411	-0.495411	1	1	no
ACTR5	chr20:38748453-38772446	OK	7.51692	11.3142	-0.589926	0.589926	0.00035	0.00153868	yes
ACTR6	chr12:100200086-100224424	OK	15.7127	16.2141	-0.0453254	0.0453254	0.7635	0.842777	no
ACTR8	chr3:53867065-53882202	OK	7.85502	8.19841	-0.0617303	0.0617303	0.68105	0.782442	no
ACTRT1	chrX:128050961-128052403	NOTEST	0	0	0	0	1	1	no
ACTRT2	chr1:3021481-3022903	NOTEST	0	0	0	0	1	1	no
ACTRT3	chr3:169766922-169769895	OK	0.712383	1.19637	-0.747936	0.747936	0.0104	0.0289014	yes
ACVR1	chr2:157736445-157875862	OK	12.4492	13.3145	-0.0969419	0.0969419	0.4992	0.631681	no
ACVR1B	chr12:51951666-51997079	OK	12.0544	10.3784	0.21597	-0.21597	0.1295	0.229454	no
ACVR1C	chr2:157526766-157628887	NOTEST	0.0131144	0.0116965	0.165075	-0.165075	1	1	no
ACVR2A	chr2:147844516-148513475	OK	2.2751	1.50295	0.598137	-0.598137	0.15635	0.2655	no
ACVR2B	chr3:38451026-38493142	OK	1.02391	0.997392	0.0378506	-0.0378506	0.8322	0.892299	no
ACVR2B-AS1	chr3:38451026-38493142	NOTEST	0.119742	0.0570471	1.0697	-1.0697	1	1	no
ACVRL1	chr12:51907417-51923361	NOTEST	0.0238296	0	#NAME?	#NAME?	1	1	no
ACY1	chr3:51975025-51989202	OK	13.1186	13.0807	0.00417671	-0.00417671	0.98255	0.989992	no
ACY3	chr11:67642554-67650659	NOTEST	0	0	0	0	1	1	no
ACYP1	chr14:75053224-75069483	OK	28.1068	33.3895	-0.248477	0.248477	0.15185	0.259414	no
ACYP2	chr2:54115272-54305298	OK	2.65177	1.98251	0.419627	-0.419627	0.1024	0.190016	no
ADA	chr20:44619521-44651735	OK	14.7545	26.4931	-0.844467	0.844467	5e-05	0.000266166	yes
ADAD1	chr4:122378965-122429792	NOTEST	0	0	0	0	1	1	no
ADAD2	chr16:84191116-84197166	NOTEST	0.0340223	0	#NAME?	#NAME?	1	1	no
ADAL	chr15:43327775-43354555	OK	8.34745	6.20711	0.427413	-0.427413	0.05905	0.122073	no
ADAM10	chr15:58595203-58749978	OK	31.3809	46.1675	-0.556988	0.556988	0.0001	0.000501055	yes
ADAM11	chr17:44759199-44781846	OK	1.60162	1.7586	-0.134891	0.134891	0.4979	0.630695	no
ADAM12	chr10:126012384-126388558	OK	0.0863931	0.583546	-2.75586	2.75586	5e-05	0.000266166	yes
ADAM15	chr1:155033805-155069553	OK	46.1954	86.4736	-0.904511	0.904511	5e-05	0.000266166	yes
ADAM17	chr2:9489280-9555788	OK	27.1974	26.5502	0.0347431	-0.0347431	0.8021	0.869983	no
ADAM18	chr8_KI270822v1_alt:335201-480684	NOTEST	0	0	0	0	1	1	no
ADAM19	chr5:157477303-157575823	OK	0.732532	0.425616	0.783337	-0.783337	0.00155	0.00571815	yes
ADAM1A	chr12:111899062-111901902	OK	1.10873	0.877471	0.33749	-0.33749	0.17735	0.292679	no
ADAM2	chr8_KI270822v1_alt:494374-588925	NOTEST	0	0	0	0	1	1	no
ADAM20	chr14:70522360-70535015	NOTEST	0.0246378	0.0158022	0.64075	-0.64075	1	1	no
ADAM20P1	chr14:70468878-70483756	NOTEST	0.018334	0.0179352	0.0317263	-0.0317263	1	1	no
ADAM21	chr14:70452156-70459905	NOTEST	0.101981	0.0799755	0.350673	-0.350673	1	1	no
ADAM21P1	chr14:70245752-70247801	NOTEST	0.0432731	0.00432115	3.32398	-3.32398	1	1	no
ADAM22	chr7:87934250-88202889	OK	0.97893	0.936123	0.0645074	-0.0645074	0.80665	0.873778	no
ADAM23	chr2:206443643-206621131	NOTEST	0.0202759	0.00274741	2.88362	-2.88362	1	1	no
ADAM28	chr8:24294039-24548618	NOTEST	0.0614272	0.0400946	0.615471	-0.615471	1	1	no
ADAM29	chr4:174918357-174978180	NOTEST	0	0	0	0	1	1	no
ADAM30	chr1:119893532-119896524	NOTEST	0	0	0	0	1	1	no
ADAM32	chr8_KI270822v1_alt:13213-190632	NOTEST	0.0677853	0.0860533	-0.344257	0.344257	1	1	no
ADAM33	chr20:3667972-3682131	NOTEST	0.0742818	0.0125045	2.57057	-2.57057	1	1	no
ADAM3A	chr8:39451044-39522989	NOTEST	0	0	0	0	1	1	no
ADAM5	chr8_KI270822v1_alt:220373-251785	NOTEST	0	0	0	0	1	1	no
ADAM6	chr14_KI270846v1_alt:437497-440038	NOTEST	0	0.00485487	#VALUE!	inf	1	1	no
ADAM7	chr8:24294039-24548618	NOTEST	0	0	0	0	1	1	no
ADAM8	chr10:133262415-133276903	OK	1.51808	0.29998	2.33931	-2.33931	5e-05	0.000266166	yes
ADAM9	chr8_KI270822v1_alt:7545-10943	OK	70.3494	145.505	-1.04846	1.04846	5e-05	0.000266166	yes
ADAMDEC1	chr8:24294039-24548618	NOTEST	0.0123876	0	#NAME?	#NAME?	1	1	no
ADAMTS1	chr21:26836286-26845409	NOTEST	0.153482	0.0785645	0.966119	-0.966119	1	1	no
ADAMTS10	chr19:8580239-8610735	NOTEST	0.27659	0.268948	0.0404237	-0.0404237	1	1	no
ADAMTS12	chr5:33527180-33892019	OK	1.77893	5.54067	-1.63905	1.63905	5e-05	0.000266166	yes
ADAMTS13	chr9:133361448-133459403	OK	1.23087	0.537561	1.19518	-1.19518	0.4021	0.539336	no
ADAMTS14	chr10:70672802-70762439	NOTEST	0.0839754	0.0857559	-0.0302695	0.0302695	1	1	no
ADAMTS15	chr11:130448973-130476644	OK	2.78965	9.45068	-1.76033	1.76033	5e-05	0.000266166	yes
ADAMTS16	chr5:5140329-5320299	NOTEST	0.0136654	0.00168733	3.01772	-3.01772	1	1	no
ADAMTS17	chr15:99971437-100341978	NOTEST	0.023842	0.00694479	1.7795	-1.7795	1	1	no
ADAMTS18	chr16:77282127-77435114	NOTEST	0	0	0	0	1	1	no
ADAMTS19	chr5:129459558-129738683	NOTEST	0.0078075	0.0037579	1.05493	-1.05493	1	1	no
ADAMTS19-AS1	chr5:129459558-129738683	NOTEST	0.0235618	0	#NAME?	#NAME?	1	1	no
ADAMTS2	chr5:179110850-179345430	OK	2.59097	0.0650391	5.31604	-5.31604	5e-05	0.000266166	yes
ADAMTS20	chr12:43354208-43551921	NOTEST	0	0	0	0	1	1	no
ADAMTS3	chr4:72280968-72568799	OK	0.698484	0.797259	-0.190822	0.190822	0.3922	0.529259	no
ADAMTS4	chr1:161189747-161199055	NOTEST	0.0503919	0.0466233	0.112139	-0.112139	1	1	no
ADAMTS5	chr21:26917911-26967120	NOTEST	0.00284471	0.00435756	-0.61524	0.61524	1	1	no
ADAMTS6	chr5:65148735-65481877	NOTEST	0.139327	0.0652462	1.09451	-1.09451	1	1	no
ADAMTS7	chr15:78759202-78811431	OK	9.14654	14.5207	-0.666813	0.666813	5e-05	0.000266166	yes
ADAMTS7P1	chr15_KI270850v1_alt:3300-44597	NOTEST	0.0113203	0.0337749	-1.57704	1.57704	1	1	no
ADAMTS8	chr11:130404922-130428644	NOTEST	0.0151598	0.317841	-4.38998	4.38998	1	1	no
ADAMTS9	chr3:64515654-65011471	NOTEST	0.0488121	0	#NAME?	#NAME?	1	1	no
ADAMTS9-AS1	chr3:64515654-65011471	NOTEST	0	0	0	0	1	1	no
ADAMTS9-AS2	chr3:64515654-65011471	NOTEST	0	0	0	0	1	1	no
ADAMTSL1	chr9:18474080-18910949	OK	0.30031	1.25163	-2.05929	2.05929	5e-05	0.000266166	yes
ADAMTSL2	chr9:133532163-133575519	NOTEST	0.00402344	0.00976382	-1.27902	1.27902	1	1	no
ADAMTSL3	chr15:83654085-84039841	NOTEST	0.0741415	0.0364109	1.02591	-1.02591	1	1	no
ADAMTSL4	chr1:150549368-150579738	OK	14.9081	37.3915	-1.32661	1.32661	0.00245	0.00847215	yes
ADAMTSL4-AS1	chr1:150549368-150579738	NOTEST	0	0.138868	#VALUE!	inf	1	1	no
ADAMTSL5	chr19:1505017-1513189	OK	2.17539	3.00658	-0.466853	0.466853	0.02165	0.0533648	no
ADAP1	chr7:897899-955407	OK	3.8703	0.39969	3.27549	-3.27549	5e-05	0.000266166	yes
ADAP2	chr17:30921735-30959193	NOTEST	0.161782	0.225478	-0.478933	0.478933	1	1	no
ADAR	chr1:154582057-154627980	OK	66.3741	53.95	0.298998	-0.298998	0.0726	0.14372	no
ADARB1	chr21:45074577-45226563	OK	5.69895	4.97331	0.19649	-0.19649	0.2415	0.369315	no
ADARB2	chr10:1177312-1737476	NOTEST	0.00154117	0	#NAME?	#NAME?	1	1	no
ADARB2-AS1	chr10:1177312-1737476	NOTEST	0	0	0	0	1	1	no
ADAT1	chr16:75598348-75623323	OK	9.32998	6.63296	0.492221	-0.492221	0.0011	0.00422928	yes
ADAT2	chr6:143422831-143450704	OK	1.68878	1.236	0.450305	-0.450305	0.01915	0.0481119	yes
ADAT3	chr19:1905371-1926013	OK	1.81927	3.98171	-1.13003	1.13003	0.1586	0.268429	no
ADCK1	chr14:77800082-77933954	OK	3.45161	2.49434	0.468613	-0.468613	0.0209	0.0517945	no
ADCK2	chr7:140673152-140695108	OK	22.6165	19.6744	0.201055	-0.201055	0.15195	0.259485	no
ADCK3	chr1:226940236-226987545	OK	4.65159	5.62989	-0.275382	0.275382	0.1136	0.206423	no
ADCK4	chr19:40691528-40716885	OK	12.8716	14.6862	-0.190267	0.190267	0.2025	0.323937	no
ADCK5	chr8:144374014-144409349	OK	6.41635	5.65707	0.181697	-0.181697	0.71835	0.809642	no
ADCY1	chr7:45574139-45723115	NOTEST	0.384088	0.32223	0.253343	-0.253343	1	1	no
ADCY10	chr1:167809387-167914226	NOTEST	0.010212	0.0236091	-1.20908	1.20908	1	1	no
ADCY10P1	chr6:41072967-41140835	NOTEST	0.230201	0.104199	1.14356	-1.14356	1	1	no
ADCY2	chr5:7396229-7830081	NOTEST	0	0	0	0	1	1	no
ADCY3	chr2:24790266-24919186	OK	27.2623	36.0735	-0.404032	0.404032	0.0657	0.132687	no
ADCY4	chr14:24318348-24335071	NOTEST	0.0263215	0.00570087	2.20699	-2.20699	1	1	no
ADCY5	chr3:123282295-123448545	NOTEST	0.0193425	0.0191802	0.0121594	-0.0121594	1	1	no
ADCY6	chr12:48766190-48789096	OK	13.3699	14.4552	-0.112597	0.112597	0.4238	0.561423	no
ADCY7	chr16:50266539-50318134	OK	6.06166	3.40926	0.830255	-0.830255	5e-05	0.000266166	yes
ADCY8	chr8:130780300-131040589	NOTEST	0	0	0	0	1	1	no
ADCY9	chr16:3962648-4116185	OK	8.12254	12.3458	-0.604013	0.604013	5e-05	0.000266166	yes
ADCYAP1	chr18:904942-912172	NOTEST	0	0	0	0	1	1	no
ADCYAP1R1	chr7:31052460-31111479	NOTEST	0.00848246	0.00129312	2.71362	-2.71362	1	1	no
ADD1	chr4:2843856-2930075	OK	58.4136	80.3177	-0.459412	0.459412	0.00355	0.0115891	yes
ADD2	chr2:70662083-70768243	NOTEST	0.00710114	0	#NAME?	#NAME?	1	1	no
ADD3	chr10:109945558-110135565	OK	20.6491	19.3224	0.0958033	-0.0958033	0.49655	0.629645	no
ADD3-AS1	chr10:109945558-110135565	NOTEST	0.0495066	0.0150562	1.71726	-1.71726	1	1	no
ADGB	chr6:146598999-146815461	NOTEST	0	0	0	0	1	1	no
ADGRA1	chr10:133088003-133131675	NOTEST	0	0	0	0	1	1	no
ADGRA1-AS1	chr10:133085248-133086697	NOTEST	0	0	0	0	1	1	no
ADGRA2	chr8:37796882-37849913	OK	6.87905	3.45858	0.992028	-0.992028	5e-05	0.000266166	yes
ADGRA3	chr4:22387373-22516054	OK	11.4474	13.5476	-0.243015	0.243015	0.08215	0.159144	no
ADGRB1	chr8:142464015-142545007	NOTEST	0.00479124	0.00344922	0.47413	-0.47413	1	1	no
ADGRB2	chr1:31727104-31764063	OK	0.972722	0.839046	0.213278	-0.213278	0.3333	0.469941	no
ADGRB3	chr6:68635739-69389511	NOTEST	0.0149066	0	#NAME?	#NAME?	1	1	no
ADGRD1	chr12:130953906-131141463	NOTEST	0.0146894	0.0212452	-0.532362	0.532362	1	1	no
ADGRE1	chr19:6887548-6940453	NOTEST	0	0	0	0	1	1	no
ADGRE2	chr19:14690039-14778541	NOTEST	0.387703	0.111493	1.798	-1.798	1	1	no
ADGRE3	chr19:14619116-14674918	NOTEST	0	0	0	0	1	1	no
ADGRE4P	chr19:6952499-6990846	NOTEST	0	0	0	0	1	1	no
ADGRE5	chr19:14381143-14408725	OK	14.1353	31.9324	-1.17571	1.17571	5e-05	0.000266166	yes
ADGRF1	chr6:46997702-47042363	NOTEST	0.0749423	0.127748	-0.769447	0.769447	1	1	no
ADGRF2	chr6:47656589-47697797	NOTEST	0.00288472	0	#NAME?	#NAME?	1	1	no
ADGRF3	chr2:26308172-26395891	NOTEST	0.182289	0.0406612	2.16451	-2.16451	1	1	no
ADGRF4	chr6:47698552-47722021	NOTEST	0.21408	0	#NAME?	#NAME?	1	1	no
ADGRF5	chr6:46852505-46954938	NOTEST	0.0276579	0.0110387	1.32513	-1.32513	1	1	no
ADGRG1	chr16:57619692-57665039	OK	13.9668	0.449961	4.95606	-4.95606	5e-05	0.000266166	yes
ADGRG2	chrX:18989306-19122637	OK	1.93142	3.84172	-0.992095	0.992095	5e-05	0.000266166	yes
ADGRG3	chr16:57668244-57689378	NOTEST	0.0115604	0.0175515	-0.602405	0.602405	1	1	no
ADGRG4	chrX:136300962-136416888	NOTEST	0	0.000829988	#VALUE!	inf	1	1	no
ADGRG5	chr16:57542420-57577188	NOTEST	0	0	0	0	1	1	no
ADGRG6	chr6:142301918-142446266	OK	15.3349	20.3068	-0.405147	0.405147	0.0046	0.0144121	yes
ADGRG7	chr3:100609588-100695481	NOTEST	0	0	0	0	1	1	no
ADGRL1	chr19:14137151-14206185	OK	9.57882	8.11173	0.239837	-0.239837	0.0933	0.176578	no
ADGRL2	chr1:81699769-81992738	OK	21.1377	30.6005	-0.533733	0.533733	0.0001	0.000501055	yes
ADGRL3	chr4:61497120-62161765	NOTEST	0.0110563	0	#NAME?	#NAME?	1	1	no
ADGRL3-AS1	chr4:61497120-62161765	NOTEST	0	0	0	0	1	1	no
ADGRL4	chr1:78889763-79006810	NOTEST	0.148259	0.0559581	1.4057	-1.4057	1	1	no
ADGRV1	chr5:90558799-91164216	NOTEST	0.145737	0.0496972	1.55213	-1.55213	1	1	no
ADH1A	chr4:99088856-99301356	NOTEST	0.0097782	0.00611176	0.677981	-0.677981	1	1	no
ADH1B	chr4:99306386-99321442	NOTEST	0.181449	0.30886	-0.767387	0.767387	1	1	no
ADH1C	chr4:99336491-99353045	NOTEST	0.0433503	0.0402411	0.107372	-0.107372	1	1	no
ADH4	chr4:99088856-99301356	NOTEST	0	0	0	0	1	1	no
ADH5	chr4:99070978-99088788	OK	74.2248	107.631	-0.536115	0.536115	0.00065	0.00267707	yes
ADH6	chr4:99088856-99301356	NOTEST	0.0116986	0	#NAME?	#NAME?	1	1	no
ADH7	chr4:99412260-99435510	NOTEST	0	0	0	0	1	1	no
ADHFE1	chr8:66432482-66468809	OK	1.49161	0.597003	1.32106	-1.32106	5e-05	0.000266166	yes
ADI1	chr2_KI270769v1_alt:107388-110465	OK	43.9379	61.3661	-0.481975	0.481975	0.00055	0.00231028	yes
ADIG	chr20:38581194-38588463	NOTEST	0	0	0	0	1	1	no
ADIPOQ	chr3:186842673-186858463	NOTEST	0	0	0	0	1	1	no
ADIPOQ-AS1	chr3:186842673-186858463	NOTEST	0	0	0	0	1	1	no
ADIPOR1	chr1:202940824-202958572	OK	61.6304	70.3899	-0.191727	0.191727	0.18205	0.2984	no
ADIPOR2	chr12:1691080-1788679	OK	52.139	64.1522	-0.299136	0.299136	0.0468	0.100562	no
ADIRF	chr10:86968430-87010203	OK	4.81024	1.76294	1.44813	-1.44813	0.0001	0.000501055	yes
ADK	chr10:74151184-74709303	OK	38.1235	55.6297	-0.545176	0.545176	5e-05	0.000266166	yes
ADM	chr11:10304979-10307402	OK	3.81957	13.8652	-1.85998	1.85998	5e-05	0.000266166	yes
ADM2	chr22:50481555-50486437	OK	12.9199	2.7265	2.24447	-2.24447	5e-05	0.000266166	yes
ADM5	chr19:49688684-49690990	OK	0.49386	0.792176	-0.68172	0.68172	0.03355	0.0766865	no
ADNP	chr20:50888917-50958523	OK	54.7935	44.3109	0.306343	-0.306343	0.0942	0.177953	no
ADNP-AS1	chr20:50888917-50958523	OK	0.701333	0.403189	0.798642	-0.798642	0.56055	0.686581	no
ADNP2	chr18:80109030-80140345	OK	18.5176	15.8242	0.226764	-0.226764	0.10625	0.195632	no
ADO	chr10:62804755-62808479	OK	12.3457	10.1342	0.284772	-0.284772	0.04735	0.101514	no
ADORA1	chr1:203127707-203167405	OK	1.94643	1.44732	0.427448	-0.427448	0.05285	0.111385	no
ADORA2A	chr22:24270816-24494815	NOTEST	0.202991	0.175955	0.206211	-0.206211	1	1	no
ADORA2A-AS1	chr22:24270816-24494815	NOTEST	0.0511887	0.0256643	0.996063	-0.996063	1	1	no
ADORA2B	chr17:15944916-15975896	OK	11.2909	14.0698	-0.317442	0.317442	0.04635	0.0997725	no
ADORA3	chr1:111483347-111564003	NOTEST	0	0	0	0	1	1	no
ADPGK	chr15:72751366-72798199	OK	17.3856	23.2067	-0.416651	0.416651	0.0035	0.0114568	yes
ADPGK-AS1	chr15:72751366-72798199	NOTEST	0.0171138	0.0214274	-0.324292	0.324292	1	1	no
ADPRH	chr3:119579432-119589945	OK	1.03176	0.320547	1.6865	-1.6865	5e-05	0.000266166	yes
ADPRHL1	chr13:113421939-113453524	NOTEST	0.118264	0.114236	0.049983	-0.049983	1	1	no
ADPRHL2	chr1:36088851-36093932	OK	35.8306	30.5078	0.232011	-0.232011	0.0976	0.183205	no
ADPRM	chr17:10697609-10711558	OK	6.31817	2.78669	1.18095	-1.18095	5e-05	0.000266166	yes
ADRA1A	chr8:26748149-26865405	NOTEST	0	0	0	0	1	1	no
ADRA1B	chr5:159916732-159973010	OK	0.702562	3.54133	-2.33359	2.33359	5e-05	0.000266166	yes
ADRA1D	chr20:4220630-4249012	NOTEST	0.0211479	0.00650156	1.70166	-1.70166	1	1	no
ADRA2A	chr10:111077031-111080904	NOTEST	0.00349759	0.00718618	-1.03887	1.03887	1	1	no
ADRA2B	chr2:96112874-96116245	NOTEST	0.00851909	0	#NAME?	#NAME?	1	1	no
ADRA2C	chr4:3766568-3768526	NOTEST	0	0.00908342	#VALUE!	inf	1	1	no
ADRB1	chr10:114044046-114046908	NOTEST	0.0509391	0.205999	-2.01579	2.01579	1	1	no
ADRB2	chr5:148826592-148828634	OK	2.09445	3.65268	-0.802385	0.802385	0.0008	0.00321038	yes
ADRB3	chr8:37962995-37966666	NOTEST	0	0	0	0	1	1	no
ADRBK1	chr11:67266433-67286558	OK	38.2179	35.4933	0.106702	-0.106702	0.4456	0.581843	no
ADRBK2	chr22:25564893-25729291	OK	0.63471	0.179674	1.82072	-1.82072	5e-05	0.000266166	yes
ADRM1	chr20:62302895-62308862	OK	131.601	115.572	0.187379	-0.187379	0.20355	0.325147	no
ADSL	chr22:40346499-40366571	OK	77.948	75.5741	0.0446199	-0.0446199	0.7545	0.836496	no
ADSS	chr1:244408491-244452134	OK	23.7733	27.6193	-0.216337	0.216337	0.1223	0.218824	no
ADSSL1	chr14:104724196-104747311	OK	4.66788	3.72532	0.325405	-0.325405	0.1063	0.195643	no
ADTRP	chr6:11713654-11779047	OK	0.968809	0.139223	2.79881	-2.79881	5e-05	0.000266166	yes
AEBP1	chr7:44104360-44114565	OK	3.27928	0.626994	2.38686	-2.38686	5e-05	0.000266166	yes
AEBP2	chr12:19439673-19522239	OK	9.48612	7.55621	0.328155	-0.328155	0.02135	0.0527818	no
AEN	chr15:88621295-88632281	OK	20.6722	11.8921	0.797692	-0.797692	5e-05	0.000266166	yes
AES	chr19:2997637-3064714	OK	194.225	264.706	-0.446658	0.446658	0.01055	0.0292328	yes
AFAP1	chr4:7754089-7940296	OK	24.6717	47.6855	-0.950692	0.950692	5e-05	0.000266166	yes
AFAP1-AS1	chr4:7754089-7940296	OK	2.50828	0.0534306	5.55289	-5.55289	0.0087	0.0248361	yes
AFAP1L1	chr5:149271837-149341804	OK	4.27272	2.64575	0.691474	-0.691474	5e-05	0.000266166	yes
AFAP1L2	chr10:114294823-114404778	OK	1.16457	0.0510324	4.51223	-4.51223	5e-05	0.000266166	yes
AFF1	chr4:86935001-87141054	OK	12.6479	14.9668	-0.242861	0.242861	0.089	0.169964	no
AFF2	chrX:148500618-149000663	NOTEST	0.0237598	0	#NAME?	#NAME?	1	1	no
AFF3	chr2:99547253-100142575	OK	0.919576	6.5342	-2.82897	2.82897	5e-05	0.000266166	yes
AFF4	chr5:132875378-132963662	OK	44.1983	26.383	0.744385	-0.744385	5e-05	0.000266166	yes
AFG3L1P	chr16:89969774-90000787	OK	5.32996	4.13612	0.365846	-0.365846	0.09295	0.176041	no
AFG3L2	chr18:12307668-12377276	OK	46.2961	45.5335	0.023961	-0.023961	0.9485	0.967778	no
AFM	chr4:73481744-73504001	NOTEST	0	0	0	0	1	1	no
AFMID	chr17:78187316-78207701	OK	9.76237	9.72171	0.00602138	-0.00602138	0.9712	0.982799	no
AFP	chr4:73436218-73455785	NOTEST	0	0	0	0	1	1	no
AFTPH	chr2:64524304-64593004	OK	17.4485	12.4794	0.483558	-0.483558	0.00065	0.00267707	yes
AGA	chr4:177430774-177442503	OK	6.60594	5.00363	0.400789	-0.400789	0.02575	0.0615105	no
AGAP1	chr2:235494088-236131800	OK	8.82774	16.3399	-0.888281	0.888281	5e-05	0.000266166	yes
AGAP1-IT1	chr2:235494088-236131800	NOTEST	0.164381	0.302818	-0.88141	0.88141	1	1	no
AGAP11	chr10:86968430-87010203	NOTEST	0.150469	0.0469626	1.67988	-1.67988	1	1	no
AGAP2	chr12:57724292-57742161	OK	0.419867	0.308899	0.442799	-0.442799	0.4316	0.568754	no
AGAP2-AS1	chr12:57724292-57742161	OK	7.66255	11.4922	-0.584763	0.584763	0.0017	0.00619931	yes
AGAP3	chr7:151085830-151144436	OK	28.4091	30.5251	-0.103641	0.103641	0.46655	0.601523	no
AGAP4	chr10:45825591-45853877	OK	1.40622	1.17157	0.263378	-0.263378	0.26855	0.399432	no
AGAP5	chr10:73674274-73697796	OK	1.11822	0.979112	0.19166	-0.19166	0.4532	0.588704	no
AGAP6	chr10:49988317-50010499	OK	2.26497	1.66391	0.444913	-0.444913	0.0413	0.0911285	no
AGAP7P	chr10:46109494-46131678	NOTEST	0.13957	0.0877154	0.670089	-0.670089	1	1	no
AGAP9	chr10:47501853-47523638	OK	3.2638	2.09012	0.642963	-0.642963	0.00235	0.00817308	yes
AGBL1	chr15:86142010-87029052	NOTEST	0	0	0	0	1	1	no
AGBL1-AS1	chr15:86142010-87029052	NOTEST	0	0	0	0	1	1	no
AGBL2	chr11:47659590-47715376	NOTEST	0.17496	0.138287	0.339365	-0.339365	1	1	no
AGBL3	chr7:134986507-135170826	NOTEST	0.104572	0.0530681	0.978586	-0.978586	1	1	no
AGBL4	chr1:48532854-50023954	NOTEST	0	0	0	0	1	1	no
AGBL4-IT1	chr1:48532854-50023954	NOTEST	0	0	0	0	1	1	no
AGBL5	chr2:27051622-27071699	OK	28.2498	26.6312	0.0851239	-0.0851239	0.70755	0.801818	no
AGBL5-AS1	chr2:27049682-27050264	NOTEST	0.125583	0.106563	0.236933	-0.236933	1	1	no
AGER	chr6_GL000256v2_alt:3497174-3500529	OK	2.18654	2.2781	-0.0591804	0.0591804	0.79925	0.867811	no
AGFG1	chr2:227472131-227561222	OK	17.0727	17.3568	-0.0238128	0.0238128	0.86365	0.914886	no
AGFG2	chr7:100539210-100568220	OK	5.18908	5.97911	-0.204452	0.204452	0.1738	0.288036	no
AGGF1	chr5:77030384-77065233	OK	18.5664	18.4759	0.00704385	-0.00704385	0.95975	0.974399	no
AGK	chr7_GL383534v2_alt:490-21001	OK	15.69	15.0664	0.0585087	-0.0585087	0.6798	0.781691	no
AGL	chr1:99850083-99924023	OK	4.83586	3.98541	0.279043	-0.279043	0.0556	0.116224	no
AGMAT	chr1:15526812-15585110	OK	0.695609	0.465054	0.580878	-0.580878	0.3197	0.455448	no
AGMO	chr7:15200317-15562015	NOTEST	0.121516	0.158921	-0.387165	0.387165	1	1	no
AGO1	chr1:35883208-35924298	OK	6.14157	7.16858	-0.223079	0.223079	0.11575	0.209557	no
AGO2	chr8:140531164-140635547	OK	8.00224	11.2279	-0.488619	0.488619	0.0013	0.00488804	yes
AGO3	chr1:35931081-36056462	OK	3.45218	2.6503	0.381352	-0.381352	0.0378	0.0846982	no
AGO4	chr1:35808226-35857889	OK	5.45581	5.25306	0.0546354	-0.0546354	0.70965	0.803718	no
AGPAT1	chr6_GL000256v2_alt:3469005-3494318	OK	56.2438	69.5202	-0.305737	0.305737	0.0572	0.119007	no
AGPAT2	chr9:136673142-136687459	OK	31.5013	40.6085	-0.36637	0.36637	0.00825	0.0237966	yes
AGPAT3	chr21:43865234-43987594	OK	17.4362	22.394	-0.361023	0.361023	0.01005	0.0280636	yes
AGPAT4	chr6:161130024-161274075	OK	1.27891	0.962924	0.409422	-0.409422	0.03015	0.0701198	no
AGPAT4-IT1	chr6:161130024-161274075	NOTEST	0.0885205	0.103854	-0.23048	0.23048	1	1	no
AGPAT5	chr8:6708356-6761500	OK	11.5059	12.0521	-0.066908	0.066908	0.6276	0.741662	no
AGPS	chr2:177392742-177543836	OK	12.3858	19.0593	-0.621807	0.621807	5e-05	0.000266166	yes
AGR2	chr7:16792639-16805114	OK	1.89202	0.82802	1.19219	-1.19219	0.0009	0.00355907	yes
AGR3	chr7:16859405-16881989	NOTEST	0	0	0	0	1	1	no
AGRN	chr1:1020122-1056119	OK	40.6109	62.8322	-0.629637	0.629637	0.0003	0.00134283	yes
AGRP	chr16:67482570-67483813	NOTEST	0	0	0	0	1	1	no
AGT	chr1:230702522-230714590	NOTEST	0.105555	0.0248466	2.08688	-2.08688	1	1	no
AGTPBP1	chr9:85546538-85742029	OK	17.3492	12.5131	0.471437	-0.471437	0.00105	0.00404991	yes
AGTR1	chr3:148697870-148743003	NOTEST	0.0374622	0	#NAME?	#NAME?	1	1	no
AGTR2	chrX:116170704-116174972	NOTEST	0	0	0	0	1	1	no
AGTRAP	chr1:11736084-11750771	OK	46.9763	54.792	-0.222031	0.222031	0.11995	0.215343	no
AGXT	chr2:240868744-240879119	NOTEST	0	0	0	0	1	1	no
AGXT2	chr5:34998100-35048135	NOTEST	0	0.0121209	#VALUE!	inf	1	1	no
AHCTF1	chr1:246839097-246931424	OK	15.7357	12.7283	0.306006	-0.306006	0.0303	0.0704441	no
AHCTF1P1	chr2:161499066-161507902	OK	1.97154	1.6666	0.242414	-0.242414	0.1509	0.258189	no
AHCY	chr20:34280264-34311802	OK	144.024	153.525	-0.0921563	0.0921563	0.57055	0.695248	no
AHCYL1	chr1:109984764-110023742	OK	62.6465	81.0096	-0.37086	0.37086	0.01855	0.0469057	yes
AHCYL2	chr7:129225013-129430211	OK	5.0177	4.23015	0.246317	-0.246317	0.11785	0.212549	no
AHDC1	chr1:27534244-27603494	OK	7.78568	11.3907	-0.548962	0.548962	0.00015	0.000721682	yes
AHI1	chr6:135283971-135497765	OK	7.6003	4.5624	0.736263	-0.736263	5e-05	0.000266166	yes
AHNAK	chr11:62433541-62546860	OK	47.1463	114.666	-1.28222	1.28222	5e-05	0.000266166	yes
AHNAK2	chr14:104937253-104978357	OK	8.96331	25.3007	-1.49708	1.49708	5e-05	0.000266166	yes
AHR	chr7:17298651-17346151	OK	11.768	18.193	-0.628517	0.628517	5e-05	0.000266166	yes
AHRR	chr5:271620-438290	OK	1.99995	3.441	-0.782865	0.782865	0.1418	0.246198	no
AHSA1	chr14:77458029-77469472	OK	55.5899	94.6105	-0.767178	0.767178	5e-05	0.000266166	yes
AHSA2	chr2:61177419-61470714	OK	7.47267	7.69175	-0.0416886	0.0416886	0.934	0.958157	no
AHSG	chr3:186613060-186621318	NOTEST	0.0469835	0	#NAME?	#NAME?	1	1	no
AHSP	chr16:31527881-31528803	NOTEST	0.0770894	0	#NAME?	#NAME?	1	1	no
AICDA	chr12:8602165-8612846	NOTEST	0	0	0	0	1	1	no
AIDA	chr1:222668012-222712522	OK	13.855	17.896	-0.369238	0.369238	0.00975	0.0273465	yes
AIF1	chr6_GL000256v2_alt:2914502-2916307	NOTEST	0	0	0	0	1	1	no
AIF1L	chr9:131096475-131123152	OK	9.26272	6.98904	0.406342	-0.406342	0.00835	0.0240277	yes
AIFM1	chrX:130129362-130165887	OK	21.0861	29.1852	-0.468946	0.468946	0.00095	0.00371592	yes
AIFM2	chr10:70052600-70132934	OK	15.1251	14.9307	0.0186628	-0.0186628	0.91095	0.94446	no
AIFM3	chr22:20965129-20981360	OK	0.589317	0.385799	0.611196	-0.611196	0.05285	0.111385	no
AIG1	chr6:143059362-143340343	OK	29.3081	26.3696	0.152421	-0.152421	0.29375	0.427451	no
AIM1	chr6:106511854-106570449	OK	13.011	20.6106	-0.663656	0.663656	5e-05	0.000266166	yes
AIM1L	chr1:26321858-26354130	OK	0.543527	0.0845414	2.68462	-2.68462	5e-05	0.000266166	yes
AIM2	chr1:159062484-159076857	NOTEST	0	0	0	0	1	1	no
AIMP1	chr4:106044316-106349224	OK	23.5188	22.5787	0.0588561	-0.0588561	0.7176	0.80914	no
AIMP2	chr7:6009250-6059229	OK	39.8457	33.1491	0.265454	-0.265454	0.57095	0.695608	no
AIP	chr11:67483028-67491108	OK	59.2997	65.4258	-0.141834	0.141834	0.3082	0.44329	no
AIPL1	chr17:6423736-6435199	NOTEST	0.00486846	0	#NAME?	#NAME?	1	1	no
AIRE	chr21:44285837-44298219	NOTEST	0	0	0	0	1	1	no
AIRN	chr6:159969098-160106551	NOTEST	0	0	0	0	1	1	no
AJAP1	chr1:4655044-4783791	NOTEST	0	0	0	0	1	1	no
AJUBA	chr14:22971173-22982642	OK	88.6154	85.5155	0.051372	-0.051372	0.75515	0.836825	no
AK1	chr9:127866479-127877743	OK	24.0364	32.7252	-0.445179	0.445179	0.0015	0.00555526	yes
AK2	chr1:33007939-33036911	OK	50.0736	59.6764	-0.25311	0.25311	0.0909	0.172897	no
AK3	chr9:4709555-4742043	OK	21.9051	27.2687	-0.315977	0.315977	0.02585	0.061683	no
AK4	chr1:65147548-65232145	OK	16.6052	50.5801	-1.60693	1.60693	5e-05	0.000266166	yes
AK5	chr1:77281976-77559969	NOTEST	0	0.0301418	#VALUE!	inf	1	1	no
AK6	chr5_GL339449v2_alt:63866-712608	OK	41.5405	43.3153	-0.0603552	0.0603552	0.8971	0.936479	no
AK7	chr14:96392110-96489427	OK	0.21555	0.538459	-1.32081	1.32081	5e-05	0.000266166	yes
AK8	chr9:132725577-132878811	NOTEST	0.150449	0.0608131	1.30683	-1.30683	1	1	no
AK9	chr6:109492855-109691212	OK	2.18951	1.19842	0.869479	-0.869479	0.0002	0.000935842	yes
AKAP1	chr17:57085191-57121349	OK	16.62	24.4009	-0.554011	0.554011	5e-05	0.000266166	yes
AKAP10	chr17:19904451-19977856	OK	12.557	10.8632	0.20905	-0.20905	0.1358	0.237579	no
AKAP11	chr13:42272152-42323267	OK	11.4333	9.11828	0.32641	-0.32641	0.0217	0.0534584	no
AKAP12	chr6:151239998-151358561	OK	20.0191	23.4676	-0.229291	0.229291	0.1186	0.213554	no
AKAP13	chr15:85380595-85749358	OK	6.85979	8.78353	-0.356636	0.356636	0.01285	0.0344575	yes
AKAP14	chrX:119895972-119920716	NOTEST	0.0267802	0	#NAME?	#NAME?	1	1	no
AKAP17A	chrY:1591592-1643081	OK	10.0259	13.1337	-0.389536	0.389536	0.00705	0.0208553	yes
AKAP2	chr9:109640787-110172511	OK	43.7728	60.9671	-0.477997	0.477997	0.0096	0.0269712	yes
AKAP3	chr12:4615507-4649047	NOTEST	0.240079	0.122166	0.974663	-0.974663	1	1	no
AKAP4	chrX:50190767-50201013	NOTEST	0	0.00622403	#VALUE!	inf	1	1	no
AKAP5	chr14:64388040-64540368	OK	1.06942	1.21004	-0.178234	0.178234	0.85845	0.911331	no
AKAP6	chr14:32329272-32833062	OK	0.442668	0.247413	0.839305	-0.839305	0.00055	0.00231028	yes
AKAP7	chr6:131135685-131283535	OK	3.27853	1.37166	1.25713	-1.25713	5e-05	0.000266166	yes
AKAP8	chr19:15353520-15379801	OK	9.59608	11.2405	-0.228188	0.228188	0.12035	0.215916	no
AKAP8L	chr19:15380047-15419121	OK	24.6322	24.7967	-0.0096049	0.0096049	0.94665	0.966484	no
AKAP9	chr7:91940874-92110673	OK	6.76316	5.3482	0.338644	-0.338644	0.0149	0.0390571	yes
AKIP1	chr11:8911153-8933006	OK	42.7465	33.4964	0.351801	-0.351801	0.01545	0.0402529	yes
AKIRIN1	chr1:38991243-39006065	OK	31.0193	20.8786	0.571143	-0.571143	0.00015	0.000721682	yes
AKIRIN2	chr6:87674859-87702267	OK	23.187	22.2912	0.0568451	-0.0568451	0.69015	0.788673	no
AKNA	chr9:114334153-114394405	OK	6.15115	0.996762	2.62554	-2.62554	5e-05	0.000266166	yes
AKNAD1	chr1:108815897-108858524	NOTEST	0.0614251	0.0149502	2.03867	-2.03867	1	1	no
AKR1A1	chr1:45550782-45570051	OK	49.283	76.2706	-0.630036	0.630036	5e-05	0.000266166	yes
AKR1B1	chr7:134442354-134459136	OK	89.0354	168.486	-0.920181	0.920181	5e-05	0.000266166	yes
AKR1B10	chr7:134527591-134541414	NOTEST	0.216276	0.181812	0.250432	-0.250432	1	1	no
AKR1B15	chr7:134549096-134579840	NOTEST	0.0285289	0	#NAME?	#NAME?	1	1	no
AKR1C1	chr10:4963261-4977966	OK	1.39647	0.432075	1.69244	-1.69244	5e-05	0.000266166	yes
AKR1C2	chr10:4987775-5018033	OK	0.553902	1.02751	-0.891446	0.891446	0.00665	0.0198664	yes
AKR1C3	chr10:5048765-5107686	OK	1.0097	1.05919	-0.0690347	0.0690347	0.8296	0.890229	no
AKR1C4	chr10:5196834-5218947	NOTEST	0	0	0	0	1	1	no
AKR1C6P	chr10:4871666-4916273	NOTEST	0	0.0136135	#VALUE!	inf	1	1	no
AKR1C8P	chr10:5154459-5185187	NOTEST	0	0	0	0	1	1	no
AKR1D1	chr7:138076431-138118304	NOTEST	0.00527059	0	#NAME?	#NAME?	1	1	no
AKR1E2	chr10:4826176-4848059	OK	0.842867	0.601889	0.485808	-0.485808	0.11225	0.204416	no
AKR7A2	chr1:19302707-19312146	OK	20.7486	25.3999	-0.291808	0.291808	0.0362	0.0817604	no
AKR7A2P1	chr1:112911847-112956353	NOTEST	0.0348344	0.125486	-1.84894	1.84894	1	1	no
AKR7A3	chr1:19282562-19288786	OK	0.279144	0.577454	-1.04869	1.04869	0.01965	0.0491731	yes
AKR7L	chr1:19265981-19274074	NOTEST	0.1685	0.235378	-0.482227	0.482227	1	1	no
AKT1	chr14:104769349-104795743	OK	70.4107	106.871	-0.602009	0.602009	0.00015	0.000721682	yes
AKT1S1	chr19:49869032-49888750	OK	33.2152	37.5691	-0.177703	0.177703	0.3112	0.446494	no
AKT2	chr19:40230316-40285395	OK	23.6713	32.3325	-0.449842	0.449842	0.00205	0.00726456	yes
AKT3	chr1_KI270763v1_alt:268112-855682	OK	16.1916	19.6912	-0.282309	0.282309	0.10385	0.192117	no
AKTIP	chr16:53434438-53503304	OK	15.4622	10.9517	0.497595	-0.497595	0.16845	0.281377	no
ALAD	chr9:113386311-113401338	OK	15.0681	16.4712	-0.128448	0.128448	0.36165	0.498552	no
ALAS1	chr3:52198082-52214327	OK	35.4215	35.0691	0.0144237	-0.0144237	0.91995	0.949426	no
ALAS2	chrX:55009054-55031064	NOTEST	0.0220508	0	#NAME?	#NAME?	1	1	no
ALB	chr4:73404254-73421412	NOTEST	0.0453779	0.0039082	3.53741	-3.53741	1	1	no
ALCAM	chr3:105366712-105576913	OK	38.6206	202.454	-2.39015	2.39015	5e-05	0.000266166	yes
ALDH16A1	chr19:49453215-49471048	OK	20.6378	23.0352	-0.158548	0.158548	0.26	0.389897	no
ALDH18A1	chr10:95605928-95656810	OK	22.1979	24.8626	-0.163554	0.163554	0.2376	0.364819	no
ALDH1A1	chr9:72900661-72953317	NOTEST	0.143332	0.022343	2.68147	-2.68147	1	1	no
ALDH1A2	chr15:57953423-58065923	NOTEST	0.0131032	0.0081538	0.684374	-0.684374	1	1	no
ALDH1A3	chr15:100879691-100916625	OK	26.3208	33.2567	-0.337439	0.337439	0.01805	0.045833	yes
ALDH1B1	chr9:38392663-38398665	OK	15.7084	26.1135	-0.733258	0.733258	5e-05	0.000266166	yes
ALDH1L1	chr3:126103560-126210168	OK	6.91049	9.47097	-0.454724	0.454724	0.00375	0.0121407	yes
ALDH1L1-AS1	chr3:126103560-126210168	NOTEST	0.0498839	0	#NAME?	#NAME?	1	1	no
ALDH1L1-AS2	chr3:126103560-126210168	NOTEST	0.018504	0.0632805	-1.77393	1.77393	1	1	no
ALDH1L2	chr12:105019783-105084563	OK	30.8893	2.11062	3.87137	-3.87137	5e-05	0.000266166	yes
ALDH2	chr12:111766886-111809985	OK	38.1815	17.9766	1.08675	-1.08675	5e-05	0.000266166	yes
ALDH3A1	chr17:19737984-19748433	OK	3.37746	6.29186	-0.897546	0.897546	5e-05	0.000266166	yes
ALDH3A2	chr17:19648750-19677595	OK	32.0505	59.9457	-0.903308	0.903308	5e-05	0.000266166	yes
ALDH3B1	chr11:68008546-68029282	OK	23.0142	43.3775	-0.914421	0.914421	5e-05	0.000266166	yes
ALDH3B2	chr11:67662161-67681214	NOTEST	0.0729585	0	#NAME?	#NAME?	1	1	no
ALDH4A1	chr1:18871429-18902799	OK	10.005	18.1611	-0.860126	0.860126	5e-05	0.000266166	yes
ALDH5A1	chr6:24494968-24537207	OK	3.55712	0.876723	2.02052	-2.02052	5e-05	0.000266166	yes
ALDH6A1	chr14:74019355-74084493	OK	9.95731	10.2284	-0.0387495	0.0387495	0.7874	0.859293	no
ALDH7A1	chr5:126541840-126595390	OK	43.3288	65.9124	-0.605224	0.605224	0.0003	0.00134283	yes
ALDH8A1	chr6:134917389-134950122	NOTEST	0.120137	0.0685934	0.808536	-0.808536	1	1	no
ALDH9A1	chr1:165662211-165698663	OK	34.4559	46.4893	-0.432148	0.432148	0.0021	0.00741409	yes
ALDOA	chr16:30053089-30070420	OK	396.632	714.474	-0.849081	0.849081	0.0003	0.00134283	yes
ALDOB	chr9:101420559-101435780	NOTEST	0.0113029	0.0071948	0.651662	-0.651662	1	1	no
ALDOC	chr17:28573114-28576933	OK	27.3684	61.7378	-1.17364	1.17364	5e-05	0.000266166	yes
ALG1	chr16:5071808-5097820	OK	8.30443	11.3867	-0.4554	0.4554	0.02035	0.050639	no
ALG10	chr12:34022280-34028301	OK	3.045	3.35409	-0.139481	0.139481	0.4487	0.584915	no
ALG10B	chr12:38316754-38329726	OK	2.43581	1.69995	0.518909	-0.518909	0.00175	0.00635378	yes
ALG11	chr13:52012386-52033600	OK	7.13265	5.65919	0.333844	-0.333844	0.2227	0.347313	no
ALG12	chr22:49903205-49918458	OK	20.8475	25.2487	-0.276336	0.276336	0.0509	0.107942	no
ALG13	chrX:111681117-111760647	OK	6.77793	4.89706	0.468927	-0.468927	0.0029	0.00977418	yes
ALG14	chr1:94982722-95072951	OK	10.4106	11.4146	-0.132833	0.132833	0.4731	0.607436	no
ALG1L	chr3:125916600-125937044	NOTEST	0.160272	0.0758008	1.08023	-1.08023	1	1	no
ALG1L2	chr3:130081830-130111433	NOTEST	0	0	0	0	1	1	no
ALG1L9P	chr11:71787510-71813859	NOTEST	0.191475	0.043447	2.13982	-2.13982	1	1	no
ALG2	chr9:99216424-99221964	OK	13.8842	10.8586	0.354606	-0.354606	0.0154	0.0401462	yes
ALG3	chr3:184230528-184249525	OK	16.7027	24.4672	-0.550764	0.550764	0.00035	0.00153868	yes
ALG5	chr13:36949770-36999367	OK	39.0835	35.2906	0.147277	-0.147277	0.3022	0.436642	no
ALG6	chr1:63367589-63438562	OK	6.51219	7.95575	-0.288854	0.288854	0.0659	0.13303	no
ALG8	chr11:78100941-78139653	OK	21.4049	29.5827	-0.466816	0.466816	0.0008	0.00321038	yes
ALG9	chr11:111782194-111871581	OK	9.04513	8.361	0.113466	-0.113466	0.41925	0.557394	no
ALK	chr2:29192773-29921611	NOTEST	0.0900207	0.054423	0.726042	-0.726042	1	1	no
ALKBH1	chr14:77672405-77708013	OK	8.39505	5.32484	0.656801	-0.656801	5e-05	0.000266166	yes
ALKBH2	chr12:109088187-109093488	OK	13.2459	11.6022	0.191143	-0.191143	0.3035	0.43795	no
ALKBH3	chr11:43880806-43920944	OK	30.2197	15.2308	0.988497	-0.988497	5e-05	0.000266166	yes
ALKBH3-AS1	chr11:43880806-43920944	NOTEST	0.00739449	0	#NAME?	#NAME?	1	1	no
ALKBH4	chr7:102433529-102464874	OK	8.63145	8.76654	-0.0224047	0.0224047	0.93035	0.955858	no
ALKBH5	chr17:18183552-18209953	OK	26.6967	30.8068	-0.206586	0.206586	0.13375	0.234852	no
ALKBH6	chr19:36009115-36014243	OK	17.4534	19.5818	-0.166007	0.166007	0.3303	0.466948	no
ALKBH7	chr19:6372432-6375250	OK	21.5075	27.2742	-0.342696	0.342696	0.02375	0.0574343	no
ALKBH8	chr11:107502726-107565735	OK	8.37473	3.57705	1.22727	-1.22727	5e-05	0.000266166	yes
ALLC	chr2:3658195-3702670	NOTEST	0	0	0	0	1	1	no
ALMS1	chr2:73385757-73609919	OK	6.15909	4.61656	0.415901	-0.415901	0.0026	0.00892358	yes
ALMS1-IT1	chr2:73385757-73609919	OK	0.435098	0.330597	0.396265	-0.396265	0.83905	0.897113	no
ALMS1P	chr2:73644918-73685567	NOTEST	0.0283909	0	#NAME?	#NAME?	1	1	no
ALOX12	chr17:6985122-7012334	NOTEST	0.111196	0.101675	0.129135	-0.129135	1	1	no
ALOX12-AS1	chr17:6985122-7012334	OK	0.791517	0.698137	0.181109	-0.181109	0.73095	0.819181	no
ALOX12B	chr17:8072635-8087703	NOTEST	0.0614753	0.0142923	2.10477	-2.10477	1	1	no
ALOX12P2	chr17:6853575-6900349	OK	0.456017	0.00793876	5.84403	-5.84403	0.21785	0.341591	no
ALOX15	chr17:4630918-4641665	NOTEST	0.0113972	0.00322746	1.82021	-1.82021	1	1	no
ALOX15B	chr17:8039039-8049133	NOTEST	0.0288946	0	#NAME?	#NAME?	1	1	no
ALOX15P1	chr17:6657718-6661382	NOTEST	0	0	0	0	1	1	no
ALOX5	chr10_GL383546v1_alt:215006-293952	NOTEST	0.0771974	0.153778	-0.994228	0.994228	1	1	no
ALOX5AP	chr13:30713477-30764428	NOTEST	0.144883	0.0221576	2.70902	-2.70902	1	1	no
ALOXE3	chr17:8095899-8118916	NOTEST	0.223296	0.186678	0.258402	-0.258402	1	1	no
ALPI	chr2:232456111-232460745	NOTEST	0.00922348	0.087547	-3.24667	3.24667	1	1	no
ALPK1	chr4:112297342-112442608	OK	3.46468	2.02694	0.773417	-0.773417	5e-05	0.000266166	yes
ALPK2	chr18:58481249-58628957	NOTEST	0.040447	0.0855583	-1.08087	1.08087	1	1	no
ALPK3	chr15:84816679-84873482	NOTEST	0.062726	0.0269978	1.21622	-1.21622	1	1	no
ALPL	chr1:21509364-21578412	NOTEST	0.024099	0.0199984	0.269088	-0.269088	1	1	no
ALPP	chr2:232378533-232382889	NOTEST	0.18425	0.0690271	1.41643	-1.41643	1	1	no
ALPPL2	chr2:232406841-232410714	NOTEST	0	0.00349191	#VALUE!	inf	1	1	no
ALS2	chr2:201700262-201781172	OK	12.2323	11.8545	0.0452583	-0.0452583	0.7658	0.844449	no
ALS2CL	chr3:46668994-46693704	OK	5.77144	3.06095	0.914953	-0.914953	5e-05	0.000266166	yes
ALS2CR11	chr2:201487420-201619182	NOTEST	0.00233773	0.00292803	-0.324817	0.324817	1	1	no
ALS2CR12	chr2:201288270-201357398	NOTEST	0.0913086	0.021841	2.06371	-2.06371	1	1	no
ALX1	chr12:85280257-85301783	OK	1.68069	0	#NAME?	#NAME?	5e-05	0.000266166	yes
ALX3	chr1:110060374-110070700	OK	1.36692	0.945832	0.531269	-0.531269	0.06545	0.132262	no
ALX4	chr11:44260727-44310166	NOTEST	0.00240357	0.00314213	-0.386564	0.386564	1	1	no
ALYREF	chr17:81887834-81900533	OK	106.96	164.566	-0.621589	0.621589	0.00625	0.0188321	yes
AMACR	chr5:33986985-34124528	OK	4.00288	2.50093	0.678573	-0.678573	0.00085	0.00338448	yes
AMBN	chr4:70592257-70607287	NOTEST	0	0	0	0	1	1	no
AMBP	chr9:114060127-114078472	NOTEST	0	0	0	0	1	1	no
AMBRA1	chr11:46396411-46594069	OK	9.37693	8.60729	0.123557	-0.123557	0.38525	0.522531	no
AMD1	chr6:110609977-110895712	OK	40.6055	47.7545	-0.233961	0.233961	0.16955	0.282612	no
AMDHD1	chr12:95943292-95968592	OK	0.534526	0.191527	1.48072	-1.48072	0.0003	0.00134283	yes
AMDHD2	chr16:2520361-2531408	OK	10.8983	15.0804	-0.468571	0.468571	0.01885	0.0475017	yes
AMELX	chrX:11137542-11665701	NOTEST	0	0	0	0	1	1	no
AMELY	chrY:6865917-6874027	NOTEST	0	0	0	0	1	1	no
AMER1	chrX:64185116-64205744	OK	1.67675	1.31211	0.353784	-0.353784	0.0443	0.0962789	no
AMER2	chr13:25161678-25172283	NOTEST	0	0	0	0	1	1	no
AMER3	chr2:130755503-130768134	NOTEST	0	0	0	0	1	1	no
AMFR	chr16:56361451-56425538	OK	35.5922	36.2569	-0.0266954	0.0266954	0.85005	0.905217	no
AMH	chr19:2249113-2252073	OK	0.391816	0.990344	-1.33776	1.33776	5e-05	0.000266166	yes
AMHR2	chr12:53423854-53431534	NOTEST	0	0	0	0	1	1	no
AMICA1	chr11:118193726-118225094	NOTEST	0	0	0	0	1	1	no
AMIGO1	chr1:109506823-109509714	OK	4.86662	3.1741	0.616571	-0.616571	0.0018	0.00649807	yes
AMIGO2	chr12:47075706-47236663	OK	3.60519	1.79366	1.00717	-1.00717	5e-05	0.000266166	yes
AMIGO3	chr3:49689516-49723974	OK	2.10282	3.99244	-0.924948	0.924948	0.07615	0.149369	no
AMMECR1	chrX:110194185-110456334	OK	4.60152	4.58151	0.00628685	-0.00628685	0.9689	0.981367	no
AMMECR1L	chr2:127861630-127885940	OK	16.558	12.0929	0.453364	-0.453364	0.0013	0.00488804	yes
AMN	chr14:102922655-102930842	NOTEST	0.0495095	0.0816007	-0.720875	0.720875	1	1	no
AMN1	chr12:31671136-31729174	OK	3.77482	3.68217	0.0358519	-0.0358519	0.8586	0.911331	no
AMOT	chrX:112774876-112840815	OK	2.77241	0.755884	1.87491	-1.87491	5e-05	0.000266166	yes
AMOTL1	chr11:94768341-94876753	OK	17.2064	10.4612	0.717888	-0.717888	5e-05	0.000266166	yes
AMOTL2	chr3:134355344-134375417	OK	41.2767	52.1754	-0.338043	0.338043	0.02545	0.0609033	no
AMPD1	chr1:114673098-114695618	NOTEST	0.00642795	0.0119596	-0.895737	0.895737	1	1	no
AMPD2	chr1:109619812-109632055	OK	6.50269	8.45488	-0.378746	0.378746	0.0162	0.0418707	yes
AMPD3	chr11:10450320-10507579	OK	1.21011	1.28885	-0.0909478	0.0909478	0.66585	0.771442	no
AMPH	chr7:38383695-38631567	NOTEST	0.025703	0.0523756	-1.02696	1.02696	1	1	no
AMT	chr3:49416777-49429324	OK	1.62075	1.47214	0.138748	-0.138748	0.74055	0.826471	no
AMTN	chr4:70518571-70532743	NOTEST	0.0153511	0	#NAME?	#NAME?	1	1	no
AMY1A,AMY1B,AMY1C	chr1:103655518-103664551	NOTEST	0.0158751	0.010029	0.662587	-0.662587	1	1	no
AMY1B	chr1:103655518-103664551	NOTEST	9.3404e-05	4.71268e-05	0.986936	-0.986936	1	1	no
AMY1C	chr1:103655518-103664551	NOTEST	1.34706e-05	6.24328e-06	1.10944	-1.10944	1	1	no
AMY2A	chr1:103617331-103625780	NOTEST	0	0	0	0	1	1	no
AMY2B	chr1:103525955-103579534	OK	1.70714	1.5677	0.122934	-0.122934	0.74555	0.829962	no
AMZ1	chr7:2679521-2715436	NOTEST	0.0134243	0.0253918	-0.919518	0.919518	1	1	no
AMZ2	chr17:68248003-68257164	OK	96.1203	92.3587	0.0575935	-0.0575935	0.69175	0.789766	no
AMZ2P1	chr17:64966549-64975585	OK	3.10136	2.1212	0.548017	-0.548017	0.00425	0.0134999	yes
ANAPC1	chr2:111767636-111884164	OK	9.47172	9.94772	-0.0707393	0.0707393	0.61225	0.729099	no
ANAPC10	chr4:144994574-145129524	OK	13.483	9.73171	0.470374	-0.470374	0.38425	0.521721	no
ANAPC11	chr17:81887834-81900533	OK	159.085	186.607	-0.230207	0.230207	0.31695	0.452499	no
ANAPC13	chr3:134477703-134575013	OK	49.8789	50.0599	-0.00522602	0.00522602	0.9786	0.987733	no
ANAPC15	chr11:71998911-72112776	OK	37.4816	56.6056	-0.594761	0.594761	0.43995	0.576844	no
ANAPC16	chr10:72096031-72235860	OK	41.0987	34.5889	0.248785	-0.248785	0.1314	0.232202	no
ANAPC1P1	chr2:86815336-86895042	NOTEST	0	0.0387205	#VALUE!	inf	1	1	no
ANAPC2	chr9:137174783-137190370	OK	12.7054	15.0943	-0.248556	0.248556	0.2928	0.426488	no
ANAPC4	chr4:25377225-25418498	OK	11.8936	12.6156	-0.0850194	0.0850194	0.56465	0.690208	no
ANAPC5	chr12:121308244-121354209	OK	53.88	58.3047	-0.113862	0.113862	0.4285	0.565959	no
ANAPC7	chr12:110372899-110403730	OK	24.7956	27.8344	-0.166784	0.166784	0.2252	0.350267	no
ANG	chr14:20684176-20700602	OK	1.63087	2.59337	-0.669182	0.669182	0.1413	0.245586	no
ANGEL1	chr14:76787242-76812940	OK	5.93783	4.95871	0.259971	-0.259971	0.10185	0.18918	no
ANGEL2	chr1:212992181-213015875	OK	8.96672	7.95101	0.173442	-0.173442	0.23	0.355861	no
ANGPT1	chr8:107249481-107498026	OK	0.428226	2.8759	-2.74757	2.74757	5e-05	0.000266166	yes
ANGPT2	chr8:6406591-6708209	NOTEST	0.0246176	0.0175746	0.486203	-0.486203	1	1	no
ANGPT4	chr20:872653-916317	NOTEST	0.0309679	0.00952549	1.70091	-1.70091	1	1	no
ANGPTL1	chr1:178725146-178921842	NOTEST	0	0.00240213	#VALUE!	inf	1	1	no
ANGPTL2	chr9:126914773-127223166	OK	0.630656	0.679737	-0.108124	0.108124	0.83455	0.89417	no
ANGPTL3	chr1:62454725-62688368	NOTEST	0	0	0	0	1	1	no
ANGPTL4	chr19:8364126-8374375	OK	3.38012	3.48524	-0.0441831	0.0441831	0.8325	0.892405	no
ANGPTL5	chr11:101890673-102001065	NOTEST	0	0	0	0	1	1	no
ANGPTL6	chr19:10086118-10102749	NOTEST	0.0390863	0.018284	1.09608	-1.09608	1	1	no
ANGPTL7	chr1:11106530-11262551	NOTEST	0.0135259	0.00382874	1.82078	-1.82078	1	1	no
ANHX	chr12:133218311-133235836	NOTEST	0	0	0	0	1	1	no
ANK1	chr8:41653224-41896762	OK	0.686005	2.26713	-1.72458	1.72458	5e-05	0.000266166	yes
ANK2	chr4:112818082-113383740	OK	0.410618	0.116661	1.81547	-1.81547	5e-05	0.000266166	yes
ANK3	chr10:60026297-60733526	OK	1.19933	1.42709	-0.250848	0.250848	0.15895	0.268817	no
ANKAR	chr2:189675984-189746650	OK	0.416374	0.271369	0.617622	-0.617622	0.0369	0.0830593	no
ANKDD1A	chr15:64911901-64958699	OK	2.06193	1.51293	0.446655	-0.446655	0.03795	0.0849771	no
ANKDD1B	chr5:75611475-75671846	NOTEST	0.0624667	0.179479	-1.52265	1.52265	1	1	no
ANKEF1	chr20:10023811-10307418	OK	4.55092	2.14414	1.08576	-1.08576	5e-05	0.000266166	yes
ANKFN1	chr17:56153474-56482646	NOTEST	0	0.0107922	#VALUE!	inf	1	1	no
ANKFY1	chr17:4004444-4263979	OK	16.3046	18.4882	-0.181333	0.181333	0.37195	0.509268	no
ANKH	chr5:14704799-14871778	OK	2.7096	1.5023	0.850906	-0.850906	5e-05	0.000266166	yes
ANKHD1	chr5:140401813-140549578	OK	30.2662	26.6879	0.181521	-0.181521	0.4466	0.582756	no
ANKHD1-EIF4EBP3	chr5:140401813-140549578	OK	11.7533	10.3227	0.187248	-0.187248	0.52495	0.654245	no
ANKIB1	chr7:92246233-92401384	OK	18.5174	16.6222	0.155765	-0.155765	0.26955	0.400561	no
ANKK1	chr11:113387790-113400418	NOTEST	0.0927122	0.0148353	2.64372	-2.64372	1	1	no
ANKLE1	chr19:17281644-17287646	NOTEST	0.173166	0.146028	0.245912	-0.245912	1	1	no
ANKLE2	chr12:132725666-132761888	OK	30.7963	36.5519	-0.24719	0.24719	0.08485	0.163423	no
ANKMY1	chr2:240479421-240564014	OK	2.97253	1.40336	1.08281	-1.08281	5e-05	0.000266166	yes
ANKMY2	chr7:16599775-16645817	OK	16.0093	24.2858	-0.601199	0.601199	0.0001	0.000501055	yes
ANKRA2	chr5:73552199-73565686	OK	7.60442	5.37302	0.501105	-0.501105	0.00445	0.0140247	yes
ANKRD1	chr10:90912099-90921275	OK	5.80981	10.8798	-0.905095	0.905095	5e-05	0.000266166	yes
ANKRD10	chr13:110878539-110915107	OK	14.0796	18.312	-0.37918	0.37918	0.01635	0.0422256	yes
ANKRD11	chr16:89267620-89490561	OK	22.1212	11.6495	0.925168	-0.925168	5e-05	0.000266166	yes
ANKRD12	chr18:9136752-9285985	OK	7.38317	5.66327	0.382605	-0.382605	0.00675	0.0201019	yes
ANKRD13A	chr12:109999429-110039430	OK	20.1401	20.2618	-0.00869461	0.00869461	0.95035	0.968904	no
ANKRD13B	chr17:29593508-29621423	OK	2.6037	4.64442	-0.834932	0.834932	0.00015	0.000721682	yes
ANKRD13C	chr1:70259001-70354734	OK	7.28585	7.84275	-0.106262	0.106262	0.45765	0.593037	no
ANKRD13D	chr11:67289290-67302484	OK	10.2536	9.33501	0.135412	-0.135412	0.39855	0.535776	no
ANKRD16	chr10:5861725-5937595	OK	4.35372	3.56682	0.287608	-0.287608	0.6151	0.731439	no
ANKRD17	chr4:73074784-73258785	OK	16.208	18.4269	-0.185109	0.185109	0.19525	0.314838	no
ANKRD18A	chr9:38571363-38620363	OK	0.624304	0.862795	-0.466768	0.466768	0.0581	0.120521	no
ANKRD18B	chr9:33524412-33573003	OK	1.39677	1.2152	0.20091	-0.20091	0.34995	0.487155	no
ANKRD18DP	chr3_KI270784v1_alt:151281-174418	NOTEST	0	0	0	0	1	1	no
ANKRD19P	chr9:92809610-92838457	NOTEST	0.0894583	0.127104	-0.506724	0.506724	1	1	no
ANKRD2	chr10:97572440-97583886	OK	6.70507	12.3329	-0.879185	0.879185	5e-05	0.000266166	yes
ANKRD20A1,ANKRD20A3	chr9:67859314-67902847	NOTEST	0.0508224	0.0618042	-0.28224	0.28224	1	1	no
ANKRD20A11P	chr21:13943775-13980444	NOTEST	0.0278901	0	#NAME?	#NAME?	1	1	no
ANKRD20A12P	chr4_GL000008v2_random:161986-178171	NOTEST	0	0.0209232	#VALUE!	inf	1	1	no
ANKRD20A19P	chr13:23907283-23949315	NOTEST	0	0.00164549	#VALUE!	inf	1	1	no
ANKRD20A2,ANKRD20A3	chr9:66109393-66152966	NOTEST	0.039255	0.0357337	0.135592	-0.135592	1	1	no
ANKRD20A3	chr9:67859314-67902847	NOTEST	7.15141e-06	7.11507e-06	0.0073484	-0.0073484	1	1	no
ANKRD20A4	chr9:64369562-64412691	NOTEST	0	0	0	0	1	1	no
ANKRD20A5P	chr18:14179096-14227050	OK	0.49597	1.7317	-1.80386	1.80386	5e-05	0.000266166	yes
ANKRD20A8P	chr2:94755325-94857075	NOTEST	0	0	0	0	1	1	no
ANKRD20A9P	chr13_KI270840v1_alt:136052-173619	NOTEST	0.0140423	0.017722	-0.33576	0.33576	1	1	no
ANKRD22	chr10:88802729-88851975	NOTEST	0.0138282	0.00485182	1.51101	-1.51101	1	1	no
ANKRD23	chr2:96837913-96844021	OK	0.433997	0.462894	-0.0929966	0.0929966	0.77065	0.8479	no
ANKRD24	chr19:4183353-4224814	NOTEST	0.216035	0.0858618	1.33117	-1.33117	1	1	no
ANKRD26	chr10:27004115-27100498	OK	3.98239	3.80251	0.0666816	-0.0666816	0.6671	0.772285	no
ANKRD26P1	chr16:46469336-46569097	NOTEST	0	0.00272274	#VALUE!	inf	1	1	no
ANKRD26P3	chr13:19262799-19344973	NOTEST	0.00358174	0	#NAME?	#NAME?	1	1	no
ANKRD27	chr19:32597000-32675196	OK	21.6923	16.7455	0.373408	-0.373408	0.00745	0.0218202	yes
ANKRD28	chr3:15667235-15859546	OK	13.1725	18.5215	-0.491675	0.491675	0.00045	0.00192984	yes
ANKRD29	chr18:23598925-23662885	OK	2.49718	2.26187	0.142782	-0.142782	0.47275	0.607104	no
ANKRD30A	chr10:37125856-37232567	NOTEST	0	0	0	0	1	1	no
ANKRD30B	chr18:14748239-14852738	NOTEST	0.082924	0.14377	-0.793898	0.793898	1	1	no
ANKRD30BL	chr2:132147590-132257969	NOTEST	0	0	0	0	1	1	no
ANKRD30BP2	chr21:13038165-13118250	NOTEST	0	0	0	0	1	1	no
ANKRD30BP3	chr10:45154661-45186041	NOTEST	0	0	0	0	1	1	no
ANKRD31	chr5:75068296-75236878	NOTEST	0.105637	0.0253084	2.06143	-2.06143	1	1	no
ANKRD33	chr12:51888008-51891721	NOTEST	0.00715451	0	#NAME?	#NAME?	1	1	no
ANKRD33B	chr5:10564322-10657816	OK	3.39239	8.80465	-1.37596	1.37596	5e-05	0.000266166	yes
ANKRD34A	chr1:145959440-145964582	OK	0.485366	0.687367	-0.502007	0.502007	0.0635	0.129145	no
ANKRD34B	chr5:80556754-80570485	NOTEST	0.0185818	0	#NAME?	#NAME?	1	1	no
ANKRD34C	chr15:79191706-79298239	NOTEST	0.0206555	0.0949907	-2.20126	2.20126	1	1	no
ANKRD34C-AS1	chr15:79191706-79298239	NOTEST	0	0	0	0	1	1	no
ANKRD35	chr1:145866559-145885866	OK	0.649123	0.106291	2.61047	-2.61047	5e-05	0.000266166	yes
ANKRD36	chr2:97113495-97264520	OK	0.459178	0.587661	-0.355931	0.355931	0.1387	0.241889	no
ANKRD36B	chr2:97504797-97589965	NOTEST	0.241592	0.316465	-0.389472	0.389472	1	1	no
ANKRD36BP1	chr1:168245580-168247430	OK	3.19453	5.99747	-0.90875	0.90875	5e-05	0.000266166	yes
ANKRD36BP2	chr2:88765901-88806595	NOTEST	0	0	0	0	1	1	no
ANKRD36C	chr2:95849547-95992320	NOTEST	0.177072	0.104282	0.763843	-0.763843	1	1	no
ANKRD37	chr4:185396685-185425985	OK	0.80381	0.917778	-0.19129	0.19129	0.88815	0.930833	no
ANKRD39	chr2:96847986-96858019	OK	9.51873	13.8638	-0.542478	0.542478	0.0049	0.0152265	yes
ANKRD40	chr17:50693189-50707909	OK	32.7318	26.3786	0.311323	-0.311323	0.02725	0.0644227	no
ANKRD42	chr11:83193738-83256099	OK	4.19318	2.84394	0.560156	-0.560156	0.00275	0.00936351	yes
ANKRD44	chr2:196986661-197310797	OK	0.454138	0.272733	0.735641	-0.735641	0.07455	0.146881	no
ANKRD44-IT1	chr2:196986661-197310797	NOTEST	0	0.00905871	#VALUE!	inf	1	1	no
ANKRD45	chr1:173608335-173669862	NOTEST	0.184924	0.0173173	3.41665	-3.41665	1	1	no
ANKRD46	chr8:100509751-100559786	OK	3.4781	3.12707	0.153489	-0.153489	0.42995	0.567376	no
ANKRD49	chr11:94493986-94499578	OK	5.61686	5.90376	-0.0718694	0.0718694	0.69325	0.791028	no
ANKRD50	chr4:124664048-124712732	OK	5.83073	7.15258	-0.294787	0.294787	0.0361	0.0815761	no
ANKRD52	chr12:56230035-56258359	OK	18.416	26.9372	-0.548641	0.548641	0.0002	0.000935842	yes
ANKRD53	chr2:70978444-70985499	NOTEST	0.271014	0.124277	1.12481	-1.12481	1	1	no
ANKRD54	chr22:37668025-38041915	OK	14.314	13.6044	0.0733541	-0.0733541	0.9561	0.972674	no
ANKRD55	chr5:56099679-56233359	NOTEST	0.0233389	0.051118	-1.13109	1.13109	1	1	no
ANKRD6	chr6:89433177-89819794	OK	1.1571	0.0805038	3.84532	-3.84532	0.0049	0.0152265	yes
ANKRD60	chr20:58216125-58228653	NOTEST	0	0	0	0	1	1	no
ANKRD61	chr7:6009250-6059229	NOTEST	0.365277	0.37901	-0.0532433	0.0532433	1	1	no
ANKRD62	chr18:12093848-12129749	NOTEST	0	0.00177655	#VALUE!	inf	1	1	no
ANKRD62P1-PARP4P3	chr22:16653708-16675540	NOTEST	0	0	0	0	1	1	no
ANKRD63	chr15:40281443-40282586	NOTEST	0	0	0	0	1	1	no
ANKRD65	chr1:1418419-1421444	OK	1.76767	0.121074	3.86789	-3.86789	5e-05	0.000266166	yes
ANKRD66	chr6:46746916-46759217	NOTEST	0	0	0	0	1	1	no
ANKRD7	chr7:118224657-118242730	NOTEST	0.311031	0.0350004	3.15161	-3.15161	1	1	no
ANKRD9	chr14:102506860-102509791	OK	10.2979	11.7373	-0.188745	0.188745	0.259	0.388924	no
ANKS1A	chr6:34889260-35091413	OK	6.23335	6.08664	0.0343623	-0.0343623	0.80775	0.874471	no
ANKS1B	chr12:98645299-99984654	NOTEST	0.00981651	0	#NAME?	#NAME?	1	1	no
ANKS3	chr16:4696509-4749396	OK	6.95106	6.31958	0.137403	-0.137403	0.42385	0.561433	no
ANKS4B	chr16:21233694-21252429	NOTEST	0	0	0	0	1	1	no
ANKS6	chr9:98732008-98796542	OK	4.3649	2.57668	0.760436	-0.760436	5e-05	0.000266166	yes
ANKUB1	chr3:149761102-149792823	NOTEST	0.0769681	0.0115757	2.73316	-2.73316	1	1	no
ANKZF1	chr2:219229756-219245429	OK	11.8277	10.0718	0.231847	-0.231847	0.16945	0.282612	no
ANLN	chr7:36324149-36453791	OK	62.0671	154.891	-1.31935	1.31935	5e-05	0.000266166	yes
ANO1	chr11:70078301-70189546	NOTEST	0.0105208	0	#NAME?	#NAME?	1	1	no
ANO1-AS2	chr11:70072433-70075348	NOTEST	0	0	0	0	1	1	no
ANO10	chr3:43366325-43622068	OK	15.1935	25.7875	-0.763214	0.763214	5e-05	0.000266166	yes
ANO2	chr12:5562650-5946232	OK	2.79214	9.04015	-1.69498	1.69498	5e-05	0.000266166	yes
ANO3	chr11:26332130-26663289	NOTEST	0	0	0	0	1	1	no
ANO4	chr12_GL383553v2_alt:135831-152874	NOTEST	0	0	0	0	1	1	no
ANO5	chr11:22193175-22283367	NOTEST	0	0	0	0	1	1	no
ANO6	chr12:45173033-45440404	OK	22.0433	18.6552	0.240764	-0.240764	0.09145	0.173794	no
ANO7	chr2:241188508-241225376	OK	0.296318	0.414804	-0.485281	0.485281	0.10895	0.199444	no
ANO8	chr19:17309527-17334829	OK	5.6803	7.22234	-0.3465	0.3465	0.18355	0.300377	no
ANO9	chr11:417929-442011	OK	2.48144	0.50671	2.29195	-2.29195	5e-05	0.000266166	yes
ANOS1	chrX:8528873-8732186	NOTEST	0.119899	0.00703402	4.09132	-4.09132	1	1	no
ANP32A	chr15:68778535-68820922	OK	58.5677	68.3518	-0.222872	0.222872	0.1253	0.223171	no
ANP32A-IT1	chr15:68778535-68820922	NOTEST	0.0428191	0.055049	-0.362462	0.362462	1	1	no
ANP32AP1	chr15:35237325-35238063	NOTEST	0.173682	0.21358	-0.298327	0.298327	1	1	no
ANP32B	chr9:97983206-98015942	OK	262.691	267.06	-0.0237928	0.0237928	0.8821	0.927687	no
ANP32C	chr4:163524297-164383255	NOTEST	0	0.0152818	#VALUE!	inf	1	1	no
ANP32D	chr12:48472664-48473060	NOTEST	0	0	0	0	1	1	no
ANP32E	chr1:150218416-150236156	OK	51.1016	72.4452	-0.503523	0.503523	0.00085	0.00338448	yes
ANPEP	chr15:89784894-89814840	OK	27.0875	50.1903	-0.889783	0.889783	5e-05	0.000266166	yes
ANTXR1	chr2:69013143-69249327	OK	21.391	31.3201	-0.550083	0.550083	0.0003	0.00134283	yes
ANTXR2	chr4:79901616-80073472	OK	5.32753	3.83707	0.473463	-0.473463	0.01505	0.0393804	yes
ANTXRL	chr10:46286996-46330207	NOTEST	0	0	0	0	1	1	no
ANTXRLP1	chr10:46219024-46269608	NOTEST	0	0	0	0	1	1	no
ANXA1	chr9:73151730-73170394	OK	116.532	212.106	-0.864056	0.864056	5e-05	0.000266166	yes
ANXA10	chr4:168092536-168187742	NOTEST	0	0	0	0	1	1	no
ANXA11	chr10:80155123-80205677	OK	55.5319	97.1712	-0.807211	0.807211	5e-05	0.000266166	yes
ANXA13	chr8:123680793-123737407	NOTEST	0	0	0	0	1	1	no
ANXA2	chr15:60347150-60397986	OK	692.036	1801.86	-1.38057	1.38057	0.0001	0.000501055	yes
ANXA2P1	chr4:153153117-153339322	OK	2.68135	6.28249	-1.22838	1.22838	0.10185	0.18918	no
ANXA2P2	chr9:33624224-33625534	OK	34.4022	80.9295	-1.23416	1.23416	5e-05	0.000266166	yes
ANXA2P3	chr10:64825527-64826877	NOTEST	0	0	0	0	1	1	no
ANXA2R	chr5:43014728-43093558	OK	1.1631	1.47157	-0.339379	0.339379	0.5214	0.65153	no
ANXA3	chr4:78551587-78610451	OK	87.8168	115.626	-0.3969	0.3969	0.0058	0.01764	yes
ANXA4	chr2:69741994-69826464	OK	20.0124	29.2614	-0.548103	0.548103	5e-05	0.000266166	yes
ANXA5	chr4:121667996-121696992	OK	243.48	404.442	-0.73213	0.73213	0.0001	0.000501055	yes
ANXA6	chr5:151100705-151157882	OK	55.5824	136.465	-1.29583	1.29583	5e-05	0.000266166	yes
ANXA7	chr10:73375430-73414083	OK	61.2537	78.7339	-0.362187	0.362187	0.01085	0.0299145	yes
ANXA8	chr10:47467993-47484158	OK	14.3864	0.781816	4.20173	-4.20173	5e-05	0.000266166	yes
ANXA8L1	chr10:46375589-46391783	OK	7.28429	0.28247	4.68862	-4.68862	5e-05	0.000266166	yes
ANXA9	chr1:150982022-150995638	OK	0.487332	0.503104	-0.0459531	0.0459531	0.89235	0.933501	no
AOAH	chr7:36512940-36724549	NOTEST	0	0	0	0	1	1	no
AOAH-IT1	chr7:36512940-36724549	NOTEST	0	0	0	0	1	1	no
AOC1	chr7:150852476-150861291	NOTEST	0	0	0	0	1	1	no
AOC2	chr17:42844591-42850711	OK	0.534716	0.398109	0.425607	-0.425607	0.1659	0.278096	no
AOC3	chr17:42851183-42858131	NOTEST	0.112998	0.079162	0.513417	-0.513417	1	1	no
AOC4P	chr17:42867144-42869217	NOTEST	0.00682073	0	#NAME?	#NAME?	1	1	no
AOX1	chr2:200586007-200671494	OK	6.58473	17.2893	-1.39268	1.39268	5e-05	0.000266166	yes
AOX2P	chr2:200695722-200823846	NOTEST	0.00363535	0	#NAME?	#NAME?	1	1	no
AP1AR	chr4:112231738-112270056	OK	13.16	8.47204	0.635377	-0.635377	5e-05	0.000266166	yes
AP1B1	chr22:29327679-29388583	OK	37.7142	52.5488	-0.478551	0.478551	0.00145	0.00538959	yes
AP1B1P1	chr22:32121976-32133469	NOTEST	0	0	0	0	1	1	no
AP1G1	chr16:71729001-71809073	OK	17.6385	23.7038	-0.426391	0.426391	0.0028	0.00951185	yes
AP1G2	chr14:23511759-23578800	OK	17.4356	18.0716	-0.0516887	0.0516887	0.7477	0.83159	no
AP1M1	chr19:16197853-16235345	OK	32.9143	67.6715	-1.03983	1.03983	5e-05	0.000266166	yes
AP1M2	chr19:10572670-10587315	OK	12.1531	0.55574	4.45077	-4.45077	5e-05	0.000266166	yes
AP1S1	chr7:101154404-101161276	OK	40.7858	65.9651	-0.693635	0.693635	5e-05	0.000266166	yes
AP1S2	chrX:15825805-15855014	OK	10.3298	12.8731	-0.317548	0.317548	0.03845	0.0859231	no
AP1S3	chr2:223755329-223837602	OK	3.95626	4.89176	-0.306216	0.306216	0.0623	0.127269	no
AP2A1	chr19:49766922-49813310	OK	56.4706	77.1784	-0.450696	0.450696	0.0052	0.0160092	yes
AP2A2	chr11_KI270927v1_alt:22179-81836	OK	21.8049	28.4869	-0.385644	0.385644	0.00745	0.0218202	yes
AP2B1	chr17:35587262-35726417	OK	63.3317	96.1164	-0.601856	0.601856	0.0005	0.00212237	yes
AP2M1	chr3:184174845-184184091	OK	160.054	221.537	-0.46899	0.46899	0.0036	0.0117178	yes
AP2S1	chr19:46838157-46850995	OK	166.699	198.528	-0.252096	0.252096	0.08245	0.159562	no
AP3B1	chr5:78002325-78294755	OK	38.2626	39.9209	-0.0612099	0.0612099	0.6711	0.775777	no
AP3B2	chr15:82543200-82709908	NOTEST	0.112268	0.0452768	1.31011	-1.31011	1	1	no
AP3D1	chr19:2100987-2151557	OK	44.5896	48.5992	-0.124223	0.124223	0.40625	0.543532	no
AP3M1	chr10:74120256-74151068	OK	21.5601	25.3887	-0.235825	0.235825	0.0944	0.178229	no
AP3M2	chr8:42152945-42171183	OK	12.5773	7.94031	0.663552	-0.663552	5e-05	0.000266166	yes
AP3S1	chr5:115841921-115914081	OK	61.9274	77.523	-0.324047	0.324047	0.0231	0.0562304	no
AP3S2	chr15:89830598-89912990	OK	9.82168	8.3411	0.235732	-0.235732	0.4222	0.560084	no
AP4B1	chr1:113812611-113905124	OK	3.66875	4.48586	-0.290093	0.290093	0.1079	0.197958	no
AP4B1-AS1	chr1:113812611-113905124	NOTEST	0.236348	0.313064	-0.405545	0.405545	1	1	no
AP4E1	chr15:50908671-51005900	OK	10.0015	9.05539	0.143366	-0.143366	0.3027	0.437175	no
AP4M1	chr7:100092727-100125505	OK	7.97607	9.62093	-0.270498	0.270498	0.67355	0.777528	no
AP4S1	chr14:30893798-31096450	OK	3.21306	3.0172	0.0907381	-0.0907381	0.8132	0.878227	no
AP5B1	chr11:65773897-65780591	OK	5.29938	4.94003	0.101304	-0.101304	0.4912	0.624647	no
AP5M1	chr14:57202475-57290079	OK	11.2012	14.4645	-0.368865	0.368865	0.24395	0.371652	no
AP5S1	chr20:3820523-3825307	OK	16.9021	17.7735	-0.0725222	0.0725222	0.6293	0.742542	no
AP5Z1	chr7:4775630-4794395	OK	8.17447	7.39641	0.1443	-0.1443	0.3053	0.439975	no
APAF1	chr12:98645299-99984654	OK	5.29541	8.33246	-0.654001	0.654001	5e-05	0.000266166	yes
APBA1	chr9_GL383540v1_alt:976-70597	OK	0.751048	0.329418	1.18898	-1.18898	5e-05	0.000266166	yes
APBA2	chr15_KI270905v1_alt:1196591-1393360	OK	4.24351	3.25955	0.380584	-0.380584	0.02755	0.0649934	no
APBA3	chr19:3708336-3761675	OK	11.4603	7.71113	0.571633	-0.571633	0.0005	0.00212237	yes
APBB1	chr11:6395123-6419472	OK	23.7464	19.0465	0.318177	-0.318177	0.0256	0.0611852	no
APBB1IP	chr10:26438336-26567803	NOTEST	0	0	0	0	1	1	no
APBB2	chr4:40810026-41214618	OK	18.696	18.9161	-0.0168896	0.0168896	0.9073	0.942586	no
APBB3	chr5:140558267-140569104	OK	7.80485	6.57152	0.248143	-0.248143	0.64185	0.752816	no
APC	chr5:112707504-112846239	OK	11.2688	10.5715	0.0921606	-0.0921606	0.5103	0.641273	no
APC2	chr19:1450148-1479229	NOTEST	0.037307	0.040521	-0.119223	0.119223	1	1	no
APCDD1	chr18:10454627-10488701	OK	0.498705	0.0250759	4.31382	-4.31382	0.04575	0.0987045	no
APCDD1L	chr20:58459100-58514938	NOTEST	0.11062	0.0107982	3.35675	-3.35675	1	1	no
APCDD1L-AS1	chr20:58515378-58619892	NOTEST	0.0699931	0.0138546	2.33685	-2.33685	1	1	no
APCS	chr1:159587825-159588871	NOTEST	0	0	0	0	1	1	no
APEH	chr3:49674001-49683501	OK	57.7061	74.4658	-0.367853	0.367853	0.01215	0.0329591	yes
APELA	chr4:164876987-164897527	NOTEST	0	0	0	0	1	1	no
APEX1	chr14:20455130-20457772	OK	128.168	157.619	-0.298397	0.298397	0.04585	0.0988722	no
APEX2	chrX:55000322-55007873	OK	30.7917	26.0029	0.243866	-0.243866	0.08515	0.163882	no
APH1A	chr1:150265398-150269209	OK	112.495	128.794	-0.195204	0.195204	0.20515	0.326957	no
APH1B	chr15:63277549-63309126	OK	6.04947	5.40965	0.161273	-0.161273	0.2941	0.427726	no
API5	chr11:43311954-43344530	OK	54.369	58.8939	-0.115334	0.115334	0.4436	0.580257	no
APIP	chr11:34882295-34996128	OK	20.7433	17.7163	0.227572	-0.227572	0.34725	0.483916	no
APITD1,APITD1-CORT	chr1:10430101-10452003	OK	22.3533	15.5271	0.525701	-0.525701	0.00145	0.00538959	yes
APITD1-CORT	chr1:10430101-10452003	OK	1.60819	1.25973	0.352322	-0.352322	0.55115	0.677755	no
APLF	chr2:68467558-68580162	OK	0.7006	0.212534	1.7209	-1.7209	5e-05	0.000266166	yes
APLN	chrX:129645258-129654956	OK	1.22437	3.40555	-1.47585	1.47585	5e-05	0.000266166	yes
APLNR	chr11:57233577-57237453	NOTEST	0	0	0	0	1	1	no
APLP1	chr19:35868498-35879797	OK	3.14312	4.13955	-0.397274	0.397274	0.03945	0.0877744	no
APLP2	chr11:130069820-130144811	OK	177.396	232.319	-0.389136	0.389136	0.05425	0.113921	no
APMAP	chr20:24962943-24992789	OK	104.439	159.578	-0.611601	0.611601	5e-05	0.000266166	yes
APOA1	chr11:116835752-117098415	NOTEST	0.053277	0.0461148	0.208284	-0.208284	1	1	no
APOA1-AS	chr11:116835752-117098415	NOTEST	0.0328832	0	#NAME?	#NAME?	1	1	no
APOA1BP	chr1:156591765-156594299	OK	86.5815	102.615	-0.245105	0.245105	0.0808	0.156963	no
APOA2	chr1:161222292-161223628	NOTEST	0	0	0	0	1	1	no
APOA4	chr11:116820701-116823295	NOTEST	0	0	0	0	1	1	no
APOA5	chr11:116789369-116792420	NOTEST	0	0.00466624	#VALUE!	inf	1	1	no
APOB	chr2:21001428-21044073	OK	0.330376	0.814298	-1.30145	1.30145	5e-05	0.000266166	yes
APOBEC1	chr12:7649399-7670599	NOTEST	0	0	0	0	1	1	no
APOBEC2	chr6:41053200-41064891	NOTEST	0.0451711	0.0169509	1.41403	-1.41403	1	1	no
APOBEC3A	chr22:38957521-38998220	NOTEST	0	0.00666843	#VALUE!	inf	1	1	no
APOBEC3A_B	chr22_GL383583v2_alt:73229-83988	NOTEST	0	0	0	0	1	1	no
APOBEC3B	chr22:38957521-38998220	OK	20.8441	27.4761	-0.398537	0.398537	0.0055	0.0168276	yes
APOBEC3B-AS1	chr22_GL383583v2_alt:73229-83988	NOTEST	0	0	0	0	1	1	no
APOBEC3C	chr22:39014259-39018820	OK	25.7378	26.0051	-0.0149076	0.0149076	0.9204	0.949676	no
APOBEC3D	chr22:39021112-39033251	NOTEST	0.18717	0.0281998	2.7306	-2.7306	1	1	no
APOBEC3F	chr22:39040667-39055970	OK	2.53325	2.46856	0.0373165	-0.0373165	0.8975	0.936479	no
APOBEC3G	chr22:39077004-39087743	OK	6.30565	1.51585	2.05652	-2.05652	5e-05	0.000266166	yes
APOBEC3H	chr22:39097223-39104067	NOTEST	0.0145959	0	#NAME?	#NAME?	1	1	no
APOBEC4	chr1:183636046-183928551	NOTEST	0.00488683	0	#NAME?	#NAME?	1	1	no
APOBR	chr16:28494648-28498970	NOTEST	0.115499	0.0345702	1.74029	-1.74029	1	1	no
APOC1	chr19:44914663-44919349	OK	5.72252	6.81254	-0.251542	0.251542	0.35815	0.495113	no
APOC1P1	chr19:44926802-44931386	NOTEST	0	0	0	0	1	1	no
APOC2	chr19:44942237-44949566	NOTEST	0.010729	0	#NAME?	#NAME?	1	1	no
APOC3	chr11:116829907-116833071	NOTEST	0	0	0	0	1	1	no
APOC4	chr19:44942237-44949566	NOTEST	0	0	0	0	1	1	no
APOC4-APOC2	chr19:44942237-44949566	NOTEST	0.0120732	0	#NAME?	#NAME?	1	1	no
APOD	chr3:195568701-195584205	OK	0.410871	0.242477	0.76084	-0.76084	0.1237	0.220824	no
APOE	chr19:44905748-44909395	OK	9.94578	2.24651	2.1464	-2.1464	5e-05	0.000266166	yes
APOF	chr12:56360570-56362799	NOTEST	0.0178622	0.00534873	1.73964	-1.73964	1	1	no
APOH	chr17:66212028-66229438	NOTEST	0	0	0	0	1	1	no
APOL1	chr22:36253070-36267531	OK	11.0675	0.947518	3.54603	-3.54603	5e-05	0.000266166	yes
APOL2	chr22:36226208-36239954	OK	14.1839	14.8207	-0.0633591	0.0633591	0.66475	0.770647	no
APOL3	chr22:36140322-36166177	OK	2.43933	0.258932	3.23584	-3.23584	5e-05	0.000266166	yes
APOL4	chr22:36189127-36204833	NOTEST	0.00468061	0	#NAME?	#NAME?	1	1	no
APOL5	chr22_KI270876v1_alt:32638-44249	NOTEST	0	0.0064169	#VALUE!	inf	1	1	no
APOL6	chr22:35648376-35668409	OK	7.16273	1.65164	2.11661	-2.11661	5e-05	0.000266166	yes
APOLD1	chr12:12725916-12791465	OK	1.49271	1.9151	-0.359485	0.359485	0.06395	0.129803	no
APOM	chr6_GL000256v2_alt:2938303-2957487	OK	3.16092	2.67186	0.242502	-0.242502	0.8818	0.927665	no
APOO	chrX:23833347-23907940	OK	14.7858	15.7523	-0.091347	0.091347	0.5949	0.715806	no
APOOL	chrX:85003891-85108968	OK	5.05735	4.70477	0.104258	-0.104258	0.47265	0.607034	no
APOOP5	chr16:59754140-59755191	NOTEST	0.0293451	0.0564833	-0.944703	0.944703	1	1	no
APOPT1	chr14:103562956-103592173	OK	31.8679	23.2413	0.455412	-0.455412	0.0035	0.0114568	yes
APP	chr21:25880549-26171128	OK	243.107	237.914	0.0311558	-0.0311558	0.88185	0.927665	no
APPBP2	chr17:60443148-60526240	OK	14.5107	13.4242	0.112275	-0.112275	0.41935	0.557426	no
APPL1	chr3:57227736-57292682	OK	18.387	17.3019	0.0877573	-0.0877573	0.53045	0.658631	no
APPL2	chr12:105173296-105236230	OK	11.2802	10.3551	0.12346	-0.12346	0.39385	0.530947	no
APRT	chr16:88809468-88811934	OK	68.1086	62.3314	0.127877	-0.127877	0.3883	0.525703	no
APTR	chr7:77683850-77779803	OK	3.92992	3.1542	0.31723	-0.31723	0.33925	0.47621	no
APTX	chr9:32972605-33001641	OK	28.1526	22.8974	0.298083	-0.298083	0.0392	0.0872912	no
AQP1	chr7:30911799-30925516	NOTEST	0.0283476	0.030906	-0.124663	0.124663	1	1	no
AQP10	chr1:154321115-154325325	NOTEST	0	0	0	0	1	1	no
AQP11	chr11:77589634-77610356	OK	0.541274	0.761353	-0.492205	0.492205	0.10425	0.19267	no
AQP12A	chr2:240691844-240698483	NOTEST	0	0	0	0	1	1	no
AQP12B	chr2:240676417-240682900	NOTEST	0	0	0	0	1	1	no
AQP2	chr12:49950740-49965682	NOTEST	0	0.00202236	#VALUE!	inf	1	1	no
AQP3	chr9:33441153-33447633	OK	3.97649	3.27233	0.281176	-0.281176	0.16795	0.280683	no
AQP4	chr18:26852043-27185338	NOTEST	0.00257055	0	#NAME?	#NAME?	1	1	no
AQP4-AS1	chr18:26852043-27185338	NOTEST	0	0	0	0	1	1	no
AQP5	chr12:49950740-49965682	OK	0.865708	1.55907	-0.84873	0.84873	0.0033	0.0109041	yes
AQP6	chr12:49972836-49977139	NOTEST	0	0.00979956	#VALUE!	inf	1	1	no
AQP7	chr9:33384949-33402519	NOTEST	0	0	0	0	1	1	no
AQP7P1	chr9:63299295-63334520	NOTEST	0	0	0	0	1	1	no
AQP7P3	chr9:65863791-65912559	NOTEST	0	0	0	0	1	1	no
AQP8	chr16:25216963-25228932	NOTEST	0	0	0	0	1	1	no
AQP9	chr15:58138208-58185911	NOTEST	0	0	0	0	1	1	no
AQR	chr15:34856350-34969794	OK	13.4735	15.7224	-0.2227	0.2227	0.1055	0.194548	no
AR	chrX:67544031-67730619	OK	2.54798	2.99191	-0.231713	0.231713	0.13545	0.237153	no
ARAF	chrX:47561099-47619857	OK	35.4237	37.1895	-0.0701776	0.0701776	0.77855	0.853345	no
ARAP1	chr11:72685068-72752389	OK	15.497	15.392	0.00980782	-0.00980782	0.9483	0.967649	no
ARAP2	chr4:36065997-36274215	OK	3.07855	0.0153955	7.6436	-7.6436	0.00175	0.00635378	yes
ARAP3	chr5:141653400-141682233	OK	11.2877	10.3255	0.128533	-0.128533	0.35255	0.489457	no
ARC	chr8:142611043-142614472	NOTEST	0.0148971	0.0399303	-1.42245	1.42245	1	1	no
ARCN1	chr11:118572386-118603032	OK	54.8058	57.711	-0.0745185	0.0745185	0.625	0.739641	no
AREG	chr4:74445097-74455009	OK	22.2487	20.3399	0.129408	-0.129408	0.39805	0.535253	no
AREL1	chr14:74661251-74713104	OK	14.0926	19.536	-0.471191	0.471191	0.00095	0.00371592	yes
ARF1	chr1:228082659-228099212	OK	227.044	310.167	-0.450071	0.450071	0.00995	0.0278077	yes
ARF3	chr12:48936208-48957469	OK	57.4194	65.2462	-0.184355	0.184355	0.2273	0.35275	no
ARF4	chr3:57571362-57597488	OK	92.2019	119.726	-0.376872	0.376872	0.0099	0.0276913	yes
ARF5	chr7:127588351-127591705	OK	113.137	141.983	-0.327645	0.327645	0.02175	0.0535518	no
ARF6	chr14:49893017-49897054	OK	41.7507	51.1286	-0.292329	0.292329	0.04495	0.0974686	no
ARFGAP1	chr20:63272784-63289790	OK	35.7247	33.801	0.0798569	-0.0798569	0.5657	0.69073	no
ARFGAP2	chr11:46936688-47177125	OK	35.355	35.2481	0.0043679	-0.0043679	0.97975	0.988518	no
ARFGAP3	chr22:42796525-42857402	OK	30.3598	31.3044	-0.0442002	0.0442002	0.7544	0.836455	no
ARFGEF1	chr8:67197648-67343677	OK	16.6675	14.5885	0.192202	-0.192202	0.16725	0.279795	no
ARFGEF2	chr20:48921737-49036693	OK	20.2428	19.5831	0.0478043	-0.0478043	0.74555	0.829962	no
ARFGEF3	chr6:138161915-138344663	NOTEST	0.289384	0.0452469	2.6771	-2.6771	1	1	no
ARFIP1	chr4:152779936-152911911	OK	16.0683	15.539	0.0483274	-0.0483274	0.73405	0.821755	no
ARFIP2	chr11:6474682-6484681	OK	14.9066	14.6029	0.0296937	-0.0296937	0.875	0.923453	no
ARFRP1	chr20:63657809-63739107	OK	25.3239	19.9572	0.343589	-0.343589	0.23525	0.362298	no
ARG1	chr6:131573203-131628239	NOTEST	0	0.00623533	#VALUE!	inf	1	1	no
ARG2	chr14:67619861-67674885	OK	9.99641	4.98595	1.00354	-1.00354	0.0028	0.00951185	yes
ARGFX	chr3:121567930-121590622	NOTEST	0	0	0	0	1	1	no
ARGFXP2	chr17:32142453-32225771	NOTEST	0	0.0259512	#VALUE!	inf	1	1	no
ARGLU1	chr13:106543313-106568166	OK	39.9676	37.5346	0.0906107	-0.0906107	0.5126	0.64307	no
ARHGAP1	chr11:46677074-46700665	OK	19.6388	21.432	-0.126064	0.126064	0.36455	0.50177	no
ARHGAP10	chr4:147732301-148072776	OK	22.2476	24.5538	-0.1423	0.1423	0.30205	0.43652	no
ARHGAP11A	chr15_KI270905v1_alt:4829723-4854533	OK	28.3944	36.9684	-0.380686	0.380686	0.01905	0.0479059	yes
ARHGAP11B	chr15_KI270905v1_alt:4829723-4854533	OK	4.27483	4.0825	0.0664153	-0.0664153	0.78015	0.854395	no
ARHGAP12	chr10:31805397-31928876	OK	10.16	10.9893	-0.113207	0.113207	0.4215	0.559557	no
ARHGAP15	chr2:143129329-143768352	NOTEST	0	0	0	0	1	1	no
ARHGAP17	chr16:24919383-25015378	OK	16.8147	24.8538	-0.563743	0.563743	5e-05	0.000266166	yes
ARHGAP18	chr6:129577094-129710225	OK	7.97903	12.6336	-0.66298	0.66298	5e-05	0.000266166	yes
ARHGAP19	chr10:96998037-97292673	OK	12.3863	11.651	0.0882941	-0.0882941	0.52355	0.653051	no
ARHGAP19-SLIT1	chr10:96998037-97292673	NOTEST	0.0278833	0	#NAME?	#NAME?	1	1	no
ARHGAP20	chr11:110577034-110713189	OK	0.088566	0.723665	-3.0305	3.0305	5e-05	0.000266166	yes
ARHGAP21	chr10:24583608-24723668	OK	27.1071	33.9505	-0.324764	0.324764	0.0307	0.0711006	no
ARHGAP22	chr10:48446024-48656265	OK	2.65114	0.0411016	6.01127	-6.01127	5e-05	0.000266166	yes
ARHGAP23	chr17_KI270857v1_alt:2463785-2547694	OK	23.9081	34.4018	-0.524984	0.524984	0.00015	0.000721682	yes
ARHGAP24	chr4:85475130-86002670	OK	4.28886	6.23337	-0.539419	0.539419	0.00035	0.00153868	yes
ARHGAP25	chr2:68734780-68826825	NOTEST	0.265189	0.0575798	2.20339	-2.20339	1	1	no
ARHGAP26	chr5:142770726-143229007	OK	16.5331	13.5189	0.290386	-0.290386	0.0446	0.0968201	no
ARHGAP26-AS1	chr5:142770726-143229007	NOTEST	0	0	0	0	1	1	no
ARHGAP26-IT1	chr5:142770726-143229007	NOTEST	0	0	0	0	1	1	no
ARHGAP27	chr17_KI270908v1_alt:84404-123421	OK	5.77314	6.72211	-0.219557	0.219557	0.2041	0.325791	no
ARHGAP28	chr18:6834432-6915713	OK	0.653209	1.11639	-0.773229	0.773229	0.0006	0.00249822	yes
ARHGAP29	chr1:94168906-94237751	OK	19.0732	32.2273	-0.756738	0.756738	5e-05	0.000266166	yes
ARHGAP30	chr1:161046941-161069970	NOTEST	0.0958767	0.0222292	2.10872	-2.10872	1	1	no
ARHGAP31	chr3:119294372-119419476	OK	0.698707	0.168191	2.05459	-2.05459	5e-05	0.000266166	yes
ARHGAP31-AS1	chr3:119294372-119419476	NOTEST	0.150132	0	#NAME?	#NAME?	1	1	no
ARHGAP32	chr11:128965059-129192198	OK	4.06105	2.28917	0.827028	-0.827028	5e-05	0.000266166	yes
ARHGAP33	chr19:35775514-35788822	OK	6.02191	6.29506	-0.0640003	0.0640003	0.683	0.783589	no
ARHGAP35	chr19:46918675-47005076	OK	29.2191	29.149	0.00346601	-0.00346601	0.9827	0.990068	no
ARHGAP36	chrX:131058241-131089885	NOTEST	0	0	0	0	1	1	no
ARHGAP39	chr8:144529178-144685812	OK	3.11577	1.64312	0.923151	-0.923151	5e-05	0.000266166	yes
ARHGAP4	chrX:153907375-153926260	NOTEST	0.315833	0.193161	0.709359	-0.709359	1	1	no
ARHGAP40	chr20:38601933-38650652	OK	1.32202	0.937535	0.4958	-0.4958	0.04355	0.0949903	no
ARHGAP42	chr11:100687675-100990925	OK	0.681116	0.858649	-0.334169	0.334169	0.16105	0.271574	no
ARHGAP44	chr17:12665889-13018064	OK	0.662891	0.625132	0.0846101	-0.0846101	0.9236	0.952011	no
ARHGAP5	chr14:32077288-32159728	OK	17.0709	14.5193	0.233564	-0.233564	0.09995	0.186615	no
ARHGAP5-AS1	chr14:32075418-32076699	OK	0.984698	1.559	-0.66287	0.66287	0.0271	0.0641251	no
ARHGAP6	chrX:11137542-11665701	NOTEST	0.208052	0.255927	-0.298788	0.298788	1	1	no
ARHGAP8	chr22:44668546-44862784	OK	2.14838	0	#NAME?	#NAME?	0.0144	0.0379634	yes
ARHGAP9	chr12:57460134-57479850	NOTEST	0.0934514	0.0343731	1.44294	-1.44294	1	1	no
ARHGDIA	chr17:81867718-81871406	OK	253.521	517.65	-1.02987	1.02987	5e-05	0.000266166	yes
ARHGDIB	chr12:14942015-14961628	OK	7.14436	5.38305	0.40838	-0.40838	0.0619	0.126549	no
ARHGDIG	chr16:280605-283003	NOTEST	0.0519426	0.0946181	-0.865198	0.865198	1	1	no
ARHGEF1	chr19:41883199-41907452	OK	26.363	30.1542	-0.193842	0.193842	0.16455	0.276216	no
ARHGEF10	chr8_KI270821v1_alt:7351-142017	OK	17.2977	20.1073	-0.217143	0.217143	0.12095	0.216846	no
ARHGEF10L	chr1:17539834-17697875	OK	3.88877	3.01546	0.366936	-0.366936	0.0322	0.0740077	no
ARHGEF11	chr1:156934839-157045370	OK	11.8792	10.5498	0.171222	-0.171222	0.22145	0.345931	no
ARHGEF12	chr11:120336908-120489936	OK	27.8185	33.2221	-0.256099	0.256099	0.10675	0.196254	no
ARHGEF15	chr17:8310237-8322516	NOTEST	0.0301029	0.00419097	2.84455	-2.84455	1	1	no
ARHGEF16	chr1:3454582-3481113	OK	4.50011	2.60211	0.790278	-0.790278	0.00015	0.000721682	yes
ARHGEF17	chr11:73308617-73369380	OK	11.6699	14.9915	-0.361346	0.361346	0.0103	0.0286535	yes
ARHGEF18	chr19:7395112-7472485	OK	16.7132	20.6215	-0.303163	0.303163	0.03225	0.0741098	no
ARHGEF19	chr1:16198103-16212609	OK	6.12932	4.71091	0.379723	-0.379723	0.0232	0.0564016	no
ARHGEF2	chr1:155946838-155978545	OK	28.7135	16.3071	0.816235	-0.816235	5e-05	0.000266166	yes
ARHGEF25	chr12:57610179-57617245	OK	4.85721	5.96133	-0.295507	0.295507	0.1003	0.187085	no
ARHGEF26	chr3_KI270777v1_alt:24215-164217	OK	0.954651	0.160407	2.57323	-2.57323	5e-05	0.000266166	yes
ARHGEF26-AS1	chr3:154024400-154257827	NOTEST	0.00590132	0	#NAME?	#NAME?	1	1	no
ARHGEF28	chr5:73626157-73941993	OK	22.1348	24.8384	-0.166258	0.166258	0.24905	0.377004	no
ARHGEF3	chr3:56727417-57079308	OK	1.62649	0.343151	2.24484	-2.24484	5e-05	0.000266166	yes
ARHGEF3-AS1	chr3:56727417-57079308	NOTEST	0	0	0	0	1	1	no
ARHGEF33	chr2:38919362-38975449	NOTEST	0.103781	0.0284248	1.86832	-1.86832	1	1	no
ARHGEF34P	chr7:144186082-144380632	OK	2.19148	1.28356	0.771753	-0.771753	0.01535	0.0400394	yes
ARHGEF35	chr7:144186082-144380632	OK	2.09172	1.10193	0.924655	-0.924655	0.02995	0.0697034	no
ARHGEF37	chr5:149581571-149634964	OK	4.07131	2.1421	0.926465	-0.926465	5e-05	0.000266166	yes
ARHGEF38	chr4:105552619-105680913	NOTEST	0.00244848	0.00306664	-0.324775	0.324775	1	1	no
ARHGEF38-IT1	chr4:105552619-105680913	NOTEST	0	0	0	0	1	1	no
ARHGEF39	chr9:35658289-35665281	OK	4.41351	6.85661	-0.635568	0.635568	0.005	0.0154902	yes
ARHGEF4	chr2:130916650-131047253	OK	2.24437	0.173941	3.68964	-3.68964	5e-05	0.000266166	yes
ARHGEF40	chr14:21016762-21104704	OK	3.25849	3.01776	0.110726	-0.110726	0.69665	0.793793	no
ARHGEF5	chr7:144186082-144380632	OK	3.66564	2.19421	0.740368	-0.740368	0.00015	0.000721682	yes
ARHGEF6	chrX:136665550-136781344	OK	0.493858	0.0456206	3.43634	-3.43634	5e-05	0.000266166	yes
ARHGEF7	chr13:111113811-111305734	OK	14.6785	12.3481	0.249411	-0.249411	0.0742	0.146278	no
ARHGEF7-AS1	chr13:111113811-111305734	NOTEST	0	0	0	0	1	1	no
ARHGEF7-AS2	chr13:111113811-111305734	NOTEST	0	0	0	0	1	1	no
ARHGEF9	chrX:63634967-63785546	OK	7.56978	8.53061	-0.172397	0.172397	0.22985	0.355711	no
ARHGEF9-IT1	chrX:63634967-63785546	NOTEST	0	0	0	0	1	1	no
ARID1A	chr1:26696030-26782110	OK	16.9971	20.6918	-0.283775	0.283775	0.0461	0.0993308	no
ARID1B	chr6:156777929-157210779	OK	8.50936	7.40033	0.201462	-0.201462	0.1429	0.247655	no
ARID2	chr12:45729836-45908036	OK	6.78534	7.03473	-0.0520736	0.0520736	0.7061	0.800777	no
ARID3A	chr19:926036-972803	OK	0.380714	0.687082	-0.851774	0.851774	0.00615	0.0185644	yes
ARID3B	chr15:74541176-74598131	OK	1.19266	1.13675	0.0692687	-0.0692687	0.75385	0.836193	no
ARID3C	chr9:34621457-34628014	NOTEST	0.111586	0.0859668	0.376306	-0.376306	1	1	no
ARID4A	chr14:58298503-58373733	OK	4.59731	4.34379	0.0818338	-0.0818338	0.58985	0.711338	no
ARID4B	chr1:235166894-235328217	OK	8.2449	8.13671	0.019056	-0.019056	0.88945	0.931608	no
ARID5A	chr2:96536726-96552634	OK	1.47953	1.14886	0.364937	-0.364937	0.1481	0.254577	no
ARID5B	chr10:61901253-62096948	OK	4.16637	9.07418	-1.12298	1.12298	5e-05	0.000266166	yes
ARIH1	chr15:72474325-72586555	OK	19.4824	16.6092	0.230189	-0.230189	0.1015	0.188688	no
ARIH2	chr3:48917787-48985538	OK	36.4748	29.5313	0.304657	-0.304657	0.0327	0.0750143	no
ARIH2OS	chr3:48917787-48985538	OK	1.03929	0.29572	1.81329	-1.81329	0.4984	0.631028	no
ARL1	chr12:101393119-101407820	OK	15.6393	18.1363	-0.213707	0.213707	0.12605	0.224297	no
ARL10	chr5:176365498-176373500	OK	4.3454	4.35066	-0.00174459	0.00174459	0.9968	0.9977	no
ARL11	chr13:49628298-49633872	NOTEST	0.00354776	0	#NAME?	#NAME?	1	1	no
ARL13A	chrX:100969707-100990831	NOTEST	0.0533885	0.0255118	1.06536	-1.06536	1	1	no
ARL13B	chr3:93980138-94055678	OK	15.1695	10.6576	0.509292	-0.509292	0.00025	0.00114013	yes
ARL14	chr3:160677159-160678447	NOTEST	0.0471908	0	#NAME?	#NAME?	1	1	no
ARL14EP	chr11:30323098-30338223	OK	14.954	8.88701	0.750765	-0.750765	5e-05	0.000266166	yes
ARL14EPL	chr5:116051465-116059130	NOTEST	0.0272988	0	#NAME?	#NAME?	1	1	no
ARL15	chr5:53884783-54310573	OK	5.41184	4.40628	0.296559	-0.296559	0.09615	0.180994	no
ARL16	chr17:81681193-81683924	OK	34.3076	28.6902	0.25797	-0.25797	0.07765	0.151953	no
ARL17A	chr17_KI270908v1_alt:1028375-1099388	OK	0.655603	0.750876	-0.195753	0.195753	0.46805	0.602756	no
ARL17B	chr17_KI270908v1_alt:1028375-1099388	OK	0.50507	0.0916156	2.46282	-2.46282	0.27505	0.406284	no
ARL2	chr11:65014112-65040572	OK	86.7254	123.752	-0.51292	0.51292	0.00815	0.0235541	yes
ARL2-SNX15	chr11:65014112-65040572	NOTEST	0	0	0	0	1	1	no
ARL2BP	chr16:57245125-57253633	OK	44.8118	59.5778	-0.410898	0.410898	0.003	0.0100755	yes
ARL3	chr10:102673726-102714433	OK	13.4964	15.7484	-0.222634	0.222634	0.1117	0.20361	no
ARL4A	chr7:12686826-12690933	OK	7.86266	8.37887	-0.0917382	0.0917382	0.55515	0.681601	no
ARL4C	chr2:234493040-234497053	OK	4.30939	1.91466	1.1704	-1.1704	5e-05	0.000266166	yes
ARL4D	chr17:43398984-43401136	OK	25.3314	19.6731	0.364699	-0.364699	0.0158	0.0409802	yes
ARL5A	chr2:151800965-151828495	OK	10.4459	10.439	0.000952383	-0.000952383	0.99495	0.996898	no
ARL5B	chr10:18659383-18678011	OK	7.58072	7.19643	0.0750543	-0.0750543	0.62395	0.739167	no
ARL5C	chr17:39156893-39166161	NOTEST	0	0.0243381	#VALUE!	inf	1	1	no
ARL6	chr3:97764520-97801242	OK	4.08655	2.58145	0.662702	-0.662702	0.00215	0.00756852	yes
ARL6IP1	chr16:18791668-18801535	OK	110.093	210.472	-0.934911	0.934911	5e-05	0.000266166	yes
ARL6IP4	chr12:122980059-122982913	OK	107.729	113.008	-0.0690128	0.0690128	0.6286	0.742302	no
ARL6IP5	chr3:69084938-69106088	OK	50.8583	85.9263	-0.756618	0.756618	5e-05	0.000266166	yes
ARL6IP6	chr2:152717892-152761253	OK	21.4715	17.7704	0.272943	-0.272943	0.05255	0.110894	no
ARL8A	chr1:202133403-202144743	OK	23.4607	22.8262	0.0395602	-0.0395602	0.77885	0.853463	no
ARL8B	chr3:5122244-5180916	OK	50.0855	46.5615	0.105256	-0.105256	0.46255	0.597524	no
ARL9	chr4:56505208-56523892	NOTEST	0.366629	0.336967	0.121713	-0.121713	1	1	no
ARMC1	chr8:65602455-65634217	OK	29.8337	25.4577	0.228837	-0.228837	0.1003	0.187085	no
ARMC10	chr7_KI270806v1_alt:95602-158099	OK	14.6321	14.6297	0.000239489	-0.000239489	0.9989	0.9992	no
ARMC12	chr6:35737031-35748913	NOTEST	0.180644	0.154742	0.223282	-0.223282	1	1	no
ARMC2	chr6:108848415-108974472	OK	0.96516	0.966577	-0.00211576	0.00211576	0.99225	0.995092	no
ARMC2-AS1	chr6:108848415-108974472	NOTEST	0	0.0149433	#VALUE!	inf	1	1	no
ARMC3	chr10:22928023-23038523	NOTEST	0.0183175	0	#NAME?	#NAME?	1	1	no
ARMC4	chr10:27812163-27999055	OK	3.79602	3.52768	0.105769	-0.105769	0.5395	0.667129	no
ARMC5	chr16:31458272-31467167	OK	3.62477	3.79137	-0.0648293	0.0648293	0.71335	0.806467	no
ARMC6	chr19:19033577-19058178	OK	31.4252	30.459	0.0450529	-0.0450529	0.7422	0.82748	no
ARMC7	chr17:75109951-75131795	OK	19.8769	19.0416	0.0619338	-0.0619338	0.78535	0.85783	no
ARMC8	chr3:138187247-138329886	OK	12.3868	14.9229	-0.268729	0.268729	0.06175	0.126262	no
ARMC9	chr2:231198545-231375879	OK	7.20846	8.5277	-0.242466	0.242466	0.1722	0.286204	no
ARMCX1	chrX:101550530-101554692	OK	9.16777	12.1182	-0.402529	0.402529	0.01075	0.0296572	yes
ARMCX2	chrX:101655280-101659891	OK	3.84601	2.72534	0.496923	-0.496923	0.00875	0.024952	yes
ARMCX3	chrX:101623129-101627841	OK	15.4716	13.0447	0.246156	-0.246156	0.08295	0.16032	no
ARMCX4	chrX:101418262-101535988	OK	0.967278	0.211607	2.19254	-2.19254	5e-05	0.000266166	yes
ARMCX5	chrX:102599167-102717733	OK	8.75908	5.91089	0.567405	-0.567405	0.0104	0.0289014	yes
ARMCX5-GPRASP2,GPRASP2	chrX:102599167-102717733	OK	0.955011	1.16244	-0.283565	0.283565	0.68835	0.787282	no
ARMCX6	chrX:101615117-101618001	OK	10.3559	8.2042	0.336018	-0.336018	0.0969	0.182148	no
ARMS2	chr10:122454662-122457352	OK	0.0454714	0.543586	-3.57948	3.57948	0.2457	0.37342	no
ARMT1	chr6:151452257-151470099	OK	17.0509	16.1446	0.078792	-0.078792	0.58755	0.70953	no
ARNT	chr1:150809704-150876768	OK	21.0719	20.3579	0.0497353	-0.0497353	0.72085	0.811223	no
ARNT2	chr15:80404349-80597936	NOTEST	0.24396	0.080742	1.59525	-1.59525	1	1	no
ARNTL	chr11:13277726-13387265	OK	11.7752	6.63099	0.828459	-0.828459	5e-05	0.000266166	yes
ARNTL2	chr12:27332853-27446634	OK	6.74185	6.05789	0.15433	-0.15433	0.27785	0.409556	no
ARNTL2-AS1	chr12:27332853-27446634	NOTEST	0	0	0	0	1	1	no
ARPC1A	chr7:99325872-99366262	OK	92.8502	119.873	-0.368525	0.368525	0.01055	0.0292328	yes
ARPC1B	chr7:99374674-99408682	OK	91.913	147.531	-0.682674	0.682674	0.01165	0.0318365	yes
ARPC2	chr2:218217093-218254348	OK	241.18	307.211	-0.349123	0.349123	0.03435	0.0782865	no
ARPC3	chr12:110434890-110450411	OK	209.048	273.278	-0.386538	0.386538	0.00825	0.0237966	yes
ARPC4	chr3:9779963-9836356	OK	57.7179	87.1078	-0.593782	0.593782	0.01755	0.0447513	yes
ARPC4-TTLL3	chr3:9779963-9836356	OK	1.21972	1.10578	0.141495	-0.141495	0.91095	0.94446	no
ARPC5	chr1:183626192-183635941	OK	81.9226	167.116	-1.02851	1.02851	5e-05	0.000266166	yes
ARPC5L	chr9:124869204-124877417	OK	70.8776	59.1143	0.261823	-0.261823	0.0614	0.125701	no
ARPIN	chr15:89830598-89912990	OK	18.2224	15.0402	0.276895	-0.276895	0.18155	0.297874	no
ARPP19	chr15:52547044-52569446	OK	47.1	64.6012	-0.455834	0.455834	0.00435	0.0137617	yes
ARPP21	chr3:35639173-35794496	NOTEST	0	0	0	0	1	1	no
ARR3	chrX:70268334-70281840	NOTEST	0	0.00714129	#VALUE!	inf	1	1	no
ARRB1	chr11:75260121-75351831	OK	0.709329	0.294661	1.2674	-1.2674	5e-05	0.000266166	yes
ARRB2	chr17:4710493-4721500	OK	50.2092	58.5838	-0.222551	0.222551	0.11575	0.209557	no
ARRDC1	chr9:137605643-137618895	OK	28.5704	37.5636	-0.394815	0.394815	0.0149	0.0390571	yes
ARRDC1-AS1	chr9:137605643-137618895	OK	9.70325	8.42008	0.204635	-0.204635	0.5727	0.697035	no
ARRDC2	chr19:18001131-18014102	OK	6.60715	10.2233	-0.629759	0.629759	0.00025	0.00114013	yes
ARRDC3	chr5:91368723-91420715	OK	10.5407	15.2475	-0.532599	0.532599	0.0001	0.000501055	yes
ARRDC3-AS1	chr5:91368723-91420715	OK	0.597717	0.547688	0.126109	-0.126109	0.90075	0.938493	no
ARRDC4	chr15:97960702-97973838	OK	5.01539	0.821826	2.60946	-2.60946	5e-05	0.000266166	yes
ARRDC5	chr19:4890436-4902867	NOTEST	0.00869803	0	#NAME?	#NAME?	1	1	no
ARSA	chr22:50622753-50628173	OK	4.6654	5.26217	-0.173656	0.173656	0.28355	0.415838	no
ARSB	chr5:78777210-78986534	OK	3.69416	3.90633	-0.0805677	0.0805677	0.64795	0.757683	no
ARSD	chrX:2903969-2929375	OK	0.875679	0	#NAME?	#NAME?	5e-05	0.000266166	yes
ARSE	chrX:2934631-2968310	NOTEST	0.0141422	0	#NAME?	#NAME?	1	1	no
ARSF	chrX:3040233-3112729	NOTEST	0	0	0	0	1	1	no
ARSG	chr17:68259181-68600954	OK	3.87464	3.4004	0.188355	-0.188355	0.89615	0.93612	no
ARSH	chrX:3006612-3033385	NOTEST	0	0	0	0	1	1	no
ARSI	chr5:150296345-150302962	OK	2.7801	1.75739	0.661701	-0.661701	0.0007	0.00285823	yes
ARSJ	chr4:113900283-113979722	OK	5.34422	7.15824	-0.421626	0.421626	0.0056	0.0170825	yes
ARSK	chr5:95555120-95605102	OK	6.68337	8.47597	-0.342802	0.342802	0.0273	0.064518	no
ART1	chr11:3645130-3664416	NOTEST	0	0	0	0	1	1	no
ART3	chr4:76011179-76112802	NOTEST	0.0200147	0.0122043	0.713673	-0.713673	1	1	no
ART4	chr12:14829310-14843479	NOTEST	0	0.00677105	#VALUE!	inf	1	1	no
ART5	chr11:3638505-3642316	NOTEST	0.0120703	0.030982	-1.35997	1.35997	1	1	no
ARTN	chr1:43933319-43937240	OK	1.85922	0.632759	1.55497	-1.55497	5e-05	0.000266166	yes
ARV1	chr1:230979076-231000733	OK	13.3324	18.7691	-0.49342	0.49342	0.00215	0.00756852	yes
ARVCF	chr22:19875517-20016786	OK	7.00808	9.08143	-0.373899	0.373899	0.2143	0.337536	no
ARX	chrX:25003695-25015948	NOTEST	0	0.00616083	#VALUE!	inf	1	1	no
AS3MT	chr10:102854209-102901898	OK	6.30391	2.79802	1.17184	-1.17184	0.04005	0.0888864	no
ASAH1	chr8:18056415-18097651	OK	34.6239	46.2206	-0.416767	0.416767	0.0029	0.00977418	yes
ASAH2	chr10:50187239-50248610	NOTEST	0.20562	0.0513991	2.00017	-2.00017	1	1	no
ASAH2B	chr10:50739927-50754809	OK	1.12508	0.915844	0.296859	-0.296859	0.5023	0.634457	no
ASAP1	chr8:130052104-130443660	OK	19.6054	19.7858	-0.0132115	0.0132115	0.92825	0.95454	no
ASAP1-IT1	chr8:130052104-130443660	NOTEST	0	0.0165724	#VALUE!	inf	1	1	no
ASAP1-IT2	chr8:130052104-130443660	NOTEST	0.006855	0.0099783	-0.541636	0.541636	1	1	no
ASAP2	chr2:9206764-9405683	OK	13.6987	17.9973	-0.393741	0.393741	0.0051	0.015745	yes
ASAP3	chr1:23428562-23484257	OK	18.5676	18.5281	0.00307185	-0.00307185	0.9838	0.990626	no
ASB1	chr2:238426984-238452250	OK	9.00728	11.3947	-0.339201	0.339201	0.01535	0.0400394	yes
ASB10	chr7:151175697-151187832	NOTEST	0	0	0	0	1	1	no
ASB11	chrX:15281708-15315624	NOTEST	0	0	0	0	1	1	no
ASB12	chrX:64224191-64230631	NOTEST	0.0115944	0.00724351	0.678663	-0.678663	1	1	no
ASB13	chr10:5638856-5666595	OK	13.6169	14.0995	-0.050241	0.050241	0.7324	0.820335	no
ASB14	chr3:57227736-57292682	NOTEST	0.212597	0.160955	0.401462	-0.401462	1	1	no
ASB15	chr7:123601866-123637880	NOTEST	0	0	0	0	1	1	no
ASB16	chr17:44170705-44186717	NOTEST	0.240967	0.273226	-0.181256	0.181256	1	1	no
ASB16-AS1	chr17:44170705-44186717	OK	4.12315	2.38876	0.787484	-0.787484	0.00105	0.00404991	yes
ASB17	chr1:75918872-75932431	NOTEST	0	0	0	0	1	1	no
ASB18	chr2:236194871-236264345	NOTEST	0	0	0	0	1	1	no
ASB2	chr14_KI270847v1_alt:1048714-1091292	NOTEST	0	0	0	0	1	1	no
ASB3	chr2:53669979-53860033	OK	8.06472	7.33458	0.13691	-0.13691	0.68305	0.783589	no
ASB4	chr7:95485900-95540231	NOTEST	0.0168434	0.0187369	-0.153698	0.153698	1	1	no
ASB5	chr4:176213674-176269222	NOTEST	0	0.00931581	#VALUE!	inf	1	1	no
ASB6	chr9:129608883-129642169	OK	8.20368	8.3095	-0.0184895	0.0184895	0.9347	0.958357	no
ASB7	chr15:100602549-100651699	OK	10.0815	6.7129	0.586701	-0.586701	0.00085	0.00338448	yes
ASB8	chr12:48147788-48157594	OK	15.9236	12.8464	0.309803	-0.309803	0.0343	0.0781993	no
ASB9	chrX:15243986-15270467	NOTEST	0.118293	0.164938	-0.479569	0.479569	1	1	no
ASB9P1	chr15:92795483-92797108	NOTEST	0	0	0	0	1	1	no
ASCC1	chr10:72096031-72235860	OK	8.59916	12.4938	-0.538945	0.538945	0.19825	0.318671	no
ASCC2	chr22:29788607-29838304	OK	32.8664	26.4591	0.312851	-0.312851	0.02545	0.0609033	no
ASCC3	chr6:100508194-100881372	OK	17.3355	14.795	0.228614	-0.228614	0.1211	0.217056	no
ASCL1	chr12:102957673-102960516	NOTEST	0.00619337	0.00350703	0.820476	-0.820476	1	1	no
ASCL2	chr11:2268497-2270952	NOTEST	0.0552397	0	#NAME?	#NAME?	1	1	no
ASCL3	chr11:8937571-8943033	NOTEST	0.0274057	0.0395216	-0.528163	0.528163	1	1	no
ASCL4	chr12:107774384-107776644	NOTEST	0	0	0	0	1	1	no
ASCL5	chr1:201113952-201115372	NOTEST	0.0425491	0.0133618	1.67101	-1.67101	1	1	no
ASF1A	chr6:118813448-118935162	OK	14.3806	13.9082	0.0481855	-0.0481855	0.7832	0.856396	no
ASF1B	chr19:14119508-14136628	OK	87.3823	163.531	-0.904151	0.904151	5e-05	0.000266166	yes
ASGR1	chr17:7173430-7179564	NOTEST	0.101068	0.00609337	4.05194	-4.05194	1	1	no
ASGR2	chr17:7101321-7114811	NOTEST	0	0	0	0	1	1	no
ASH1L	chr1:155335260-155563944	OK	9.72395	9.44093	0.0426138	-0.0426138	0.76285	0.842244	no
ASH1L-AS1	chr1:155335260-155563944	OK	0.673508	0.611703	0.138863	-0.138863	0.94055	0.962227	no
ASH2L	chr8:38105492-38140080	OK	34.9292	28.844	0.276165	-0.276165	0.0476	0.101985	no
ASIC1	chr12:50057636-50083622	OK	4.30246	6.16148	-0.518117	0.518117	0.0014	0.00523152	yes
ASIC2	chr17:33013087-34156806	NOTEST	0	0	0	0	1	1	no
ASIC3	chr7:151048291-151052756	OK	0.820814	0.67302	0.286406	-0.286406	0.3135	0.448971	no
ASIC4	chr2:219514169-219538772	NOTEST	0.00484782	0.00926408	-0.934312	0.934312	1	1	no
ASIC5	chr4_GL383527v1_alt:1310-30896	NOTEST	0	0	0	0	1	1	no
ASIP	chr20:34260364-34269342	NOTEST	0	0	0	0	1	1	no
ASL	chr7:66075788-66093342	OK	19.8419	17.7971	0.156907	-0.156907	0.2915	0.424874	no
ASMT	chrY:1591592-1643081	NOTEST	0	0	0	0	1	1	no
ASMTL	chrY:1400530-1453762	OK	5.18106	10.0379	-0.954137	0.954137	5e-05	0.000266166	yes
ASMTL-AS1	chrY:1400530-1453762	OK	0.837913	2.01787	-1.26796	1.26796	0.01915	0.0481119	yes
ASNA1	chr19:12737491-12748323	OK	86.5629	126.413	-0.54633	0.54633	5e-05	0.000266166	yes
ASNS	chr7:97852116-97872542	OK	257.759	63.9151	2.01179	-2.01179	5e-05	0.000266166	yes
ASNSD1	chr2:189661398-189670831	OK	36.5531	29.0664	0.330639	-0.330639	0.0173	0.0442836	yes
ASPA	chr17:3474109-3499406	NOTEST	0.0436837	0	#NAME?	#NAME?	1	1	no
ASPDH	chr19:50511599-50514690	NOTEST	0	0.0120332	#VALUE!	inf	1	1	no
ASPG	chr14:104085685-104112709	NOTEST	0	0	0	0	1	1	no
ASPH	chr8:61287965-61714640	OK	36.3656	62.1974	-0.774281	0.774281	5e-05	0.000266166	yes
ASPHD1	chr16:29900825-29906056	OK	1.0633	0.307455	1.79011	-1.79011	0.0001	0.000501055	yes
ASPHD2	chr22:26429313-26445012	OK	8.2791	5.10818	0.696664	-0.696664	5e-05	0.000266166	yes
ASPM	chr1:197084126-197146694	OK	13.0974	26.4552	-1.01427	1.01427	5e-05	0.000266166	yes
ASPN	chr9:92297357-92670265	NOTEST	0.00602749	0	#NAME?	#NAME?	1	1	no
ASPRV1	chr2:69960090-70087015	OK	0.442781	0.336154	0.397471	-0.397471	0.4568	0.592166	no
ASPSCR1	chr17:81977549-82017406	OK	35.8214	25.3494	0.498868	-0.498868	0.0005	0.00212237	yes
ASRGL1	chr11:62337301-62393415	OK	6.37123	7.70447	-0.274125	0.274125	0.1003	0.187085	no
ASS1	chr9:130444706-130501274	OK	168.661	35.6058	2.24394	-2.24394	5e-05	0.000266166	yes
ASTE1	chr3:130850524-131381475	OK	4.42481	3.68557	0.263728	-0.263728	0.60015	0.719715	no
ASTL	chr2:96123849-96138436	NOTEST	0	0	0	0	1	1	no
ASTN1	chr1:176857304-177164904	NOTEST	0.0019946	0	#NAME?	#NAME?	1	1	no
ASTN2	chr9:116425224-117415039	OK	1.78896	1.1513	0.635853	-0.635853	0.3456	0.482578	no
ASTN2-AS1	chr9:116425224-117415039	NOTEST	0	0	0	0	1	1	no
ASUN	chr12:26905178-26938321	OK	13.1001	15.2937	-0.223358	0.223358	0.11765	0.212332	no
ASXL1	chr20:32358343-32439319	OK	33.9042	45.2805	-0.417429	0.417429	0.00715	0.0211042	yes
ASXL2	chr2:25739383-25878443	OK	8.82102	10.3123	-0.22535	0.22535	0.10595	0.195269	no
ASXL3	chr18:33578576-33747435	NOTEST	0.00346267	0	#NAME?	#NAME?	1	1	no
ASZ1	chr7:117363221-117427523	NOTEST	0	0	0	0	1	1	no
ATAD1	chr10:87753117-87818160	OK	23.1485	20.6947	0.161657	-0.161657	0.2481	0.376037	no
ATAD2	chr8:123319850-123396465	OK	64.363	61.0124	0.0771302	-0.0771302	0.6303	0.743209	no
ATAD2B	chr2:23748663-23927114	OK	4.82521	3.34926	0.526749	-0.526749	0.00055	0.00231028	yes
ATAD3A	chr1:1512142-1534687	OK	20.2537	21.3093	-0.0732992	0.0732992	0.60465	0.723085	no
ATAD3B	chr1:1471783-1496202	OK	6.27675	5.8176	0.109593	-0.109593	0.52205	0.651852	no
ATAD3C	chr1:1449688-1470158	OK	0.505914	0.302091	0.743911	-0.743911	0.01235	0.0333927	yes
ATAD5	chr17:30831969-30895865	OK	7.84051	6.49624	0.271341	-0.271341	0.05375	0.113013	no
ATAT1	chr6_GL000256v2_alt:1927593-1947580	OK	5.38559	4.91868	0.130834	-0.130834	0.49775	0.630626	no
ATCAY	chr19:3880619-3928082	NOTEST	0	0.00342014	#VALUE!	inf	1	1	no
ATE1	chr10:121740420-121951965	OK	12.0696	9.01752	0.42058	-0.42058	0.00285	0.00963496	yes
ATE1-AS1	chr10:121740420-121951965	NOTEST	0.104256	0.0436917	1.2547	-1.2547	1	1	no
ATF1	chr12:50764005-50821160	OK	21.7479	20.9067	0.0569155	-0.0569155	0.68805	0.787199	no
ATF2	chr2:175072249-175168206	OK	18.5312	16.4518	0.171712	-0.171712	0.2263	0.351526	no
ATF3	chr1:212565333-212620777	OK	14.9229	4.87754	1.6133	-1.6133	5e-05	0.000266166	yes
ATF4	chr22:39520558-39522686	OK	470.494	426.687	0.140999	-0.140999	0.4793	0.613679	no
ATF5	chr19:49889655-49933936	OK	7.1893	7.04818	0.0286001	-0.0286001	0.9571	0.973222	no
ATF6	chr1:161766243-161964070	OK	12.589	9.11797	0.465377	-0.465377	0.00115	0.00439358	yes
ATF6B	chr6_GL000254v2_alt:3457287-3470260	OK	33.8502	41.6939	-0.300671	0.300671	0.03085	0.0713859	no
ATF7	chr12:53507855-53626415	OK	15.0488	16.8385	-0.162116	0.162116	0.5279	0.656814	no
ATF7IP	chr12:14365631-14502935	OK	11.2382	11.2465	-0.00105788	0.00105788	0.99535	0.997174	no
ATF7IP2	chr16:10386054-10483638	NOTEST	0.309005	0.013819	4.48291	-4.48291	1	1	no
ATG10	chr5:81972024-82255396	OK	8.39907	6.72786	0.320081	-0.320081	0.05205	0.10996	no
ATG101	chr12:52069973-52077495	OK	53.398	43.1595	0.30711	-0.30711	0.02555	0.0610876	no
ATG12	chr5:115828196-115841851	OK	16.9216	17.0875	-0.0140761	0.0140761	0.9219	0.950627	no
ATG13	chr11:46617275-46676018	OK	14.2842	13.8778	0.0416471	-0.0416471	0.76365	0.842777	no
ATG14	chr14:55366390-55411858	OK	5.13834	4.80781	0.0959237	-0.0959237	0.538	0.665645	no
ATG16L1	chr2:233251570-233295674	OK	10.0676	11.9383	-0.245888	0.245888	0.0928	0.175782	no
ATG16L2	chr11:72814405-72829635	OK	7.12172	5.58775	0.349959	-0.349959	0.04385	0.0955193	no
ATG2A	chr11:64894531-64917250	OK	5.37906	8.67659	-0.689774	0.689774	5e-05	0.000266166	yes
ATG2B	chr14:96281257-96363341	OK	5.69102	6.19624	-0.122708	0.122708	0.37065	0.507854	no
ATG3	chr3:112532506-112561963	OK	73.2472	68.0107	0.10701	-0.10701	0.44655	0.582756	no
ATG4A	chrX:108091668-108154671	OK	4.90197	4.9698	-0.0198249	0.0198249	0.91555	0.946721	no
ATG4B	chr2:241637611-241673856	OK	20.4683	23.6989	-0.211429	0.211429	0.12795	0.227131	no
ATG4C	chr1:62784105-62865271	OK	8.70513	6.42162	0.43893	-0.43893	0.00725	0.0213472	yes
ATG4D	chr19:10543893-10566026	OK	18.8175	20.0871	-0.0941945	0.0941945	0.69875	0.795641	no
ATG5	chr6:106184476-106325820	OK	21.39	23.7538	-0.15122	0.15122	0.2847	0.417065	no
ATG7	chr3:11272323-11720768	OK	10.9149	8.79843	0.310976	-0.310976	0.09455	0.178386	no
ATG9A	chr2:219219379-219229688	OK	32.1368	47.7834	-0.572284	0.572284	0.0001	0.000501055	yes
ATG9B	chr7:150991055-151024499	NOTEST	0.0143677	0.00441869	1.70113	-1.70113	1	1	no
ATHL1	chr11:289137-295688	OK	5.70444	6.23968	-0.129388	0.129388	0.42195	0.559864	no
ATIC	chr2:215311955-215349773	OK	52.9137	46.8943	0.174231	-0.174231	0.2077	0.329757	no
ATL1	chr14:50533081-50633066	OK	2.15062	2.82793	-0.394993	0.394993	0.055	0.115277	no
ATL2	chr2:38293956-38377290	OK	21.6457	21.8813	-0.0156221	0.0156221	0.91395	0.945875	no
ATL3	chr11:63624081-63671974	OK	15.6806	22.4875	-0.520137	0.520137	0.00015	0.000721682	yes
ATM	chr11:108222831-108369099	OK	6.07191	6.71874	-0.146039	0.146039	0.29175	0.425145	no
ATMIN	chr16:81035852-81047346	OK	11.348	8.34826	0.442887	-0.442887	0.0022	0.00771392	yes
ATN1	chr12:6924462-6942321	OK	60.2515	54.7835	0.137256	-0.137256	0.3676	0.505028	no
ATOH1	chr4:93828926-93829991	NOTEST	0	0	0	0	1	1	no
ATOH7	chr10:68230594-68232113	NOTEST	0.0287481	0.0379054	-0.398937	0.398937	1	1	no
ATOH8	chr2:85753785-85791383	OK	1.46257	8.71911	-2.57568	2.57568	5e-05	0.000266166	yes
ATOX1	chr5:151742821-151758649	OK	101.501	154.331	-0.604529	0.604529	5e-05	0.000266166	yes
ATP10A	chr15:25678712-25863202	NOTEST	0	0	0	0	1	1	no
ATP10B	chr5:160563119-160852212	NOTEST	0.00174915	0	#NAME?	#NAME?	1	1	no
ATP10D	chr4:47485392-47593486	OK	5.14955	3.52678	0.546093	-0.546093	0.00015	0.000721682	yes
ATP11A	chr13:112690328-112887168	OK	5.82209	4.29339	0.439419	-0.439419	0.0028	0.00951185	yes
ATP11A-AS1	chr13:112690328-112887168	NOTEST	0	0	0	0	1	1	no
ATP11AUN	chr13:112647043-112684497	NOTEST	0	0	0	0	1	1	no
ATP11B	chr3:182793502-182921633	OK	17.3795	17.1564	0.0186381	-0.0186381	0.8992	0.937539	no
ATP11C	chrX:139726345-139832288	OK	5.54755	7.55687	-0.445938	0.445938	0.0019	0.00680369	yes
ATP12A	chr13:24680410-24711785	NOTEST	0.010817	0.00456213	1.24553	-1.24553	1	1	no
ATP13A1	chr19:19645200-19663694	OK	13.811	16.9959	-0.299366	0.299366	0.0325	0.0745941	no
ATP13A2	chr1:16985957-17011972	OK	20.8673	31.7163	-0.603981	0.603981	5e-05	0.000266166	yes
ATP13A3	chr3:194402673-194468239	OK	38.4851	42.6407	-0.147929	0.147929	0.34675	0.483663	no
ATP13A4	chr3:193398966-193555584	NOTEST	0.0174814	0.00581585	1.58776	-1.58776	1	1	no
ATP13A4-AS1	chr3:193398966-193555584	NOTEST	0	0	0	0	1	1	no
ATP13A5	chr3:193275041-193378725	NOTEST	0	0	0	0	1	1	no
ATP13A5-AS1	chr3:193275041-193378725	NOTEST	0.0277152	0	#NAME?	#NAME?	1	1	no
ATP1A1	chr1:116373172-116418622	OK	170.607	219.185	-0.36147	0.36147	0.07505	0.147647	no
ATP1A1-AS1	chr1:116373172-116418622	OK	3.66308	1.85743	0.979748	-0.979748	0.3225	0.458798	no
ATP1A2	chr1:160115729-160143584	NOTEST	0.0127112	0.121946	-3.26207	3.26207	1	1	no
ATP1A3	chr19:41966581-41994276	OK	0.645364	0.115507	2.48214	-2.48214	5e-05	0.000266166	yes
ATP1A4	chr1:160151561-160186977	NOTEST	0	0	0	0	1	1	no
ATP1B1	chr1:169106708-169460669	OK	35.517	64.636	-0.863829	0.863829	5e-05	0.000266166	yes
ATP1B2	chr17:7646626-7657771	NOTEST	0.0667637	0.075741	-0.182011	0.182011	1	1	no
ATP1B3	chr3:141876627-141926540	OK	71.723	113.385	-0.660718	0.660718	5e-05	0.000266166	yes
ATP1B4	chrX:120362084-120383249	NOTEST	0	0	0	0	1	1	no
ATP2A1	chr16:28878487-28925211	OK	0.589519	0.505016	0.22321	-0.22321	0.71735	0.809132	no
ATP2A1-AS1	chr16:28878487-28925211	OK	4.19351	3.41654	0.295625	-0.295625	0.6956	0.793004	no
ATP2A2	chr12:110281226-110351092	OK	64.1558	72.4574	-0.175554	0.175554	0.33975	0.47651	no
ATP2A3	chr17:3923868-3964464	OK	0.651761	0.922843	-0.501741	0.501741	0.03065	0.0710096	no
ATP2B1	chr12:89588048-89656067	OK	23.8984	13.0044	0.877908	-0.877908	5e-05	0.000266166	yes
ATP2B2	chr3:10324022-10505584	NOTEST	0.00149307	0.00306652	-1.03832	1.03832	1	1	no
ATP2B2-IT2	chr3:10626015-10626807	NOTEST	0	0	0	0	1	1	no
ATP2B3	chrX:153536121-153582929	NOTEST	0.00435506	0.00691189	-0.666388	0.666388	1	1	no
ATP2B4	chr1:203626786-203744081	OK	7.54256	11.6257	-0.624194	0.624194	5e-05	0.000266166	yes
ATP2C1	chr3:130850524-131381475	OK	27.0484	31.0322	-0.198223	0.198223	0.2011	0.322123	no
ATP2C2	chr16:84368522-84464187	OK	0.721053	0.00289792	7.95895	-7.95895	0.2437	0.371509	no
ATP4A	chr19:35550192-35563658	NOTEST	0	0	0	0	1	1	no
ATP4B	chr13:113648805-113658198	NOTEST	0	0	0	0	1	1	no
ATP5A1	chr18:46084143-46104233	OK	272.172	423.911	-0.639241	0.639241	0.0012	0.00456233	yes
ATP5B	chr12:56638174-56646068	OK	424.25	647.654	-0.610309	0.610309	0.0056	0.0170825	yes
ATP5C1	chr10:7788129-7807799	OK	121.978	185.557	-0.605244	0.605244	0.0001	0.000501055	yes
ATP5D	chr19:1241749-1244825	OK	68.0625	130.923	-0.943781	0.943781	5e-05	0.000266166	yes
ATP5E	chr20:59028677-59042846	OK	883.704	1250.93	-0.501368	0.501368	0.0241	0.0580906	no
ATP5EP2	chr13:27945205-27945573	NOTEST	0.360184	0.169444	1.08792	-1.08792	1	1	no
ATP5F1	chr1:111439889-111461903	OK	75.131	101.628	-0.435813	0.435813	0.0074	0.0217168	yes
ATP5G1	chr17:48892785-48895870	OK	135.413	257.92	-0.929551	0.929551	5e-05	0.000266166	yes
ATP5G2	chr12:53665159-53676728	OK	255.273	299.366	-0.229869	0.229869	0.1219	0.218255	no
ATP5G3	chr2:175176257-175181762	OK	56.4063	94.6024	-0.746021	0.746021	5e-05	0.000266166	yes
ATP5H	chr17:75032566-75065889	OK	281.41	391.607	-0.47673	0.47673	0.01495	0.0391496	yes
ATP5I	chr4:672435-674338	OK	206.676	357.764	-0.791642	0.791642	5e-05	0.000266166	yes
ATP5J	chr21:25724479-25772460	OK	103.725	125.435	-0.274181	0.274181	0.1755	0.290238	no
ATP5J2	chr7:99408977-99466201	OK	210.721	341.401	-0.696135	0.696135	0.0223	0.0546833	no
ATP5J2-PTCD1	chr7:99408977-99466201	NOTEST	0	0	0	0	1	1	no
ATP5L	chr11:118359580-118418815	OK	108.168	132.935	-0.297451	0.297451	0.13755	0.240166	no
ATP5L2	chr22:42617839-42649399	NOTEST	0.0439656	0.0430101	0.0316977	-0.0316977	1	1	no
ATP5O	chr21:33903452-33915854	OK	238.588	267.196	-0.163377	0.163377	0.25275	0.38139	no
ATP5S	chr14:50312328-50326228	OK	7.89959	5.99345	0.398389	-0.398389	0.02925	0.0682774	no
ATP5SL	chr19:41431317-41439938	OK	41.6098	41.3976	0.00737363	-0.00737363	0.95605	0.972674	no
ATP6AP1	chrX:154428631-154436517	OK	157.648	258.145	-0.711473	0.711473	5e-05	0.000266166	yes
ATP6AP1L	chr5:82279461-82318646	OK	2.50604	1.33736	0.906023	-0.906023	0.00015	0.000721682	yes
ATP6AP2	chrX:40580963-40606636	OK	113.809	149.378	-0.392357	0.392357	0.0109	0.0300337	yes
ATP6V0A1	chr17:42458843-42522579	OK	14.1622	23.1732	-0.710406	0.710406	5e-05	0.000266166	yes
ATP6V0A2	chr12:123712317-123761754	OK	6.93435	7.19326	-0.0528837	0.0528837	0.706	0.800777	no
ATP6V0A4	chr7:138706293-138806026	OK	0.208502	1.47495	-2.82253	2.82253	5e-05	0.000266166	yes
ATP6V0B	chr1:43974647-43978300	OK	123.749	137.042	-0.147193	0.147193	0.31325	0.448758	no
ATP6V0C	chr16:2513725-2520223	OK	118.268	192.813	-0.705139	0.705139	5e-05	0.000266166	yes
ATP6V0CP3	chr6:42727575-42728194	NOTEST	0	0	0	0	1	1	no
ATP6V0D1	chr16:67438013-67481186	OK	54.3499	96.8052	-0.832809	0.832809	5e-05	0.000266166	yes
ATP6V0D2	chr8:86098909-86154225	NOTEST	0	0	0	0	1	1	no
ATP6V0E1	chr5:172983759-173034897	OK	146.221	204.739	-0.485635	0.485635	0.00095	0.00371592	yes
ATP6V0E2	chr7:149867693-149880712	OK	18.2301	34.3304	-0.913167	0.913167	5e-05	0.000266166	yes
ATP6V0E2-AS1	chr7:149867693-149880712	OK	1.10632	0.566039	0.966792	-0.966792	0.238	0.365307	no
ATP6V1A	chr3:113747018-113812058	OK	20.403	25.6745	-0.331555	0.331555	0.0199	0.0497519	yes
ATP6V1B1	chr2:70935867-70965431	NOTEST	0.238889	0.121281	0.977991	-0.977991	1	1	no
ATP6V1B1-AS1	chr2:70935867-70965431	NOTEST	0.0168804	0	#NAME?	#NAME?	1	1	no
ATP6V1B2	chr8:20197192-20221696	OK	35.3229	58.2407	-0.721423	0.721423	5e-05	0.000266166	yes
ATP6V1C1	chr8:103021019-103073057	OK	16.2392	17.5457	-0.111637	0.111637	0.42665	0.564075	no
ATP6V1C2	chr2:10721648-10837977	NOTEST	0.384458	0.330955	0.216192	-0.216192	1	1	no
ATP6V1D	chr14:67337863-67360003	OK	39.009	54.3485	-0.478436	0.478436	0.0009	0.00355907	yes
ATP6V1E1	chr22:17592135-17628822	OK	83.7609	101.727	-0.280361	0.280361	0.0435	0.0948968	no
ATP6V1E2	chr2:46511846-46519957	OK	1.55726	0.68706	1.1805	-1.1805	5e-05	0.000266166	yes
ATP6V1F	chr7:128862802-128865849	OK	133.936	139.167	-0.0552754	0.0552754	0.6894	0.788097	no
ATP6V1G1	chr9:114587713-114598872	OK	56.7109	51.557	0.137459	-0.137459	0.32425	0.46045	no
ATP6V1G2	chr6_GL000256v2_alt:2828245-2846132	OK	0.934025	1.05717	-0.17868	0.17868	0.88215	0.927687	no
ATP6V1G2-DDX39B	chr6_GL000256v2_alt:2828245-2846132	OK	1.90034	0.566314	1.74658	-1.74658	0.54275	0.670151	no
ATP6V1G3	chr1_GL383520v2_alt:164627-182350	NOTEST	0	0	0	0	1	1	no
ATP6V1H	chr8:53715542-53843311	OK	26.4888	26.1257	0.0199119	-0.0199119	0.8851	0.929425	no
ATP7A	chrX:77910655-78050395	OK	2.72133	2.96444	-0.123443	0.123443	0.4688	0.603605	no
ATP7B	chr13:51932670-52011494	OK	2.27936	1.6643	0.453713	-0.453713	0.0101	0.0281973	yes
ATP8A1	chr4:42408374-42657105	OK	0.805684	0.735829	0.130844	-0.130844	0.5197	0.650016	no
ATP8A2	chr13:25372070-26021282	NOTEST	0.0441521	0.0856408	-0.955816	0.955816	1	1	no
ATP8B1	chr18:57630301-57803095	OK	18.1762	52.108	-1.51945	1.51945	5e-05	0.000266166	yes
ATP8B2	chr1:154325559-154351304	OK	10.9599	15.475	-0.497697	0.497697	0.00155	0.00571815	yes
ATP8B3	chr19:1782074-1812276	OK	0.196366	1.03125	-2.39277	2.39277	5e-05	0.000266166	yes
ATP8B4	chr15:49858237-50119222	NOTEST	0.00235329	0.00344552	-0.550044	0.550044	1	1	no
ATP8B5P	chr9:35406754-35483029	NOTEST	0.0115574	0	#NAME?	#NAME?	1	1	no
ATP9A	chr20:51596774-51768411	OK	5.08229	2.22959	1.1887	-1.1887	5e-05	0.000266166	yes
ATP9B	chr18:79069274-79378282	OK	4.6852	4.20795	0.154994	-0.154994	0.3376	0.474545	no
ATPAF1	chr1:46635038-46668427	OK	43.5981	47.7593	-0.131517	0.131517	0.34725	0.483916	no
ATPAF2	chr17:18018019-18039166	OK	13.5396	11.5927	0.223966	-0.223966	0.17795	0.293487	no
ATPIF1	chr1:28236090-28238105	OK	197.051	209.537	-0.0886362	0.0886362	0.5642	0.689849	no
ATR	chr3:142449234-142578826	OK	5.05337	6.48179	-0.359144	0.359144	0.01185	0.0322769	yes
ATRAID	chr2:27199586-27217178	OK	98.7525	92.3549	0.0966279	-0.0966279	0.5657	0.69073	no
ATRIP	chr3:48446709-48467645	OK	8.04014	8.94988	-0.154648	0.154648	0.4446	0.58119	no
ATRN	chr20:3471017-3651122	OK	31.7994	36.3738	-0.193902	0.193902	0.24175	0.369528	no
ATRNL1	chr10:115093364-115948998	OK	2.55036	2.2912	0.154597	-0.154597	0.5293	0.657817	no
ATRX	chrX:77504877-77786269	OK	10.7653	10.2623	0.0690275	-0.0690275	0.62565	0.740022	no
ATXN1	chr6:16299111-16761490	OK	0.983163	1.08557	-0.142952	0.142952	0.42895	0.566441	no
ATXN10	chr22:45671797-45845307	OK	46.2007	84.0814	-0.863871	0.863871	5e-05	0.000266166	yes
ATXN1L	chr16:71845990-71857333	OK	16.1055	13.5309	0.251289	-0.251289	0.07265	0.143776	no
ATXN2	chr12:111452213-111599676	OK	15.755	12.1957	0.369436	-0.369436	0.01055	0.0292328	yes
ATXN2L	chr16:28823047-28837237	OK	74.832	57.0667	0.391008	-0.391008	0.01285	0.0344575	yes
ATXN3	chr14:92058551-92106621	OK	3.21765	3.2355	-0.00798435	0.00798435	0.9586	0.973952	no
ATXN3L	chrX:13310651-13320399	NOTEST	0	0	0	0	1	1	no
ATXN7	chr3:63864556-64003460	OK	11.2932	7.10508	0.668533	-0.668533	5e-05	0.000266166	yes
ATXN7L1	chr7:105604773-105876585	OK	3.10552	1.95183	0.670009	-0.670009	0.00545	0.0166977	yes
ATXN7L2	chr1:109483938-109492798	OK	4.22525	2.93233	0.52699	-0.52699	0.00765	0.0223273	yes
ATXN7L3	chr17:44191804-44198161	OK	25.441	25.1056	0.0191499	-0.0191499	0.8874	0.930539	no
ATXN7L3B	chr12:74537770-74541452	OK	25.9855	23.5473	0.142144	-0.142144	0.30805	0.443122	no
ATXN8OS	chr13:69700592-70139753	NOTEST	0	0	0	0	1	1	no
AUH	chr9:91213814-91361969	OK	7.52919	5.3107	0.503592	-0.503592	0.00805	0.0233259	yes
AUNIP	chr1:25819905-25859458	OK	23.412	14.4486	0.696312	-0.696312	0.0046	0.0144121	yes
AUP1	chr2:74526647-74557551	OK	76.4634	66.408	0.203412	-0.203412	0.25015	0.378411	no
AURKA	chr20:56369388-56392295	OK	51.3796	92.8907	-0.854339	0.854339	5e-05	0.000266166	yes
AURKAIP1	chr1:1373729-1375438	OK	99.7551	120.254	-0.269616	0.269616	0.0565	0.117864	no
AURKAPS1	chr1:220148267-220272501	NOTEST	0.208624	0.344505	-0.723618	0.723618	1	1	no
AURKB	chr17:8204730-8210626	OK	60.633	88.2522	-0.541528	0.541528	0.0001	0.000501055	yes
AURKC	chr19:57231008-57235548	OK	0.569114	0.377526	0.592141	-0.592141	0.14945	0.256335	no
AUTS2	chr7:69598918-70793068	NOTEST	0.123463	0	#NAME?	#NAME?	1	1	no
AVEN	chr15:33866226-34065086	OK	7.19898	3.60136	0.999248	-0.999248	5e-05	0.000266166	yes
AVIL	chr12:57782744-57816069	NOTEST	0.220022	0.234542	-0.0921985	0.0921985	1	1	no
AVL9	chr7:32495425-32719168	OK	12.4497	9.76356	0.350627	-0.350627	0.01125	0.0309212	yes
AVP	chr20:3082555-3084724	NOTEST	0	0	0	0	1	1	no
AVPI1	chr10:97677423-97687258	OK	29.1182	62.7878	-1.10856	1.10856	5e-05	0.000266166	yes
AVPR1A	chr12:63142758-63152810	NOTEST	0	0	0	0	1	1	no
AVPR1B	chr1:206109848-206117048	NOTEST	0	0	0	0	1	1	no
AVPR2	chrX:153902530-153907166	NOTEST	0	0	0	0	1	1	no
AWAT1	chrX:70234654-70240661	NOTEST	0	0	0	0	1	1	no
AWAT2	chrX:70040541-70049938	NOTEST	0	0	0	0	1	1	no
AXDND1	chr1:179365719-179575952	NOTEST	0.0206844	0.0170083	0.282304	-0.282304	1	1	no
AXIN1	chr16:287439-352676	OK	23.0739	21.0787	0.130475	-0.130475	0.34575	0.482635	no
AXIN2	chr17:65528564-65561622	OK	0.687099	1.08233	-0.65555	0.65555	0.0065	0.0194927	yes
AXL	chr19:41219198-41261767	OK	69.5455	149.656	-1.10562	1.10562	5e-05	0.000266166	yes
AZGP1	chr7:99966726-99976112	NOTEST	0.0600819	0.109602	-0.867268	0.867268	1	1	no
AZGP1P1	chr7:99980761-99984237	NOTEST	0	0	0	0	1	1	no
AZI2	chr3:28322352-28349127	OK	39.0114	29.5149	0.402453	-0.402453	0.01145	0.0314125	yes
AZIN1	chr8:102826301-102864200	OK	53.2461	50.4395	0.0781223	-0.0781223	0.6044	0.723085	no
AZIN1-AS1	chr8:102864270-102977876	OK	0.549036	0.107879	2.34748	-2.34748	0.02615	0.0622983	no
AZIN2	chr1:33081112-33120531	OK	2.69969	2.62342	0.041346	-0.041346	0.85435	0.908434	no
AZU1	chr19_KI270868v1_alt:6673-10860	NOTEST	0	0	0	0	1	1	no
B2M	chr15_KI270849v1_alt:34835-41507	OK	1492.86	1178.41	0.34124	-0.34124	0.1386	0.241778	no
B3GALNT1	chr3:161083882-161105372	OK	5.70973	1.19239	2.25957	-2.25957	5e-05	0.000266166	yes
B3GALNT2	chr1:235367359-235504481	OK	8.75607	8.79667	-0.00667407	0.00667407	0.97435	0.984988	no
B3GALT1	chr2:167814773-167941144	NOTEST	0.00717809	0	#NAME?	#NAME?	1	1	no
B3GALT2	chr1:193121957-193254812	NOTEST	0.008473	0.145245	-4.09947	4.09947	1	1	no
B3GALT4	chr6_GL000255v2_alt:4471559-4473245	OK	1.02048	2.05462	-1.00962	1.00962	0.0004	0.00173612	yes
B3GALT5	chr21:39612939-39662889	NOTEST	0	0	0	0	1	1	no
B3GALT5-AS1	chr21:39597147-39612822	NOTEST	0	0	0	0	1	1	no
B3GALT6	chr1:1232248-1235040	OK	9.21947	11.0459	-0.260758	0.260758	0.08685	0.166647	no
B3GAT1	chr11:134378503-134411918	NOTEST	0	0	0	0	1	1	no
B3GAT2	chr6:70667770-70957085	NOTEST	0	0	0	0	1	1	no
B3GAT3	chr11:62615295-62622175	OK	23.6703	31.7398	-0.423216	0.423216	0.00335	0.0110419	yes
B3GLCT	chr13:31199974-31332274	OK	4.26368	4.34808	-0.0282784	0.0282784	0.8608	0.912884	no
B3GNT2	chr2:62196126-62224731	OK	9.66175	10.1359	-0.0691239	0.0691239	0.6511	0.760255	no
B3GNT3	chr19:17795109-17813576	OK	1.10519	0.0257948	5.42108	-5.42108	0.04575	0.0987045	no
B3GNT4	chr12:122203680-122207537	OK	0.453966	0.817367	-0.848401	0.848401	0.0157	0.0407447	yes
B3GNT5	chr3:183178003-183428269	OK	15.6571	25.2499	-0.689461	0.689461	5e-05	0.000266166	yes
B3GNT6	chr11:77034340-77041958	NOTEST	0	0	0	0	1	1	no
B3GNT7	chr2:231395623-231401164	OK	0.612252	0.505392	0.276725	-0.276725	0.3036	0.437999	no
B3GNT8	chr19:41425358-41428730	OK	0.574193	0.726181	-0.338793	0.338793	0.2826	0.414719	no
B3GNT9	chr16:67110011-67150999	OK	17.9789	15.7914	0.187159	-0.187159	0.3762	0.513344	no
B3GNTL1	chr17_KI270860v1_alt:51110-157631	OK	2.14983	2.06566	0.057621	-0.057621	0.818	0.881336	no
B4GALNT1	chr12:57618404-57633239	OK	7.44303	16.924	-1.18511	1.18511	5e-05	0.000266166	yes
B4GALNT2	chr17:49132459-49169989	NOTEST	0.140627	0	#NAME?	#NAME?	1	1	no
B4GALNT3	chr12:460376-561892	OK	0.672481	0.135977	2.30613	-2.30613	5e-05	0.000266166	yes
B4GALNT4	chr11:369794-382117	OK	4.85813	11.8427	-1.28553	1.28553	5e-05	0.000266166	yes
B4GALT1	chr9:33110640-33179983	OK	54.8883	72.1709	-0.394919	0.394919	0.0128	0.0343442	yes
B4GALT1-AS1	chr9:33110640-33179983	NOTEST	0.145668	0.222097	-0.608499	0.608499	1	1	no
B4GALT2	chr1:43979201-43991171	OK	34.6504	36.0982	-0.0590515	0.0590515	0.67395	0.777788	no
B4GALT3	chr1:161171309-161177968	OK	19.3433	16.3025	0.246737	-0.246737	0.0864	0.165927	no
B4GALT4	chr3:119211741-119290666	OK	12.7071	11.2086	0.181026	-0.181026	0.2398	0.367095	no
B4GALT4-AS1	chr3:119211741-119290666	NOTEST	0	0	0	0	1	1	no
B4GALT5	chr20:49632945-49713884	OK	33.7812	67.2847	-0.994059	0.994059	5e-05	0.000266166	yes
B4GALT6	chr18:31622245-31684723	OK	3.45738	3.62244	-0.0672803	0.0672803	0.68025	0.782073	no
B4GALT7	chr5:177600117-177610345	OK	23.7218	19.569	0.277643	-0.277643	0.0614	0.125701	no
B4GAT1	chr11:66345371-66347690	OK	14.4656	26.5002	-0.873372	0.873372	5e-05	0.000266166	yes
B9D1	chr17:19337553-19387219	OK	12.4847	10.4974	0.25014	-0.25014	0.4726	0.607034	no
B9D2	chr19:41354416-41384082	OK	4.15322	5.40568	-0.380246	0.380246	0.14435	0.24981	no
BAALC	chr8:103132962-103230305	NOTEST	0.00516076	0.00322929	0.676367	-0.676367	1	1	no
BAALC-AS1	chr8:103132962-103230305	NOTEST	0.0955367	0.0146992	2.70032	-2.70032	1	1	no
BAALC-AS2	chr8:103132962-103230305	NOTEST	0	0.0252246	#VALUE!	inf	1	1	no
BAAT	chr9_KI270823v1_alt:421208-432256	NOTEST	0.0834193	0.0185482	2.1691	-2.1691	1	1	no
BABAM1	chr19:17267375-17279353	OK	61.2748	86.9274	-0.504517	0.504517	0.00045	0.00192984	yes
BACE1	chr11:117232624-117316256	OK	9.92959	8.80335	0.173681	-0.173681	0.3641	0.50141	no
BACE1-AS	chr11:117232624-117316256	OK	3.11012	2.40432	0.371341	-0.371341	0.73	0.818405	no
BACE2	chr21:41167800-41282534	OK	4.39528	2.05358	1.09782	-1.09782	5e-05	0.000266166	yes
BACH1	chr21:29298794-29361896	OK	8.30456	7.57173	0.133282	-0.133282	0.37585	0.512971	no
BACH1-IT2	chr21:29372500-29373980	NOTEST	0	0.0990874	#VALUE!	inf	1	1	no
BACH2	chr6:89926527-90296908	NOTEST	0.166446	0.0229527	2.85831	-2.85831	1	1	no
BAD	chr11:64269827-64289500	OK	77.9898	89.9869	-0.206429	0.206429	0.23575	0.362858	no
BAG1	chr9:33252470-33264761	OK	14.3755	24.0637	-0.743247	0.743247	5e-05	0.000266166	yes
BAG2	chr6:57172305-57185214	OK	11.4186	15.8048	-0.468984	0.468984	0.00285	0.00963496	yes
BAG3	chr10:119651369-119677817	OK	25.5684	48.943	-0.936742	0.936742	5e-05	0.000266166	yes
BAG4	chr8:38163320-38213301	OK	9.17328	8.94282	0.0367076	-0.0367076	0.8442	0.900521	no
BAG5	chr14:103556543-103562814	OK	19.6155	17.5241	0.162654	-0.162654	0.2409	0.368567	no
BAG6	chr6_GL000256v2_alt:2938303-2957487	OK	63.733	84.7419	-0.411035	0.411035	0.00915	0.0259039	yes
BAGE,BAGE5	chr21:10413519-10491615	NOTEST	0	0	0	0	1	1	no
BAGE3	chr21:10413519-10491615	NOTEST	0	2.36693e-05	#VALUE!	inf	1	1	no
BAGE4	chr21:10413519-10491615	NOTEST	0	0.00763439	#VALUE!	inf	1	1	no
BAGE5	chr21:10413519-10491615	NOTEST	0	0.00798727	#VALUE!	inf	1	1	no
BAHCC1	chr17:81399720-81466332	OK	1.84728	2.77566	-0.587428	0.587428	0.00035	0.00153868	yes
BAHD1	chr15:40439720-40468242	OK	14.4088	15.3917	-0.0951998	0.0951998	0.5109	0.641664	no
BAIAP2	chr17:81035146-81183164	OK	36.0174	46.8807	-0.380301	0.380301	0.0071	0.0209845	yes
BAIAP2-AS1	chr17:81029132-81034719	OK	5.89653	7.63935	-0.373582	0.373582	0.01295	0.0347046	yes
BAIAP2L1	chr7:98281666-98401115	OK	14.878	13.0815	0.185655	-0.185655	0.4335	0.570636	no
BAIAP2L2	chr22:38084888-38110669	NOTEST	0.121169	0.192269	-0.666106	0.666106	1	1	no
BAIAP3	chr16:1333604-1351872	NOTEST	0.148786	0.148997	-0.00204874	0.00204874	1	1	no
BAK1	chr6:33572545-33580293	OK	26.058	28.0429	-0.105913	0.105913	0.44895	0.585183	no
BAMBI	chr10:28677494-28682939	OK	0.412059	0.134182	1.61866	-1.61866	0.00405	0.0129699	yes
BANCR	chr9:69296680-69307056	NOTEST	0	0	0	0	1	1	no
BANF1	chr11:65996544-66004146	OK	126.928	176.993	-0.479689	0.479689	0.00315	0.0104945	yes
BANF2	chr20:17693674-17735872	NOTEST	0	0	0	0	1	1	no
BANK1	chr4:101790606-102074812	OK	1.48918	1.8671	-0.326284	0.326284	0.1385	0.241635	no
BANP	chr16:87951431-88077318	OK	5.34029	4.17689	0.354489	-0.354489	0.0491	0.104676	no
BAP1	chr3:52401003-52410105	OK	33.6015	42.0916	-0.325007	0.325007	0.0238	0.0575239	no
BARD1	chr2:214725645-214809711	OK	12.159	10.2799	0.242201	-0.242201	0.08215	0.159144	no
BARHL1	chr9:132582605-132590253	NOTEST	0	0	0	0	1	1	no
BARHL2	chr1:90712021-90717237	NOTEST	0	0	0	0	1	1	no
BARX1	chr9:93951626-93955326	NOTEST	0.0316604	0	#NAME?	#NAME?	1	1	no
BARX2	chr11:129375985-129452279	OK	0.632709	0.228635	1.4685	-1.4685	0.0011	0.00422928	yes
BASP1	chr5:17130027-17276845	OK	64.0017	79.5152	-0.313119	0.313119	0.02805	0.0659624	no
BASP1P1	chr13:22897029-22898181	NOTEST	0	0	0	0	1	1	no
BATF	chr14:75522440-75546991	NOTEST	0	0	0	0	1	1	no
BATF2	chr11:64987944-64997045	OK	0.850561	0.406405	1.0655	-1.0655	0.00135	0.00505889	yes
BATF3	chr1:212686416-212699985	OK	0.444579	0.25051	0.827571	-0.827571	0.1063	0.195643	no
BAX	chr19:48954859-48961798	OK	136.526	153.218	-0.166414	0.166414	0.23955	0.366924	no
BAZ1A	chr14:34752730-34875647	OK	11.5032	10.9298	0.0737717	-0.0737717	0.59795	0.717783	no
BAZ1B	chr7:73440397-73522285	OK	63.7958	55.6096	0.198128	-0.198128	0.22955	0.355412	no
BAZ2A	chr12:56521824-56636379	OK	20.2833	23.6482	-0.221435	0.221435	0.22935	0.355185	no
BAZ2B	chr2:159318978-159618042	NOTEST	0.142892	0.168463	-0.237508	0.237508	1	1	no
BBC3	chr19:47220821-47232766	OK	6.21335	6.74285	-0.117986	0.117986	0.5454	0.672486	no
BBIP1	chr10:110871794-110919366	OK	7.68595	8.74635	-0.186457	0.186457	0.5915	0.71307	no
BBOX1	chr11:27040961-27220113	NOTEST	0.307529	0	#NAME?	#NAME?	1	1	no
BBOX1-AS1	chr11:27040961-27220113	NOTEST	0.0187103	0	#NAME?	#NAME?	1	1	no
BBS1	chr11:66510647-66533613	OK	7.99538	6.13098	0.383048	-0.383048	0.01445	0.038065	yes
BBS10	chr12:76344485-76348442	OK	5.76427	5.00401	0.204052	-0.204052	0.2107	0.333445	no
BBS12	chr4:122732701-122744943	OK	2.05308	2.33091	-0.183102	0.183102	0.36945	0.506627	no
BBS2	chr16:56484346-56520096	OK	19.5694	20.5026	-0.0672033	0.0672033	0.6293	0.742542	no
BBS4	chr15:72686178-72738476	OK	10.6129	9.12984	0.217161	-0.217161	0.1593	0.269169	no
BBS5	chr2:169479495-169506655	OK	4.56664	3.57491	0.353228	-0.353228	0.04535	0.0982079	no
BBS7	chr4:121824328-121870497	OK	10.6612	11.7767	-0.143564	0.143564	0.3427	0.479434	no
BBS9	chr7:33129539-33606068	OK	4.78247	4.67323	0.0333375	-0.0333375	0.8374	0.896267	no
BBX	chr3:107522935-107811329	OK	20.1418	11.6207	0.793495	-0.793495	5e-05	0.000266166	yes
BCAM	chr19:44809058-44821421	OK	89.8166	49.5175	0.859043	-0.859043	5e-05	0.000266166	yes
BCAN	chr1:156641947-156659532	NOTEST	0.173254	0.106325	0.704407	-0.704407	1	1	no
BCAP29	chr7:107579976-107623317	OK	11.5756	12.2897	-0.0863706	0.0863706	0.53	0.65838	no
BCAP31	chrX:153700491-153724746	OK	148.539	228.769	-0.62305	0.62305	5e-05	0.000266166	yes
BCAR1	chr16:75229029-75268053	OK	29.9628	37.3969	-0.319743	0.319743	0.0276	0.0650767	no
BCAR3	chr1:93561740-93847150	OK	20.1208	46.7555	-1.21645	1.21645	5e-05	0.000266166	yes
BCAR4	chr16:11819834-11828832	NOTEST	0	0	0	0	1	1	no
BCAS1	chr20:53943539-54070765	NOTEST	0	0	0	0	1	1	no
BCAS2	chr1:114567559-114581644	OK	50.8874	44.753	0.185325	-0.185325	0.17845	0.294203	no
BCAS3	chr17:60677810-61392838	OK	10.6364	7.89257	0.430442	-0.430442	0.004	0.0128222	yes
BCAS4	chr20:50794893-50877177	OK	16.9132	13.1358	0.364641	-0.364641	0.02955	0.068893	no
BCAT1	chr12:24810023-24949459	OK	5.13109	0.0867124	5.88688	-5.88688	5e-05	0.000266166	yes
BCAT2	chr19:48795061-48811063	OK	30.2339	59.3823	-0.973868	0.973868	5e-05	0.000266166	yes
BCCIP	chr10:125823534-125881315	OK	44.8289	59.4822	-0.40803	0.40803	0.02285	0.0557443	no
BCDIN3D	chr12:49828542-49843129	OK	2.50116	1.6626	0.589157	-0.589157	0.00805	0.0233259	yes
BCDIN3D-AS1	chr12:49828542-49843129	OK	0.460644	0.410025	0.167939	-0.167939	0.74435	0.829043	no
BCHE	chr3:165772903-165837465	NOTEST	0.135217	0	#NAME?	#NAME?	1	1	no
BCKDHA	chr19:41397788-41425005	OK	27.7254	31.0565	-0.163687	0.163687	0.2483	0.376297	no
BCKDHB	chr6:80106626-80346270	OK	9.5945	11.699	-0.286112	0.286112	0.10215	0.189658	no
BCKDK	chr16:31108293-31112791	OK	38.0008	54.9706	-0.532631	0.532631	0.0002	0.000935842	yes
BCL10	chr1:85265775-85278088	OK	8.35745	6.29204	0.409536	-0.409536	0.00945	0.0266285	yes
BCL11A	chr2:60451166-60553498	NOTEST	0.123832	0.00460214	4.74994	-4.74994	1	1	no
BCL11B	chr14:99169287-99271713	NOTEST	0.00355326	0	#NAME?	#NAME?	1	1	no
BCL2	chr18:63123345-63319380	OK	3.90815	2.7112	0.527553	-0.527553	0.0276	0.0650767	no
BCL2A1	chr15:79960889-79971301	NOTEST	0.0178865	0	#NAME?	#NAME?	1	1	no
BCL2L1	chr20:31664457-31723409	OK	95.9953	179.278	-0.901165	0.901165	5e-05	0.000266166	yes
BCL2L10	chr15:52109265-52112775	NOTEST	0.364769	0.150181	1.28028	-1.28028	1	1	no
BCL2L11	chr2:111120913-111168445	OK	5.84103	6.45793	-0.144848	0.144848	0.3444	0.481395	no
BCL2L12	chr19:49659568-49673916	OK	25.0579	33.0965	-0.401415	0.401415	0.06285	0.128098	no
BCL2L13	chr22:17638583-17730855	OK	17.629	11.0451	0.674542	-0.674542	5e-05	0.000266166	yes
BCL2L14	chr12:12070943-12099693	NOTEST	0.0325209	0.014447	1.1706	-1.1706	1	1	no
BCL2L15	chr1:113812611-113905124	NOTEST	0.00836724	0.00168768	2.30971	-2.30971	1	1	no
BCL2L2	chr14:23306761-23326185	OK	13.8061	10.2249	0.433223	-0.433223	0.23195	0.358336	no
BCL2L2-PABPN1	chr14:23306761-23326185	OK	38.2534	43.3469	-0.18034	0.18034	0.4624	0.597517	no
BCL3	chr19:44748720-44760044	OK	6.85878	11.8467	-0.788455	0.788455	5e-05	0.000266166	yes
BCL6	chr3:187698258-187745725	OK	4.54749	6.41003	-0.495262	0.495262	0.0032	0.0106371	yes
BCL6B	chr17:7023049-7029642	NOTEST	0.0199214	0.0305001	-0.61449	0.61449	1	1	no
BCL7A	chr12:122021885-122062044	OK	7.6479	7.50009	0.0281569	-0.0281569	0.8499	0.905149	no
BCL7B	chr7:73536352-73557735	OK	50.0337	43.0042	0.218422	-0.218422	0.1189	0.213978	no
BCL7C	chr16:30834040-30895218	OK	32.6738	40.9335	-0.325149	0.325149	0.03045	0.0706816	no
BCL9	chr1:147541500-147626219	OK	4.77298	4.57714	0.0604437	-0.0604437	0.6912	0.789477	no
BCL9L	chr11:118883765-118910904	OK	12.0193	22.5076	-0.905051	0.905051	5e-05	0.000266166	yes
BCLAF1	chr6:136256862-136289851	OK	23.0574	27.7074	-0.265044	0.265044	0.0689	0.137769	no
BCO1	chr16:81238690-81291142	NOTEST	0	0	0	0	1	1	no
BCO2	chr11:112175484-112218926	NOTEST	0.102188	0.147948	-0.533868	0.533868	1	1	no
BCOR	chrX:40051245-40177329	OK	12.2311	16.3506	-0.41879	0.41879	0.0025	0.00862263	yes
BCORL1	chrX:130005187-130058083	OK	4.18149	5.14887	-0.300241	0.300241	0.0389	0.0867102	no
BCORP1	chrY:19455430-19503153	NOTEST	0.0280499	0	#NAME?	#NAME?	1	1	no
BCR	chr22:23180364-23318037	OK	10.4969	9.25705	0.181334	-0.181334	0.19455	0.314052	no
BCRP2	chr22:21103015-21122286	NOTEST	0.00589239	0.0189546	-1.68562	1.68562	1	1	no
BCRP3	chr22:24632914-24659147	OK	0.514384	0.634358	-0.302452	0.302452	0.38915	0.526532	no
BCS1L	chr2:218659655-218663443	OK	18.7108	19.6641	-0.0716932	0.0716932	0.64705	0.757187	no
BCYRN1	chr2:47192404-47345074	NOTEST	0	0	0	0	1	1	no
BDH1	chr3_KI270782v1_alt:2895-49100	OK	7.88964	10.7473	-0.445938	0.445938	0.00325	0.0107764	yes
BDH2	chr4:103077624-103099867	OK	6.41419	5.01565	0.354829	-0.354829	0.03465	0.0788216	no
BDKRB1	chr14:96256209-96264763	NOTEST	0.0610128	0	#NAME?	#NAME?	1	1	no
BDKRB2	chr14:96204797-96244329	OK	0.675846	0.00614708	6.78065	-6.78065	0.24375	0.371509	no
BDNF	chr11:27506851-27722058	OK	1.11959	1.60075	-0.515787	0.515787	0.02595	0.0618994	no
BDNF-AS	chr11:27506851-27722058	OK	1.0416	0.288577	1.85178	-1.85178	0.0201	0.050167	no
BDP1	chr5_KI270897v1_alt:985598-1097797	OK	11.0672	10.7839	0.0374106	-0.0374106	0.79105	0.862003	no
BEAN1	chr16:66427296-66493529	NOTEST	0.0854828	0.0547038	0.643992	-0.643992	1	1	no
BEAN1-AS1	chr16:66427296-66493529	NOTEST	0	0.0262863	#VALUE!	inf	1	1	no
BECN1	chr17:42798835-42824292	OK	35.7683	27.8317	0.361952	-0.361952	0.01065	0.0294241	yes
BECN2	chr1:241957766-241959062	NOTEST	0	0	0	0	1	1	no
BEGAIN	chr14:100537146-100569794	NOTEST	0.0377535	0.0073946	2.35206	-2.35206	1	1	no
BEND2	chrX:18162930-18220904	NOTEST	0	0	0	0	1	1	no
BEND3	chr6:107065180-107114432	OK	1.32214	1.39131	-0.0735671	0.0735671	0.68755	0.786929	no
BEND3P3	chr10:79682974-79688894	OK	1.03107	0.637578	0.69347	-0.69347	0.0025	0.00862263	yes
BEND4	chr4:42110852-42152878	NOTEST	0.00147557	0	#NAME?	#NAME?	1	1	no
BEND5	chr1:48532854-50023954	NOTEST	0.0394469	0	#NAME?	#NAME?	1	1	no
BEND6	chr6:56954974-57027344	OK	1.14862	0.42078	1.44876	-1.44876	5e-05	0.000266166	yes
BEND7	chr10:13438483-13502976	OK	4.59315	2.9385	0.644401	-0.644401	0.0015	0.00555526	yes
BEST1	chr11:61949883-61967660	OK	1.95431	0.339033	2.52716	-2.52716	0.021	0.0520132	no
BEST2	chr19:12752592-12758457	OK	0.387061	1.17513	-1.60218	1.60218	5e-05	0.000266166	yes
BEST3	chr12:69643507-69699416	NOTEST	0.0102231	0.00299439	1.7715	-1.7715	1	1	no
BEST4	chr1:44783584-44787754	NOTEST	0.14094	0.0299608	2.23393	-2.23393	1	1	no
BET1	chr7:93991687-94004378	OK	9.19674	7.24946	0.343249	-0.343249	0.0249	0.0597591	no
BET1L	chr11:202923-207422	OK	22.6494	18.9726	0.255557	-0.255557	0.0689	0.137769	no
BEX1	chrX:103062652-103064240	OK	29.2919	63.9791	-1.1271	1.1271	5e-05	0.000266166	yes
BEX2	chrX:103309345-103311046	OK	14.8689	0.842245	4.14191	-4.14191	5e-05	0.000266166	yes
BEX4	chrX:103215091-103217200	OK	2.17706	0.0732822	4.89277	-4.89277	0.0155	0.0403358	yes
BEX5	chrX:102153706-102156014	NOTEST	0.142992	0.093283	0.616245	-0.616245	1	1	no
BFAR	chr16_KI270853v1_alt:205666-242094	OK	27.5034	29.5803	-0.105025	0.105025	0.4524	0.588009	no
BFSP1	chr20:17493904-17569220	OK	0.666621	0.514173	0.374614	-0.374614	0.22095	0.345312	no
BFSP2	chr3:133399994-133475212	NOTEST	0	0	0	0	1	1	no
BGLAP	chr1:156212987-156248117	NOTEST	0.0772157	0.238239	-1.62544	1.62544	1	1	no
BGLT3	chr11:5244553-5245546	NOTEST	0	0	0	0	1	1	no
BGN	chrX:153447664-153509546	OK	46.9212	41.2231	0.186789	-0.186789	0.2918	0.425171	no
BHLHA15	chr7:98212253-98212959	OK	0.708768	0.375137	0.917895	-0.917895	0.0814	0.158013	no
BHLHA9	chr17:1270563-1271271	NOTEST	0	0	0	0	1	1	no
BHLHB9	chrX:102720713-102752441	OK	2.21879	2.10185	0.0781088	-0.0781088	0.6813	0.782536	no
BHLHE22	chr8:64580237-64583634	NOTEST	0	0	0	0	1	1	no
BHLHE23	chr20:63005978-63007035	NOTEST	0	0	0	0	1	1	no
BHLHE40	chr3:4896808-4985180	OK	9.18334	10.3955	-0.178871	0.178871	0.2576	0.387303	no
BHLHE40-AS1	chr3:4896808-4985180	NOTEST	0.0793654	0.0289082	1.45703	-1.45703	1	1	no
BHLHE41	chr12:26120025-26125070	NOTEST	0.209203	0.0400503	2.38502	-2.38502	1	1	no
BHMG1	chr19:45733250-45764539	NOTEST	0	0.0127273	#VALUE!	inf	1	1	no
BHMT	chr5:79111780-79132290	NOTEST	0.0717919	0	#NAME?	#NAME?	1	1	no
BHMT2	chr5:79069723-79090074	NOTEST	0.103034	0.00354467	4.86133	-4.86133	1	1	no
BICC1	chr10:58513143-58831437	OK	11.9072	15.438	-0.374655	0.374655	0.00755	0.0220791	yes
BICD1	chr12:32107250-32378207	OK	2.83922	2.80606	0.0169494	-0.0169494	0.92785	0.95454	no
BICD2	chr9:92711362-92764801	OK	14.6452	18.3329	-0.32401	0.32401	0.0209	0.0517945	no
BID	chr22:17734139-17774665	OK	11.7532	9.63672	0.286441	-0.286441	0.0709	0.141068	no
BIK	chr22:43110747-43129712	OK	1.82307	0.604371	1.59286	-1.59286	0.0001	0.000501055	yes
BIN1	chr2:127048022-127107327	OK	23.3378	41.2287	-0.82098	0.82098	5e-05	0.000266166	yes
BIN2	chr12:51281037-51324680	NOTEST	0	0	0	0	1	1	no
BIN3	chr8:22604631-22669148	OK	8.55096	8.97755	-0.0702359	0.0702359	0.8951	0.935317	no
BIN3-IT1	chr8:22604631-22669148	NOTEST	0.0241659	0.0222712	0.11779	-0.11779	1	1	no
BIRC2	chr11:102347181-102378670	OK	31.9165	23.6459	0.432712	-0.432712	0.0038	0.0122668	yes
BIRC3	chr11:102317449-102339403	OK	2.02376	5.43637	-1.42561	1.42561	5e-05	0.000266166	yes
BIRC5	chr17:78214195-78225635	OK	91.7685	148.996	-0.699202	0.699202	5e-05	0.000266166	yes
BIRC6	chr2:32357027-32618898	OK	7.32239	8.56611	-0.226326	0.226326	0.10445	0.192959	no
BIRC6-AS2	chr2:32357027-32618898	NOTEST	0	0	0	0	1	1	no
BIRC7	chr20:63235882-63240507	NOTEST	0	0	0	0	1	1	no
BIRC8	chr19:53289600-53291622	NOTEST	0	0	0	0	1	1	no
BISPR,MVB12A	chr19:17405685-17425339	OK	1.55469	0.359935	2.11081	-2.11081	0.1954	0.315003	no
BIVM	chr13:102784280-102876001	OK	9.04839	6.97548	0.375368	-0.375368	0.19255	0.311466	no
BIVM-ERCC5	chr13:102784280-102876001	OK	4.38677	3.64984	0.265325	-0.265325	0.4667	0.601542	no
BLACAT1	chr1:205434885-205456086	NOTEST	0.011159	0	#NAME?	#NAME?	1	1	no
BLACE	chr7:155356987-155367933	NOTEST	0	0	0	0	1	1	no
BLCAP	chr20:37517416-37527931	OK	42.9524	36.4912	0.235191	-0.235191	0.09235	0.175179	no
BLID	chr11:122089102-122203062	NOTEST	0.0209342	0	#NAME?	#NAME?	1	1	no
BLK	chr8:11494011-11564599	NOTEST	0	0	0	0	1	1	no
BLM	chr15:90717326-90815462	OK	21.8129	17.9888	0.278081	-0.278081	0.0465	0.100063	no
BLMH	chr17:30248194-30292166	OK	32.1808	29.6319	0.119046	-0.119046	0.38535	0.52256	no
BLNK	chr10:96191698-96271576	NOTEST	0.310441	0.0771656	2.00829	-2.00829	1	1	no
BLOC1S1	chr12:55716033-55724742	OK	110.076	152.678	-0.471988	0.471988	0.00165	0.00604016	yes
BLOC1S1-RDH5	chr12:55716033-55724742	OK	1.28341	1.34144	-0.0637953	0.0637953	0.94975	0.968608	no
BLOC1S2	chr10:100273277-100286712	OK	22.1818	15.0225	0.562249	-0.562249	0.00015	0.000721682	yes
BLOC1S3	chr19:45178744-45181801	OK	9.3072	7.69691	0.274068	-0.274068	0.0888	0.169679	no
BLOC1S4	chr4:6716114-6717660	OK	4.68301	4.98869	-0.091225	0.091225	0.6454	0.755855	no
BLOC1S5	chr6:7726777-8102595	OK	11.7582	8.92627	0.397542	-0.397542	0.4518	0.587402	no
BLOC1S5-TXNDC5	chr6:7726777-8102595	OK	3.11133	1.00876	1.62495	-1.62495	0.3645	0.501753	no
BLOC1S6	chr15:45587122-45609716	OK	22.6258	22.8496	-0.0142028	0.0142028	0.9211	0.950023	no
BLVRA	chr7:43758672-43807342	OK	61.0705	99.164	-0.699341	0.699341	5e-05	0.000266166	yes
BLVRB	chr19:40447783-40465818	OK	81.9703	74.1084	0.145465	-0.145465	0.3007	0.435137	no
BLZF1	chr1:169106708-169460669	OK	11.6378	8.47611	0.457341	-0.457341	0.27765	0.409397	no
BMF	chr15:40087890-40108884	OK	5.48463	6.45863	-0.235834	0.235834	0.1474	0.2538	no
BMI1	chr10:22316382-22331485	OK	19.2056	17.3365	0.147711	-0.147711	0.47665	0.61111	no
BMP1	chr8:22165139-22212326	OK	34.1498	49.494	-0.535376	0.535376	0.00045	0.00192984	yes
BMP10	chr2:68865480-68871517	NOTEST	0	0	0	0	1	1	no
BMP15	chrX:50910734-50916641	NOTEST	0	0	0	0	1	1	no
BMP2	chr20:6768097-6780263	NOTEST	0.346804	0.171265	1.01789	-1.01789	1	1	no
BMP2K	chr4:78776377-78912187	OK	7.86121	9.6055	-0.289109	0.289109	0.0595	0.122737	no
BMP3	chr4:81030964-81057531	NOTEST	0	0	0	0	1	1	no
BMP4	chr14:53949735-53956836	OK	8.34896	31.4951	-1.91546	1.91546	5e-05	0.000266166	yes
BMP5	chr6:55755439-55875577	NOTEST	0	0	0	0	1	1	no
BMP6	chr6:7726777-8102595	NOTEST	0.01871	0.07471	-1.99749	1.99749	1	1	no
BMP7	chr20:57168752-57266651	NOTEST	0.017361	0	#NAME?	#NAME?	1	1	no
BMP7-AS1	chr20:57168752-57266651	NOTEST	0	0	0	0	1	1	no
BMP8A	chr1:39491645-39559698	NOTEST	0.326702	0.384335	-0.234389	0.234389	1	1	no
BMP8B	chr1:39738844-39788861	OK	1.58237	3.05981	-0.951354	0.951354	0.0508	0.107748	no
BMPER	chr7:33904910-34155872	NOTEST	0.00294122	0.0118499	-2.01039	2.01039	1	1	no
BMPR1A	chr10:86756638-86925188	OK	13.22	15.773	-0.254726	0.254726	0.07305	0.144417	no
BMPR1B	chr4:94757976-95158450	NOTEST	0.170696	0.251253	-0.557713	0.557713	1	1	no
BMPR1B-AS1	chr4:94743667-94757533	NOTEST	0	0	0	0	1	1	no
BMPR2	chr2:202376326-202567751	OK	8.11911	9.23141	-0.18523	0.18523	0.1846	0.301724	no
BMS1	chr10:42782505-42834937	OK	13.207	13.3397	-0.0144202	0.0144202	0.91755	0.948177	no
BMS1P17	chr14:19294789-19337674	NOTEST	0	0	0	0	1	1	no
BMS1P18	chr22:15784953-15827434	NOTEST	0	0	0	0	1	1	no
BMS1P20	chr22:22298097-22322968	OK	5.77613	4.78386	0.271927	-0.271927	0.14225	0.24685	no
BMS1P21	chr10:79904897-79931801	NOTEST	0.0223791	0	#NAME?	#NAME?	1	1	no
BMS1P4	chr10:73699150-73730514	OK	1.70483	1.01113	0.753664	-0.753664	0.0047	0.0146874	yes
BMS1P5	chr10:46759022-46811988	OK	0.705086	0.338434	1.05892	-1.05892	0.00045	0.00192984	yes
BMS1P6	chr10:47535580-47553523	OK	0.775963	0.386334	1.00614	-1.00614	0.0002	0.000935842	yes
BMX	chrX:15500776-15556529	NOTEST	0	0.007086	#VALUE!	inf	1	1	no
BNC1	chr15:83255902-83284716	OK	8.93028	1.60139	2.47938	-2.47938	5e-05	0.000266166	yes
BNC2	chr9:16409502-16870788	OK	2.00311	3.2035	-0.677408	0.677408	5e-05	0.000266166	yes
BNIP1	chr5:173144441-173164387	OK	29.2033	16.8463	0.793697	-0.793697	5e-05	0.000266166	yes
BNIP2	chr15:59662862-59689443	OK	26.8323	27.7956	-0.0508849	0.0508849	0.7145	0.807012	no
BNIP3	chr10:131967682-131982013	OK	36.5255	47.6742	-0.384306	0.384306	0.00625	0.0188321	yes
BNIP3L	chr8:26383006-26413128	OK	48.1574	54.1493	-0.169185	0.169185	0.24605	0.373824	no
BNIPL	chr1:151036552-151047600	NOTEST	0.1858	0.202745	-0.125916	0.125916	1	1	no
BOC	chr3:113211464-113441514	OK	0.9069	0.106888	3.08485	-3.08485	0.04135	0.0912086	no
BOD1	chr5:173607144-173616663	OK	71.5095	41.4562	0.786546	-0.786546	5e-05	0.000266166	yes
BOD1L1	chr4:13568741-13627704	OK	10.7282	10.0818	0.0896585	-0.0896585	0.52335	0.652985	no
BOD1L2	chr18:57147061-57150408	NOTEST	0	0	0	0	1	1	no
BOK	chr2:241544385-241574138	OK	19.5548	28.5525	-0.546097	0.546097	0.00015	0.000721682	yes
BOK-AS1	chr2:241544385-241574138	NOTEST	0.0406492	0.0128856	1.65747	-1.65747	1	1	no
BOLA1	chr1:149899601-149900795	OK	15.0237	7.95083	0.918067	-0.918067	5e-05	0.000266166	yes
BOLA2	chr16:29453592-29467578	NOTEST	0	0	0	0	1	1	no
BOLA2B	chr16:30192934-30206927	OK	0.53537	0.536549	-0.00317488	0.00317488	0.9783	0.987505	no
BOLA3	chr2:74135400-74147912	OK	53.3923	65.6953	-0.299157	0.299157	0.0596	0.122867	no
BOLA3-AS1	chr2:74147980-74152389	OK	2.75615	2.99796	-0.121326	0.121326	0.7216	0.811849	no
BOLL	chr2:197726878-197786312	NOTEST	0	0	0	0	1	1	no
BOP1	chr8:144262045-144291438	OK	29.4682	33.3538	-0.178693	0.178693	0.20525	0.32696	no
BORA	chr13:72708356-73016453	OK	7.44085	8.7004	-0.225615	0.225615	0.56125	0.687189	no
BPESC1	chr3:139104184-139125163	NOTEST	0	0	0	0	1	1	no
BPGM	chr7:134646778-134679815	OK	12.4753	16.1752	-0.37471	0.37471	0.01605	0.0415476	yes
BPHL	chr6:3118375-3153198	OK	6.98813	7.83076	-0.164246	0.164246	0.35425	0.490997	no
BPI	chr20:38304149-38337503	NOTEST	0	0	0	0	1	1	no
BPIFA1	chr20:33235995-33243309	NOTEST	0	0.0219572	#VALUE!	inf	1	1	no
BPIFA2	chr20:33168153-33181417	NOTEST	0	0.36543	#VALUE!	inf	1	1	no
BPIFA3	chr20:33217309-33227806	NOTEST	0	0	0	0	1	1	no
BPIFA4P	chr20:33193604-33210462	NOTEST	0	0	0	0	1	1	no
BPIFB1	chr20:33283134-33309878	NOTEST	0	0	0	0	1	1	no
BPIFB2	chr20:33007577-33023709	NOTEST	0	0	0	0	1	1	no
BPIFB3	chr20:33055330-33073637	NOTEST	0	0	0	0	1	1	no
BPIFB4	chr20:33081511-33111751	NOTEST	0	0.00810186	#VALUE!	inf	1	1	no
BPIFB6	chr20:33031647-33044047	NOTEST	0	0	0	0	1	1	no
BPIFC	chr22:32413846-32457386	NOTEST	0	0	0	0	1	1	no
BPNT1	chr1:220057481-220089853	OK	10.3009	12.5355	-0.283248	0.283248	0.06645	0.133856	no
BPTF	chr17:67825663-67984378	OK	18.0795	21.6248	-0.258334	0.258334	0.0857	0.164726	no
BPY2	chrY:24618003-24639205	NOTEST	0	0	0	0	1	1	no
BPY2B	chrY:25030900-25052104	NOTEST	0	0	0	0	1	1	no
BRAF	chr7:140734012-140924764	OK	5.69608	3.48561	0.70856	-0.70856	5e-05	0.000266166	yes
BRAP	chr12:111642145-111685996	OK	11.7411	7.95961	0.560803	-0.560803	0.00015	0.000721682	yes
BRAT1	chr7:2537809-2555758	OK	14.6611	17.7983	-0.279748	0.279748	0.0502	0.106696	no
BRCA1	chr17:43044294-43125483	OK	30.6985	21.832	0.491727	-0.491727	0.00145	0.00538959	yes
BRCA2	chr13:32315479-32399672	OK	10.906	6.60939	0.722527	-0.722527	5e-05	0.000266166	yes
BRCAT107	chr5:44495144-44510282	NOTEST	0	0	0	0	1	1	no
BRCAT54	chr5:44744327-44808793	NOTEST	0.249539	0.00702461	5.1507	-5.1507	1	1	no
BRCC3	chrX:155071419-155123074	OK	20.6502	32.3359	-0.64698	0.64698	5e-05	0.000266166	yes
BRD1	chr22:49773277-49827548	OK	13.7876	11.548	0.255735	-0.255735	0.0702	0.139885	no
BRD2	chr6_GL000256v2_alt:4367906-4430762	OK	72.1372	59.7706	0.271307	-0.271307	0.0907	0.172591	no
BRD3	chr9:134025438-134068019	OK	15.7881	14.6193	0.110969	-0.110969	0.51025	0.641271	no
BRD4	chr19:15237489-15280451	OK	28.7534	25.8749	0.152179	-0.152179	0.2932	0.426931	no
BRD7	chr16:50319017-50368934	OK	50.9773	52.0516	-0.0300876	0.0300876	0.83115	0.891461	no
BRD7P3	chr6:118460771-118710075	NOTEST	0.00566127	0.00809429	-0.515778	0.515778	1	1	no
BRD8	chr5:138139769-138178669	OK	27.7773	31.1257	-0.164198	0.164198	0.2441	0.371753	no
BRD9	chr5:863734-892824	OK	23.6726	30.235	-0.353005	0.353005	0.0118	0.0321737	yes
BRDT	chr1:91949370-92014428	NOTEST	0	0	0	0	1	1	no
BRDTP1	chrX:96337085-96337902	NOTEST	0	0	0	0	1	1	no
BRE	chr2:27781363-28338900	OK	30.7676	35.4264	-0.203413	0.203413	0.159	0.268833	no
BRE-AS1	chr2:27781363-28338900	NOTEST	0.173926	0.280361	-0.688813	0.688813	1	1	no
BREA2	chr8_KI270816v1_alt:174161-175460	NOTEST	0.35291	0.261664	0.431583	-0.431583	1	1	no
BRF1	chr14:105209285-105398147	OK	14.0819	14.0313	0.00518855	-0.00518855	0.9876	0.992724	no
BRF2	chr8:37796882-37849913	OK	7.78377	8.19555	-0.0743721	0.0743721	0.80545	0.872833	no
BRI3	chr7:98281666-98401115	OK	110.219	156.732	-0.507927	0.507927	0.00665	0.0198664	yes
BRI3BP	chr12:124993647-125027423	OK	9.2463	13.6428	-0.561192	0.561192	0.0248	0.0595513	no
BRICD5	chr16:2205176-2211068	OK	1.48743	2.92904	-0.977606	0.977606	0.3054	0.439976	no
BRINP1	chr9:119166629-119369461	NOTEST	0.0315553	0.0229605	0.458726	-0.458726	1	1	no
BRINP2	chr1:177171387-177282422	NOTEST	0	0	0	0	1	1	no
BRINP3	chr1:190097666-190477629	NOTEST	0.0142478	0	#NAME?	#NAME?	1	1	no
BRIP1	chr17:61679185-61863559	OK	14.6424	12.6257	0.213788	-0.213788	0.1284	0.227778	no
BRIX1	chr5:34915714-34925682	OK	38.3739	40.0669	-0.0622871	0.0622871	0.6578	0.765632	no
BRK1	chr3:10115648-10127190	OK	94.2249	112.935	-0.261311	0.261311	0.0638	0.129558	no
BRMS1	chr11:66337332-66345111	OK	39.0419	40.8123	-0.0639807	0.0639807	0.65395	0.762846	no
BRMS1L	chr14:35826390-35871963	OK	9.01768	17.9439	-0.992667	0.992667	5e-05	0.000266166	yes
BROX	chr1:222712552-222735196	OK	15.2678	11.8669	0.363549	-0.363549	0.02155	0.0531873	no
BRPF1	chr3:9731749-9748015	OK	12.9168	9.47848	0.446521	-0.446521	0.0014	0.00523152	yes
BRPF3	chr6:36196772-36232790	OK	17.3032	8.49179	1.0269	-1.0269	5e-05	0.000266166	yes
BRS3	chrX:136487965-136492439	NOTEST	0.0104673	0.0130826	-0.321761	0.321761	1	1	no
BRSK1	chr19:55284165-55312535	OK	1.76119	0.648879	1.44053	-1.44053	5e-05	0.000266166	yes
BRSK2	chr11:1389898-1462689	NOTEST	0.0787086	0.0786531	0.00101713	-0.00101713	1	1	no
BRWD1	chr21:39185477-39313786	OK	7.27419	8.02711	-0.142093	0.142093	0.49865	0.631225	no
BRWD1-AS1	chr21:39315706-39323218	NOTEST	0	0	0	0	1	1	no
BRWD1-IT2	chr21:39313906-39314915	NOTEST	0.208038	0.100551	1.04893	-1.04893	1	1	no
BRWD3	chrX:80669487-80809734	OK	2.67865	3.34789	-0.321747	0.321747	0.0251	0.060174	no
BSCL2	chr11:62690261-62727385	OK	15.3653	17.2281	-0.165085	0.165085	0.86655	0.917154	no
BSDC1	chr1:32364632-32394461	OK	17.214	20.4189	-0.246322	0.246322	0.08485	0.163423	no
BSG	chr19:571276-583493	OK	285.013	376.919	-0.403228	0.403228	0.02905	0.0678939	no
BSN	chr3:49554488-49671549	NOTEST	0.274069	0.125699	1.12456	-1.12456	1	1	no
BSN-AS2	chr3:49549305-49554366	NOTEST	0.0797812	0.0338868	1.23532	-1.23532	1	1	no
BSND	chr1:54998943-55008792	NOTEST	0	0	0	0	1	1	no
BSPH1	chr19:47968045-47992170	NOTEST	0	0	0	0	1	1	no
BSPRY	chr9:113349531-113371233	OK	0.767714	0.0262855	4.86823	-4.86823	0.04575	0.0987045	no
BST1	chr4:15702949-15732173	OK	7.57515	17.7463	-1.22817	1.22817	5e-05	0.000266166	yes
BST2	chr19:17402938-17405648	OK	37.5717	8.69572	2.11127	-2.11127	5e-05	0.000266166	yes
BSX	chr11:122977648-122981671	NOTEST	0	0	0	0	1	1	no
BTAF1	chr10:91923978-92030323	OK	11.955	11.9919	-0.00444855	0.00444855	0.97515	0.985447	no
BTBD1	chr15:83016428-83067415	OK	22.0486	29.086	-0.399643	0.399643	0.0041	0.0130985	yes
BTBD10	chr11:13387995-13463297	OK	23.0676	16.7107	0.465096	-0.465096	0.0018	0.00649807	yes
BTBD11	chr12:107318419-107659642	NOTEST	0.272328	0.0137711	4.30563	-4.30563	1	1	no
BTBD16	chr10:122271305-122338161	NOTEST	0.0563575	0	#NAME?	#NAME?	1	1	no
BTBD17	chr17:74356415-74361819	NOTEST	0	0	0	0	1	1	no
BTBD18	chr11:57712522-57819180	NOTEST	0.0611826	0.0256762	1.25269	-1.25269	1	1	no
BTBD19	chr1:44808481-44814129	NOTEST	0.373888	0.231947	0.688808	-0.688808	1	1	no
BTBD2	chr19:1985447-2015703	OK	30.6554	37.1904	-0.278788	0.278788	0.045	0.0975611	no
BTBD3	chr20:11890722-11926595	OK	12.1489	13.8088	-0.184767	0.184767	0.19165	0.310349	no
BTBD6	chr14:105209285-105398147	OK	64.4306	63.0172	0.0320009	-0.0320009	0.8841	0.928888	no
BTBD7	chr14_KI270847v1_alt:352111-447654	OK	8.43409	8.82956	-0.0661086	0.0661086	0.68045	0.782168	no
BTBD8	chr1:92080304-92147841	OK	0.529174	0.260612	1.02184	-1.02184	0.01775	0.0451834	yes
BTBD9	chr6:38168450-38640148	OK	2.05559	0.858673	1.25937	-1.25937	5e-05	0.000266166	yes
BTC	chr4:74746237-74794672	NOTEST	0.26833	0.0232327	3.52978	-3.52978	1	1	no
BTD	chr3:15560703-15645821	OK	11.8479	23.9837	-1.01742	1.01742	0.00035	0.00153868	yes
BTF3	chr5:73498424-73505623	OK	680.553	725.717	-0.092698	0.092698	0.6262	0.740395	no
BTF3L4	chr1:52056184-52090716	OK	27.7192	21.834	0.34431	-0.34431	0.0148	0.0388562	yes
BTF3P11	chr13:76928450-76929090	NOTEST	0	0	0	0	1	1	no
BTG1	chr12:91984975-92145897	OK	6.39429	5.65613	0.176969	-0.176969	0.2367	0.363815	no
BTG2	chr1:203305535-203309601	OK	8.58507	8.50386	0.0137123	-0.0137123	0.93085	0.95615	no
BTG3	chr21_KI270873v1_alt:447-9256	OK	56.2368	43.0789	0.384533	-0.384533	0.0061	0.018426	yes
BTG4	chr11:111467530-111512354	NOTEST	0	0	0	0	1	1	no
BTK	chrX:101349446-101390796	NOTEST	0	0	0	0	1	1	no
BTLA	chr3:112463965-112499561	NOTEST	0.0308881	0.0256114	0.270265	-0.270265	1	1	no
BTN1A1	chr6:26501266-26510424	NOTEST	0.0449557	0.0154536	1.54056	-1.54056	1	1	no
BTN2A1	chr6:26457903-26482509	OK	14.8203	11.8415	0.323726	-0.323726	0.02695	0.0638383	no
BTN2A2	chr6:26383095-26394872	OK	9.06043	5.56041	0.704388	-0.704388	5e-05	0.000266166	yes
BTN2A3P	chr6:26421390-26430588	OK	1.82778	1.15893	0.657294	-0.657294	0.0076	0.022196	yes
BTN3A1	chr6:26402236-26415216	OK	4.87707	3.58573	0.443749	-0.443749	0.01035	0.0287745	yes
BTN3A2	chr6:26365158-26378320	OK	9.20991	7.86876	0.227051	-0.227051	0.1319	0.232714	no
BTN3A3	chr6:26440471-26453415	OK	3.34542	2.84596	0.233274	-0.233274	0.2468	0.374621	no
BTNL10	chr1:228510358-228512288	NOTEST	0	0	0	0	1	1	no
BTNL2	chr6_KI270758v1_alt:46825-63457	NOTEST	0	0	0	0	1	1	no
BTNL3	chr5:180988844-181006727	NOTEST	0	0	0	0	1	1	no
BTNL8	chr5:180899076-180950906	NOTEST	0	0	0	0	1	1	no
BTNL9	chr5:181040224-181061523	NOTEST	0	0	0	0	1	1	no
BTRC	chr10:101354032-101557321	OK	4.06837	4.42626	-0.121637	0.121637	0.43045	0.567689	no
BUB1	chr2:110637697-110678107	OK	29.3314	47.9022	-0.707644	0.707644	5e-05	0.000266166	yes
BUB1B	chr15:40161008-40277487	OK	30.5749	55.8686	-0.869687	0.869687	5e-05	0.000266166	yes
BUB3	chr10:123154243-123165370	OK	84.5063	130.474	-0.626632	0.626632	5e-05	0.000266166	yes
BUD13	chr11:116748169-116772998	OK	21.5059	18.4162	0.223755	-0.223755	0.11835	0.213248	no
BUD31	chr7:99408977-99466201	OK	67.8646	72.2572	-0.0904834	0.0904834	0.7729	0.849322	no
BVES	chr6:105096823-105137174	OK	2.6252	0.537319	2.28858	-2.28858	5e-05	0.000266166	yes
BVES-AS1	chr6:105137686-105179983	NOTEST	0.389826	0.0216011	4.17366	-4.17366	1	1	no
BYSL	chr6:41921226-41933046	OK	16.6613	18.5054	-0.151447	0.151447	0.30205	0.43652	no
BZRAP1	chr17:58301226-58417582	NOTEST	0.36804	0.111404	1.72407	-1.72407	1	1	no
BZRAP1-AS1	chr17:58301226-58417582	NOTEST	0.0474477	0.0309514	0.616334	-0.616334	1	1	no
BZW1	chr2:200695722-200823846	OK	109	127.78	-0.229343	0.229343	0.18515	0.302326	no
BZW2	chr7:16646133-16706523	OK	35.7408	55.3319	-0.630542	0.630542	5e-05	0.000266166	yes
C10orf10	chr10:44959770-45005329	OK	0.794414	1.55674	-0.970569	0.970569	0.2722	0.403463	no
C10orf105	chr10:71396933-71815947	NOTEST	0.0111962	0.00361542	1.63077	-1.63077	1	1	no
C10orf107	chr10:61662960-61766333	OK	0.814767	1.96249	-1.26823	1.26823	0.00015	0.000721682	yes
C10orf11	chr10:75431645-76557376	OK	0.47399	0.0240651	4.29984	-4.29984	0.2487	0.376646	no
C10orf111	chr10:15095384-15104257	NOTEST	0.242437	0.263119	-0.118104	0.118104	1	1	no
C10orf113	chr10:20779973-21174923	NOTEST	0.0315672	0.0412431	-0.385727	0.385727	1	1	no
C10orf12	chr10:96981283-96985828	OK	2.62012	2.24762	0.221233	-0.221233	0.2182	0.342059	no
C10orf120	chr10:122697708-122699822	NOTEST	0	0	0	0	1	1	no
C10orf126	chr10:28846407-28881897	NOTEST	0	0	0	0	1	1	no
C10orf128	chr10:49154723-49188400	NOTEST	0	0	0	0	1	1	no
C10orf131	chr10:95711778-96090235	NOTEST	0.0383903	0.0266705	0.525498	-0.525498	1	1	no
C10orf142	chr10:44292749-44294649	NOTEST	0	0	0	0	1	1	no
C10orf2	chr10:100987535-100994401	OK	9.13088	8.94776	0.0292263	-0.0292263	0.8585	0.911331	no
C10orf25	chr10:44959770-45005329	NOTEST	0.386732	0.345823	0.161297	-0.161297	1	1	no
C10orf32	chr10:102854209-102901898	OK	10.5778	7.04763	0.585829	-0.585829	0.006	0.0181818	yes
C10orf32-ASMT	chr10:102854209-102901898	OK	1.55364	1.09237	0.508192	-0.508192	0.6751	0.778555	no
C10orf35	chr10:69630246-69633599	OK	6.81737	2.56452	1.41053	-1.41053	5e-05	0.000266166	yes
C10orf53	chr10:49679637-49708910	NOTEST	0	0	0	0	1	1	no
C10orf54	chr10:71396933-71815947	OK	10.8599	26.1535	-1.268	1.268	5e-05	0.000266166	yes
C10orf55	chr10:73909968-73922777	OK	0.296545	0.796845	-1.42605	1.42605	0.56055	0.686581	no
C10orf62	chr10:97584344-97612798	NOTEST	0.0243007	0.0713719	-1.55436	1.55436	1	1	no
C10orf67	chr10:23316590-23344843	NOTEST	0.0701035	0.0414252	0.758978	-0.758978	1	1	no
C10orf71	chr10:49299141-49327492	NOTEST	0	0	0	0	1	1	no
C10orf71-AS1	chr10:49296282-49298893	NOTEST	0	0	0	0	1	1	no
C10orf76	chr10:101845598-102056175	OK	11.6059	11.2714	0.0421907	-0.0421907	0.7636	0.842777	no
C10orf82	chr10:116663695-116669970	NOTEST	0	0	0	0	1	1	no
C10orf88	chr10:122930902-122954403	OK	7.02739	4.52579	0.634819	-0.634819	0.00015	0.000721682	yes
C10orf90	chr10:126425004-126521441	NOTEST	0	0	0	0	1	1	no
C10orf91	chr10:132445209-132448321	NOTEST	0.0939535	0	#NAME?	#NAME?	1	1	no
C10orf95	chr10:102449816-102456293	NOTEST	0.252103	0.370382	-0.555	0.555	1	1	no
C10orf99	chr10:84173797-84185294	NOTEST	0.0220334	0	#NAME?	#NAME?	1	1	no
C11orf1	chr11:111874055-111884073	OK	7.84598	3.66929	1.09645	-1.09645	0.0009	0.00355907	yes
C11orf16	chr11:8911153-8933006	NOTEST	0.0678906	0.0342212	0.98832	-0.98832	1	1	no
C11orf21	chr11:2296276-2301913	NOTEST	0	0	0	0	1	1	no
C11orf24	chr11:68261334-68272001	OK	22.4112	27.4996	-0.295192	0.295192	0.04345	0.0948032	no
C11orf30	chr11:76445024-76552899	OK	6.1762	5.84861	0.0786256	-0.0786256	0.5812	0.704031	no
C11orf31	chr11:57712522-57819180	OK	48.1801	45.9943	0.0669818	-0.0669818	0.88885	0.9312	no
C11orf39	chr11:131370475-132336822	NOTEST	0	0	0	0	1	1	no
C11orf40	chr11:4571422-4577820	NOTEST	0	0	0	0	1	1	no
C11orf42	chr11:6205567-6211135	NOTEST	0.0815642	0.157382	-0.948261	0.948261	1	1	no
C11orf44	chr11:130672955-130717352	NOTEST	0	0	0	0	1	1	no
C11orf45	chr11:128891417-128918056	OK	0.712122	0.114453	2.63737	-2.63737	5e-05	0.000266166	yes
C11orf49	chr11:46936688-47177125	OK	24.4886	22.1864	0.142435	-0.142435	0.62405	0.739167	no
C11orf52	chr11:111908619-111926871	OK	2.05294	1.05858	0.955557	-0.955557	0.0193	0.0484065	yes
C11orf53	chr11:111255981-111286404	NOTEST	0	0	0	0	1	1	no
C11orf54	chr11:93741593-93763102	OK	12.6628	12.1002	0.0655632	-0.0655632	0.65905	0.766376	no
C11orf57	chr11:112074243-112086798	OK	18.5404	14.7643	0.328556	-0.328556	0.0889	0.169797	no
C11orf58	chr11:16738600-16758354	OK	54.2678	42.8687	0.340173	-0.340173	0.0222	0.0545084	no
C11orf63	chr11:122882527-122959722	OK	1.25803	0.0475803	4.72466	-4.72466	5e-05	0.000266166	yes
C11orf65	chr11:108382999-108467531	OK	0.460163	0.124259	1.88879	-1.88879	0.0456	0.0986529	no
C11orf68	chr11:65916811-65919060	OK	16.3446	21.7367	-0.41132	0.41132	0.0066	0.0197569	yes
C11orf70	chr11:102047437-102084560	OK	5.5011	3.27962	0.746191	-0.746191	0.0382	0.0854506	no
C11orf71	chr11:114391447-114410610	OK	2.87702	3.21147	-0.15866	0.15866	0.81735	0.880992	no
C11orf72	chr11:67602879-67606706	NOTEST	0.0578715	0.00737115	2.97289	-2.97289	1	1	no
C11orf73	chr11:86302210-86345943	OK	47.0858	45.492	0.0496776	-0.0496776	0.7302	0.81856	no
C11orf74	chr11:36591942-36659291	OK	22.8542	21.3697	0.0968908	-0.0968908	0.59305	0.71455	no
C11orf80	chr11:66744735-66846532	OK	10.5558	11.0364	-0.0642267	0.0642267	0.7646	0.843476	no
C11orf84	chr11:63813373-63827718	OK	24.5555	22.4438	0.129727	-0.129727	0.3608	0.497793	no
C11orf85	chr11:64938229-64972091	NOTEST	0.0136889	0	#NAME?	#NAME?	1	1	no
C11orf86	chr11:66975282-66977008	NOTEST	0.0126041	0.0645829	-2.35726	2.35726	1	1	no
C11orf87	chr11:109422119-109429167	NOTEST	0	0	0	0	1	1	no
C11orf88	chr11:111514784-111537031	NOTEST	0.0267406	0	#NAME?	#NAME?	1	1	no
C11orf91	chr11:33698107-33700740	NOTEST	0.0945692	0.11861	-0.326787	0.326787	1	1	no
C11orf94	chr11:45906534-45907282	NOTEST	0	0	0	0	1	1	no
C11orf95	chr11:63759891-63768641	OK	2.301	2.39655	-0.0586965	0.0586965	0.73315	0.821037	no
C11orf96	chr11:43942555-43943883	NOTEST	0.0569937	0.0070236	3.02052	-3.02052	1	1	no
C11orf97	chr11:94512528-94532123	NOTEST	0	0	0	0	1	1	no
C11orf98	chr11:62662816-62673690	OK	90.5787	115.316	-0.348354	0.348354	0.0637	0.129453	no
C12orf10	chr12:53299685-53307181	OK	44.088	43.605	0.01589	-0.01589	0.91175	0.944627	no
C12orf29	chr12:88035490-88142216	OK	10.7862	9.67231	0.157255	-0.157255	0.5016	0.634054	no
C12orf4	chr12:4487729-4538508	OK	14.1697	11.1443	0.346502	-0.346502	0.0148	0.0388562	yes
C12orf40	chr12:39626169-39721916	NOTEST	0	0.00635638	#VALUE!	inf	1	1	no
C12orf42	chr12:103237590-103496010	NOTEST	0	0	0	0	1	1	no
C12orf43	chr12:120978567-121016502	OK	12.9945	10.6778	0.283291	-0.283291	0.0641	0.130048	no
C12orf45	chr12:104986319-104994727	OK	19.8736	14.1724	0.48777	-0.48777	0.01205	0.0327412	yes
C12orf49	chr12:116713319-116738070	OK	12.2063	18.8699	-0.628466	0.628466	5e-05	0.000266166	yes
[truncated: 24,373 more rows]

## Sheet: 2_Wt_No_IFN_vs_Wt_IFN_B
gene	locus	status	(q1)Wt-No IFN	(q2)Wt-IFN B	log2(q1/q2)	log2(q2/q1)	p_value	q_value	significant
A1BG	chr19:58346805-58362848	OK	3.62609	3.33189	0.122075	-0.122075	0.69425	0.84393	no
A1BG-AS1	chr19:58346805-58362848	OK	1.92592	2.47825	-0.36377	0.36377	0.3252	0.546382	no
A1CF	chr10:50799408-50885675	NOTEST	0	0	0	0	1	1	no
A2M	chr12:9065176-9115962	NOTEST	0.00875325	0.0487825	-2.47847	2.47847	1	1	no
A2M-AS1	chr12:9065176-9115962	NOTEST	0.056057	0.0456655	0.29579	-0.29579	1	1	no
A2ML1	chr12:8822553-8876785	NOTEST	0.00520847	0.0136498	-1.38995	1.38995	1	1	no
A2MP1	chr12:9228532-9234207	NOTEST	0	0	0	0	1	1	no
A3GALT2	chr1:33306765-33321098	NOTEST	0	0	0	0	1	1	no
A4GALT	chr22:42692120-42720870	OK	12.8453	23.019	-0.841583	0.841583	5e-05	0.000750909	yes
A4GNT	chr3:138123717-138132387	NOTEST	0.145168	0.0553999	1.38977	-1.38977	1	1	no
AA06	chr17:33013087-34156806	NOTEST	0	0	0	0	1	1	no
AAAS	chr12:53307455-53321628	OK	33.8423	43.5465	-0.363727	0.363727	0.0166	0.0717181	no
AACS	chr12:125065378-125143325	OK	10.2045	11.3175	-0.14934	0.14934	0.34825	0.568698	no
AACSP1	chr5:178764860-178776276	NOTEST	0.00670145	0.0257263	-1.9407	1.9407	1	1	no
AADAC	chr3:151733915-151928175	NOTEST	0	0.0131149	#VALUE!	inf	1	1	no
AADACL2	chr3_GL383526v1_alt:44984-178941	NOTEST	0	0	0	0	1	1	no
AADACL2-AS1	chr3_GL383526v1_alt:44984-178941	NOTEST	0	0	0	0	1	1	no
AADACL3	chr1:12716114-12728759	NOTEST	0	0	0	0	1	1	no
AADACL4	chr1:12644546-12667086	NOTEST	0	0	0	0	1	1	no
AADACP1	chr3:151733915-151928175	NOTEST	0	0.143766	#VALUE!	inf	1	1	no
ABCD2	chr12:39551219-39620041	OK	0.556257	1.29235	-1.21617	1.21617	5e-05	0.000750909	yes
AAED1	chr9:96641250-96655317	OK	11.2901	9.13135	0.306163	-0.306163	0.12015	0.284621	no
AAGAB	chr15:67200674-67527303	OK	26.7919	25.2808	0.0837499	-0.0837499	0.6112	0.790451	no
AAK1	chr2:69457994-69643845	OK	3.3987	2.59909	0.386977	-0.386977	0.0121	0.0567673	no
AAMDC	chr11:77821161-77872352	OK	23.0381	28.2179	-0.29259	0.29259	0.1589	0.343365	no
AAMP	chr2:218264128-218270209	OK	60.7437	76.9156	-0.340541	0.340541	0.0242	0.0939287	no
AANAT	chr17:76453350-76470117	NOTEST	0.0249111	0.0361667	-0.537871	0.537871	1	1	no
AAR2	chr20:36236416-36256941	OK	34.3954	35.3809	-0.040755	0.040755	0.78625	0.892704	no
ACAA1	chr3:38039204-38137242	OK	17.7395	28.13	-0.665142	0.665142	5e-05	0.000750909	yes
AARS	chr16:70252393-70289509	OK	205.63	178.094	0.207414	-0.207414	0.3124	0.532252	no
AARS2	chr6:44298725-44313326	OK	7.08197	8.35473	-0.238442	0.238442	0.1363	0.309881	no
AARSD1	chr17:42950525-42980528	OK	30.3113	29.2481	0.0515131	-0.0515131	0.75145	0.875151	no
AASDH	chr4:56338284-56387508	OK	6.73606	6.32413	0.0910378	-0.0910378	0.60335	0.785217	no
AASDHPPT	chr11:106051097-106098692	OK	25.6164	27.0149	-0.0766891	0.0766891	0.6185	0.794296	no
ACKR1	chr1:159204012-159206500	OK	4.95529	25.1504	-2.34354	2.34354	5e-05	0.000750909	yes
AATBC	chr21:43805757-43812567	NOTEST	0.132223	0.151772	-0.198928	0.198928	1	1	no
ACO1	chr9:32384602-32450834	OK	32.0776	50.7557	-0.662005	0.662005	5e-05	0.000750909	yes
AATK	chr17:81035146-81183164	NOTEST	0.188872	0.0636603	1.56894	-1.56894	1	1	no
AATK-AS1	chr17:81035146-81183164	NOTEST	0	0	0	0	1	1	no
ABALON	chr20:31664457-31723409	OK	6.63017	8.43073	-0.346611	0.346611	0.6564	0.819819	no
ABAT	chr16:8674586-8784575	OK	1.20826	1.22258	-0.0169932	0.0169932	0.93785	0.970757	no
ABCA1	chr9:104781002-104928246	NOTEST	0.33216	0.357184	-0.104788	0.104788	1	1	no
ABCA10	chr17:69148006-69327182	NOTEST	0.0405568	0.0520497	-0.359947	0.359947	1	1	no
ABCA11P	chr4:425434-499171	OK	7.73684	5.86212	0.400322	-0.400322	0.1986	0.397561	no
ABCA12	chr2:214810228-215138428	NOTEST	0.0670911	0.0508721	0.399247	-0.399247	1	1	no
ABCA13	chr7:48171459-48647495	NOTEST	0.00567529	0.0117416	-1.04886	1.04886	1	1	no
ABCA17P	chr16:2340921-2426699	NOTEST	0.00688471	0.00258966	1.41063	-1.41063	1	1	no
ABCA2	chr9:137007233-137036782	OK	4.52127	5.21385	-0.205622	0.205622	0.1873	0.38259	no
ABCA3	chr16:2275877-2340746	OK	4.0342	3.32735	0.27791	-0.27791	0.10545	0.260686	no
ABCA4	chr1:93992837-94121149	NOTEST	0.00934415	0	#NAME?	#NAME?	1	1	no
ACOT4	chr14:73591705-73595766	OK	6.34864	2.75127	1.20635	-1.20635	5e-05	0.000750909	yes
ABCA6	chr17:69078705-69141874	NOTEST	0.013048	0.0442068	-1.76044	1.76044	1	1	no
ABCA7	chr19:1040102-1065571	OK	3.58471	4.00893	-0.161361	0.161361	0.32705	0.548375	no
ABCA8	chr17:68867286-68955392	NOTEST	0.43574	0.394038	0.14513	-0.14513	1	1	no
ABCA9	chr17:68974631-69060995	NOTEST	0.00426532	0.00498714	-0.225558	0.225558	1	1	no
ABCA9-AS1	chr17:68974631-69060995	NOTEST	0	0	0	0	1	1	no
ABCB1	chr7:87503862-87832298	NOTEST	0.0328511	0.0324018	0.0198696	-0.0198696	1	1	no
ABCB10	chr1:229516581-229558695	OK	9.70909	10.1333	-0.0616962	0.0616962	0.6959	0.84473	no
ABCB11	chr2_GL383522v1_alt:109565-123061	NOTEST	0	0	0	0	1	1	no
ABCB4	chr7:87402044-87475703	NOTEST	0.00381937	0.00284595	0.424426	-0.424426	1	1	no
ABCB5	chr7:20615621-20757014	NOTEST	0.0490318	0.0544451	-0.151085	0.151085	1	1	no
ABCB6	chr2:219209765-219218990	OK	9.57094	8.62746	0.149724	-0.149724	0.3633	0.582126	no
ABCB7	chrX:75053171-75156340	OK	11.4542	13.7213	-0.260543	0.260543	0.1132	0.273102	no
ABCB8	chr7:151028421-151047782	OK	12.0374	12.9607	-0.106617	0.106617	0.48715	0.69571	no
ABCB9	chr12:122920950-122966509	OK	3.17217	4.05876	-0.35557	0.35557	0.07045	0.199116	no
ABCC1	chr16_KI270853v1_alt:1607546-1800965	OK	21.0644	24.2267	-0.201792	0.201792	0.1893	0.38584	no
ABCC10	chr6:43427553-43456632	OK	3.23415	3.83995	-0.2477	0.2477	0.27065	0.486787	no
ABCC11	chr16:48166910-48235177	NOTEST	0.0318231	0.025761	0.304886	-0.304886	1	1	no
ABCC12	chr16:48082972-48146770	NOTEST	0	0	0	0	1	1	no
ABCC13	chr21:14273798-14301371	NOTEST	0.0104344	0.0147053	-0.494985	0.494985	1	1	no
ABCC2	chr10:99782597-99852192	NOTEST	0.0782483	0.0960931	-0.296372	0.296372	1	1	no
ABCC3	chr17:50634856-50691702	OK	17.6001	18.5819	-0.0783162	0.0783162	0.6453	0.811908	no
ABCC4	chr13:95019828-95301446	OK	6.73409	7.52751	-0.160689	0.160689	0.30445	0.523839	no
ABCC5	chr3:183919935-184017939	OK	6.44082	6.58123	-0.0311117	0.0311117	0.87865	0.941329	no
ABCC5-AS1	chr3:183919935-184017939	NOTEST	0	0	0	0	1	1	no
ABCC6	chr16_KI270853v1_alt:1807490-1881466	OK	0.629338	0.671595	-0.0937559	0.0937559	0.8564	0.931844	no
ABCC6P1	chr16:18571247-18598285	NOTEST	0.0691966	0.0319357	1.11553	-1.11553	1	1	no
ABCC6P2	chr16_KI270853v1_alt:962182-964453	NOTEST	0.256847	0.0936817	1.45507	-1.45507	1	1	no
ABCC8	chr11:17392884-17476845	NOTEST	0	0.00218835	#VALUE!	inf	1	1	no
ABCC9	chr12:21797389-21936694	NOTEST	0	0	0	0	1	1	no
ABCD1	chrX:153724867-153744762	OK	7.75757	9.37012	-0.272461	0.272461	0.09265	0.239106	no
ACSL5	chr10:112374157-112428380	OK	2.81256	6.83396	-1.28084	1.28084	5e-05	0.000750909	yes
ACSS2	chr20:34874962-34927966	OK	56.4236	100.593	-0.834157	0.834157	5e-05	0.000750909	yes
ABCD4	chr14:74285276-74303064	OK	10.2339	9.79098	0.063832	-0.063832	0.69255	0.843132	no
ABCE1	chr4:144994574-145129524	OK	36.383	37.5835	-0.0468344	0.0468344	0.7836	0.89138	no
ABCF1	chr6_GL000256v2_alt:1872149-1892288	OK	36.8375	45.1846	-0.294656	0.294656	0.0543	0.16689	no
ABCF2	chr7:151207836-151227374	OK	32.8535	36.8508	-0.165646	0.165646	0.31935	0.539641	no
ABCF3	chr3:184186074-184194007	OK	23.7764	25.7007	-0.112278	0.112278	0.4598	0.672425	no
ABCG1	chr21:42199688-42297244	OK	0.570193	0.348841	0.708879	-0.708879	0.0298	0.108645	no
ABCG2	chr4:88090263-88231322	NOTEST	0.273608	0.12009	1.188	-1.188	1	1	no
ABCG4	chr11:119149039-119162665	OK	0.785385	0.629592	0.318982	-0.318982	0.24605	0.456713	no
ABCG5	chr2:43812471-43838819	NOTEST	0	0	0	0	1	1	no
ABCG8	chr2:43838963-43878466	NOTEST	0	0	0	0	1	1	no
ABHD1	chr2:27123788-27134674	NOTEST	0.199745	0.0991559	1.01039	-1.01039	1	1	no
ABHD10	chr3:111978875-111993368	OK	12.6676	12.6059	0.00704566	-0.00704566	0.96465	0.984312	no
ABHD11	chr7:73736094-73738867	OK	12.723	12.7281	-0.000577878	0.000577878	0.99745	0.998735	no
ABHD11-AS1	chr7:73735068-73736000	NOTEST	0.180139	0.409801	-1.18581	1.18581	1	1	no
ABHD12	chr20:25248069-25390982	OK	48.1987	55.3978	-0.200837	0.200837	0.5378	0.737904	no
ABHD12B	chr14:50872159-50904970	NOTEST	0.285362	0.190207	0.585222	-0.585222	1	1	no
ABHD13	chr13:108218414-108234255	OK	5.00578	4.72665	0.0827761	-0.0827761	0.6149	0.792445	no
ABHD14A	chr3:51975025-51989202	OK	9.16327	11.0087	-0.264707	0.264707	0.4512	0.665075	no
ABHD14A-ACY1	chr3:51975025-51989202	NOTEST	0.308525	0	#NAME?	#NAME?	1	1	no
ABHD14B	chr3:51968509-51974630	OK	20.9397	21.3649	-0.0290008	0.0290008	0.8573	0.932165	no
ABHD15	chr17:29560670-29567024	OK	6.01411	7.07294	-0.233957	0.233957	0.1723	0.362195	no
ABHD16A	chr6_GL000256v2_alt:2986233-3002657	OK	19.4638	20.6607	-0.0860972	0.0860972	0.584	0.771814	no
ABHD16B	chr20:63861212-63862988	OK	1.6612	1.92904	-0.215663	0.215663	0.42	0.636259	no
ADA	chr20:44619521-44651735	OK	15.1451	27.6624	-0.869074	0.869074	5e-05	0.000750909	yes
ABHD17B	chr9:71862451-71911232	OK	6.96543	8.07384	-0.213042	0.213042	0.27455	0.491327	no
ABHD17C	chr15:80695310-80755621	OK	6.6711	6.14164	0.119301	-0.119301	0.51625	0.72046	no
ABHD2	chr15:89088149-89202360	OK	18.0058	22.8569	-0.344172	0.344172	0.0315	0.113558	no
ABHD3	chr18:21650896-21704805	OK	10.3848	11.1401	-0.101286	0.101286	0.55965	0.753498	no
ABHD4	chr14:22598237-22612359	OK	28.1572	26.4937	0.087854	-0.087854	0.5692	0.760929	no
ABHD5	chr3:43690882-43722725	OK	5.06961	6.1249	-0.27281	0.27281	0.09385	0.241214	no
ABHD6	chr3:58237531-58294734	OK	7.52634	7.00985	0.102564	-0.102564	0.5731	0.764365	no
ABHD8	chr19:17292130-17303473	OK	11.4352	15.2192	-0.412416	0.412416	0.01575	0.0691995	no
ABI1	chr10:26697665-26861087	OK	19.262	20.3869	-0.0818832	0.0818832	0.61895	0.794565	no
ABI2	chr2:203328238-203432173	OK	31.8114	28.7679	0.145088	-0.145088	0.3603	0.579638	no
ABI3	chr17:49206233-49223225	NOTEST	0	0.00978341	#VALUE!	inf	1	1	no
ABI3BP	chr3:100749334-100993490	OK	1.60763	1.31717	0.287489	-0.287489	0.19575	0.393824	no
ABL1	chr9:130713880-130887675	OK	31.3135	29.4001	0.0909626	-0.0909626	0.56585	0.75859	no
ADAM15	chr1:155033805-155069553	OK	47.3938	81.8824	-0.788857	0.788857	5e-05	0.000750909	yes
ABLIM1	chr10:114431109-114684655	OK	36.3418	34.2925	0.0837361	-0.0837361	0.604	0.785908	no
ABLIM2	chr4:7965309-8158832	OK	9.48869	10.1972	-0.103897	0.103897	0.54235	0.741529	no
ABLIM3	chr5:149141482-149260438	OK	4.65376	4.96911	-0.0945922	0.0945922	0.5972	0.782494	no
ABO	chr9:133255175-133275214	NOTEST	0	0	0	0	1	1	no
ABR	chr17_KI270910v1_alt:42764-149117	OK	17.9515	17.5551	0.0322197	-0.0322197	0.8274	0.915243	no
ABRA	chr8:106759482-106770244	NOTEST	0.0113016	0	#NAME?	#NAME?	1	1	no
ABRACL	chr6:139028681-139043302	OK	38.6689	43.7231	-0.177222	0.177222	0.2835	0.501705	no
ABT1	chr6:26596942-26600049	OK	10.6537	12.8866	-0.274516	0.274516	0.10255	0.255959	no
ABTB1	chr3:127672937-127680926	OK	5.79186	6.92808	-0.25843	0.25843	0.1921	0.38917	no
ABTB2	chr11:34150986-34358008	OK	0.817569	0.78094	0.0661277	-0.0661277	0.79275	0.896138	no
ADGRA2	chr8:37796882-37849913	OK	7.07434	3.43787	1.04108	-1.04108	5e-05	0.000750909	yes
ACAA2	chr18:49783503-49813881	OK	29.8879	37.7624	-0.337391	0.337391	0.02835	0.104862	no
ADGRE5	chr19:14381143-14408725	OK	14.5024	26.2252	-0.85466	0.85466	5e-05	0.000750909	yes
ACACB	chr12:109139396-109268225	OK	3.2655	2.7706	0.237106	-0.237106	0.157	0.340652	no
ACAD10	chr12:111686052-111757107	OK	4.65671	5.38695	-0.210158	0.210158	0.2281	0.435128	no
ACAD11	chr3:132558137-132874206	OK	13.5832	8.90894	0.608498	-0.608498	0.03135	0.113079	no
ACAD8	chr11:134253539-134265852	OK	12.6092	14.7734	-0.22852	0.22852	0.16345	0.349879	no
ACAD9	chr3:128879489-128913114	OK	28.5435	36.8151	-0.367138	0.367138	0.01505	0.0670829	no
ACADL	chr2:210187991-210225491	NOTEST	0.199073	0.109256	0.865592	-0.865592	1	1	no
ACADM	chr1:75724346-75763678	OK	16.2582	19.4004	-0.254925	0.254925	0.1009	0.253035	no
ACADS	chr12:120725737-120740008	OK	12.5488	12.5237	0.0028966	-0.0028966	0.98705	0.995081	no
ACADSB	chr10:123008912-123058290	OK	2.99513	4.07466	-0.444061	0.444061	0.01065	0.0519566	no
ACADVL	chr17:7189890-7225267	OK	112.528	138.197	-0.296443	0.296443	0.09755	0.247689	no
ACAN	chr15:88803442-88875354	NOTEST	0	0	0	0	1	1	no
ACAP1	chr17:7336528-7351474	NOTEST	0.0750457	0.103109	-0.458329	0.458329	1	1	no
ADH1B	chr4:99306386-99321442	OK	0.185489	0.899569	-2.2779	2.2779	5e-05	0.000750909	yes
ACAP3	chr1:1292383-1307889	OK	8.19891	8.27623	-0.013541	0.013541	0.93225	0.968297	no
ADHFE1	chr8:66432482-66468809	OK	1.5344	0.431168	1.83135	-1.83135	5e-05	0.000750909	yes
ACAT2	chr6:159760258-159789703	OK	207.818	326.437	-0.651484	0.651484	0.03625	0.125611	no
ACBD3	chr1:226144678-226186722	OK	19.5418	14.9987	0.381725	-0.381725	0.01255	0.0583401	no
ACBD4	chr17:45132599-45144176	OK	9.51669	7.20107	0.402249	-0.402249	0.0347	0.121805	no
ADM2	chr22:50481555-50486437	OK	13.2795	6.19682	1.09961	-1.09961	5e-05	0.000750909	yes
ACBD6	chr1:180288216-180502887	OK	51.2451	41.9468	0.288852	-0.288852	0.05565	0.169855	no
ACBD7	chr10:15075474-15088776	OK	8.24409	10.0074	-0.279643	0.279643	0.08555	0.227582	no
ACCS	chr11:44066178-44084019	OK	1.40342	0.86032	0.706004	-0.706004	0.01425	0.06421	no
ACCSL	chr11:44047980-44059977	NOTEST	0	0	0	0	1	1	no
ACD	chr16:67645126-67660815	OK	24.5551	22.1541	0.148451	-0.148451	0.33635	0.558442	no
ACE	chr17:63477060-63498380	NOTEST	0.0272285	0.0328353	-0.270132	0.270132	1	1	no
ACE2	chrX:15561032-15602069	NOTEST	0.0246259	0.0210475	0.226526	-0.226526	1	1	no
ACER1	chr19:6306498-6333629	NOTEST	0.0147108	0.0205687	-0.483572	0.483572	1	1	no
ACER2	chr9:19408926-19452502	OK	0.830924	0.883907	-0.0891791	0.0891791	0.74635	0.872927	no
AEN	chr15:88621295-88632281	OK	21.2542	11.3003	0.911387	-0.911387	5e-05	0.000750909	yes
ACHE	chr7:100889993-100896133	NOTEST	0.0606129	0.121536	-1.00368	1.00368	1	1	no
ACIN1	chr14:23058564-23100456	OK	57.8016	70.1065	-0.278439	0.278439	0.1589	0.343365	no
AHSA1	chr14:77458029-77469472	OK	57.0727	87.7614	-0.620785	0.620785	5e-05	0.000750909	yes
ACKR2	chr3:42809471-42867283	NOTEST	0.0932845	0.0847904	0.137737	-0.137737	1	1	no
ACKR3	chr2:236569736-236582351	NOTEST	0.232813	0.418735	-0.846865	0.846865	1	1	no
ACKR4	chr3:132558137-132874206	NOTEST	0.0616805	0.0266009	1.21334	-1.21334	1	1	no
AIF1L	chr9:131096475-131123152	OK	9.52316	5.48483	0.795993	-0.795993	5e-05	0.000750909	yes
ACMSD	chr2:134838615-134918606	NOTEST	0	0	0	0	1	1	no
AKNA	chr9:114334153-114394405	OK	6.32983	1.90215	1.73453	-1.73453	5e-05	0.000750909	yes
ACO2	chr22:41469124-41544606	OK	52.5002	70.1359	-0.417829	0.417829	0.02815	0.104415	no
ACOT1	chr14:73478483-73558947	OK	3.07425	3.83376	-0.318527	0.318527	0.4957	0.702826	no
ACOT11	chr1:54548133-54634744	OK	1.3165	1.16713	0.173735	-0.173735	0.48685	0.695515	no
ACOT12	chr5:81330127-81394169	NOTEST	0	0	0	0	1	1	no
ACOT13	chr6:24667034-24719175	OK	9.79316	9.63643	0.0232759	-0.0232759	0.94955	0.976853	no
ACOT2	chr14:73567619-73575658	OK	10.9947	11.2225	-0.0295792	0.0295792	0.87285	0.938692	no
ALCAM	chr3:105366712-105576913	OK	39.6174	70.5414	-0.832336	0.832336	5e-05	0.000750909	yes
ACOT6	chr14:73616843-73619888	NOTEST	0.112172	0.0371376	1.59476	-1.59476	1	1	no
ALDH1L2	chr12:105019783-105084563	OK	31.7747	9.25898	1.77896	-1.77896	5e-05	0.000750909	yes
ACOT8	chr20:45833830-45857409	OK	28.145	28.1165	0.0014657	-0.0014657	0.9949	0.997439	no
ACOT9	chrX:23703659-23743290	OK	33.1498	38.5137	-0.216369	0.216369	0.15335	0.336098	no
ACOX1	chr17:75941510-76005999	OK	6.50729	8.01879	-0.301328	0.301328	0.1207	0.285464	no
ACOX2	chr3:58505135-58537202	NOTEST	0.0266211	0.119847	-2.17055	2.17055	1	1	no
ACOX3	chr4:8366281-8440725	OK	5.37537	5.5687	-0.0509755	0.0509755	0.78565	0.892483	no
ACOXL	chr2:110732572-111118222	NOTEST	0.062509	0.0189429	1.72241	-1.72241	1	1	no
ACP1	chr2:264868-278282	OK	76.9854	68.9814	0.158376	-0.158376	0.2932	0.51134	no
ACP2	chr11:47239301-47269033	OK	28.9469	35.9005	-0.310594	0.310594	0.06065	0.179815	no
ACP5	chr19:11574659-11578986	OK	2.37578	2.54148	-0.0972703	0.0972703	0.70815	0.851274	no
ACP6	chr1:147647365-147670512	OK	9.01862	8.66177	0.0582447	-0.0582447	0.7539	0.875916	no
ACPP	chr3:132317366-132368302	NOTEST	0.136613	0.14655	-0.101302	0.101302	1	1	no
ACPT	chr19:50790414-50795224	NOTEST	0.0124667	0.017291	-0.471942	0.471942	1	1	no
ACR	chr22:50738223-50745299	NOTEST	0	0	0	0	1	1	no
ACRBP	chr12:6638075-6647414	NOTEST	0.245888	0.314847	-0.356652	0.356652	1	1	no
ACRC	chrX:71578023-71613583	NOTEST	0.145274	0.222444	-0.614665	0.614665	1	1	no
ACRV1	chr11:125625135-125680898	NOTEST	0.272438	0.202598	0.42731	-0.42731	1	1	no
ACSBG1	chr15:78170844-78234707	NOTEST	0.0300063	0.057417	-0.936211	0.936211	1	1	no
ACSBG2	chr19:6135632-6193103	NOTEST	0.0235682	0.0205573	0.197189	-0.197189	1	1	no
ACSF2	chr17:50426157-50474845	OK	23.2094	25.1015	-0.113061	0.113061	0.4707	0.682102	no
ALDH5A1	chr6:24494968-24537207	OK	3.65717	2.04286	0.840138	-0.840138	5e-05	0.000750909	yes
ACSL1	chr4:184755594-184826114	OK	45.5731	58.701	-0.365201	0.365201	0.02235	0.0888087	no
ACSL3	chr2:222861013-222943401	OK	63.1567	72.5464	-0.199968	0.199968	0.23935	0.448943	no
ALDOA	chr16:30053089-30070420	OK	406.578	925.615	-1.18688	1.18688	5e-05	0.000750909	yes
ALDOC	chr17:28573114-28576933	OK	28.0396	72.6861	-1.37421	1.37421	5e-05	0.000750909	yes
ACSL6	chr5:131949973-132012068	NOTEST	0.0461903	0.0209531	1.14042	-1.14042	1	1	no
ACSM1	chr16:20623236-20691256	NOTEST	0.0218872	0.0466597	-1.09209	1.09209	1	1	no
ACSM2A	chr16:20451460-20487669	NOTEST	0	0	0	0	1	1	no
ACSM2B	chr16:20536760-20576373	NOTEST	0	0	0	0	1	1	no
ACSM3	chr16:20763989-20849668	NOTEST	0.312585	0.409961	-0.391236	0.391236	1	1	no
ACSM4	chr12:7304331-7328373	NOTEST	0	0	0	0	1	1	no
ACSM5	chr16:20409533-20440959	NOTEST	0	0.0312795	#VALUE!	inf	1	1	no
ACSM6	chr10:95194199-95228929	NOTEST	0	0	0	0	1	1	no
ACSS1	chr20:25006229-25058182	OK	13.2572	12.3088	0.107087	-0.107087	0.4941	0.701851	no
ALKBH3	chr11:43880806-43920944	OK	31.0771	18.9021	0.717303	-0.717303	5e-05	0.000750909	yes
ALKBH8	chr11:107502726-107565735	OK	8.61421	4.97431	0.792222	-0.792222	5e-05	0.000750909	yes
ACTA1	chr1:229431245-229434096	NOTEST	0.0101861	0.0296284	-1.54038	1.54038	1	1	no
ACTA2	chr10:88932683-89015785	OK	3.94358	2.57212	0.61655	-0.61655	0.2057	0.40721	no
ACTA2-AS1	chr10:88932683-89015785	NOTEST	0.0239755	0.00634057	1.91887	-1.91887	1	1	no
ACTB	chr7:5527147-5530601	OK	1283.36	2681.81	-1.06328	1.06328	0.0961	0.245327	no
ACTBL2	chr5:57480015-57482809	NOTEST	0.0166929	0.0143244	0.220756	-0.220756	1	1	no
ACTC1	chr15:34755083-34812923	NOTEST	0	0	0	0	1	1	no
ACTG1	chr17:81509970-81512866	OK	1138.05	2636.06	-1.21183	1.21183	0.0839	0.224776	no
ACTG1P17	chr15:82725897-82739780	NOTEST	0.101144	0.0602945	0.746312	-0.746312	1	1	no
ACTG1P20	chr1:27322144-27336400	OK	1.19367	1.95409	-0.71109	0.71109	0.4333	0.6486	no
ACTG1P4	chr1:103525955-103579534	NOTEST	0.119298	0.148483	-0.315727	0.315727	1	1	no
ACTG2	chr2:73892965-73919653	NOTEST	0	0	0	0	1	1	no
ACTL10	chr20:33657086-33674458	NOTEST	0.250073	0.362881	-0.53715	0.53715	1	1	no
ACTL6A	chr3:179562879-179588405	OK	65.8639	69.9414	-0.0866586	0.0866586	0.5635	0.7566	no
ACTL6B	chr7:100643102-100656461	NOTEST	0	0	0	0	1	1	no
ACTL7A	chr9:108862227-108863755	NOTEST	0	0	0	0	1	1	no
ACTL7B	chr9:108854588-108855995	NOTEST	0	0	0	0	1	1	no
ACTL8	chr1:17755312-17827063	NOTEST	0	0	0	0	1	1	no
ACTL9	chr19:8697396-8698830	NOTEST	0	0	0	0	1	1	no
ACTN1	chr14:68874122-68979366	OK	112.892	139.077	-0.300934	0.300934	0.11755	0.280372	no
ACTN1-AS1	chr14:68979681-68987463	NOTEST	0.127439	0.0981506	0.376738	-0.376738	1	1	no
ACTN2	chr1:236686453-236764627	NOTEST	0	0	0	0	1	1	no
ACTN3	chr11:66546394-66563329	NOTEST	0	0.00357143	#VALUE!	inf	1	1	no
ANGPT1	chr8:107249481-107498026	OK	0.438612	1.54905	-1.82037	1.82037	5e-05	0.000750909	yes
ACTR10	chr14:58200114-58235635	OK	30.4377	32.9442	-0.114162	0.114162	0.453	0.66639	no
ANGPTL4	chr19:8364126-8374375	OK	3.46421	7.17844	-1.05114	1.05114	5e-05	0.000750909	yes
ACTR1B	chr2:97655938-97664098	OK	28.5898	25.7867	0.148873	-0.148873	0.3269	0.548263	no
ACTR2	chr2:65227694-65271256	OK	100.483	121.111	-0.269368	0.269368	0.14085	0.316793	no
ACTR3	chr2:113831182-113961552	OK	42.8556	46.5346	-0.11882	0.11882	0.465	0.676811	no
ACTR3B	chr7:152759748-152855379	OK	2.21261	2.14952	0.0417326	-0.0417326	0.86355	0.934803	no
ACTR3BP2	chr2:91941132-91942470	NOTEST	0	0	0	0	1	1	no
ACTR3BP5	chr10:38696595-38698240	NOTEST	0	0	0	0	1	1	no
ACTR3C	chr7:150247211-150338156	NOTEST	0.309388	0.26673	0.214039	-0.214039	1	1	no
ACTR5	chr20:38748453-38772446	OK	7.71913	9.53556	-0.30488	0.30488	0.08115	0.21977	no
ACTR6	chr12:100200086-100224424	OK	16.1396	17.5622	-0.121872	0.121872	0.46285	0.674945	no
ACTR8	chr3:53867065-53882202	OK	8.07192	8.07909	-0.00128195	0.00128195	0.9937	0.996994	no
ACTRT1	chrX:128050961-128052403	NOTEST	0	0	0	0	1	1	no
ACTRT2	chr1:3021481-3022903	NOTEST	0	0	0	0	1	1	no
ANKRD12	chr18:9136752-9285985	OK	7.59147	4.8617	0.642919	-0.642919	5e-05	0.000750909	yes
ACVR1	chr2:157736445-157875862	OK	12.7891	11.5797	0.143319	-0.143319	0.3686	0.588407	no
ACVR1B	chr12:51951666-51997079	OK	12.3827	11.9723	0.0486276	-0.0486276	0.7485	0.873369	no
ACVR1C	chr2:157526766-157628887	NOTEST	0.0134035	0.0036567	1.87399	-1.87399	1	1	no
ACVR2A	chr2:147844516-148513475	OK	2.33814	2.0209	0.210364	-0.210364	0.61965	0.794846	no
ACVR2B	chr3:38451026-38493142	OK	1.0513	1.19897	-0.189614	0.189614	0.3287	0.550443	no
ACVR2B-AS1	chr3:38451026-38493142	NOTEST	0.122759	0.130568	-0.0889777	0.0889777	1	1	no
ACVRL1	chr12:51907417-51923361	NOTEST	0.024447	0.00525967	2.21661	-2.21661	1	1	no
ACY1	chr3:51975025-51989202	OK	13.465	18.0953	-0.4264	0.4264	0.04275	0.140788	no
ACY3	chr11:67642554-67650659	NOTEST	0	0	0	0	1	1	no
ACYP1	chr14:75053224-75069483	OK	28.9123	21.8526	0.403878	-0.403878	0.0411	0.137374	no
ACYP2	chr2:54115272-54305298	OK	2.7233	1.93615	0.492169	-0.492169	0.07585	0.209758	no
ANO2	chr12:5562650-5946232	OK	2.87121	0.767888	1.90269	-1.90269	5e-05	0.000750909	yes
ADAD1	chr4:122378965-122429792	NOTEST	0	0	0	0	1	1	no
ADAD2	chr16:84191116-84197166	NOTEST	0.0348864	0.00977955	1.83483	-1.83483	1	1	no
ADAL	chr15:43327775-43354555	OK	8.58184	6.84309	0.326639	-0.326639	0.19445	0.392284	no
ADAM10	chr15:58595203-58749978	OK	32.2174	42.533	-0.400741	0.400741	0.0109	0.0527865	no
ANPEP	chr15:89784894-89814840	OK	27.7905	48.8935	-0.81505	0.81505	5e-05	0.000750909	yes
ADAM12	chr10:126012384-126388558	NOTEST	0.0882992	0.153184	-0.794798	0.794798	1	1	no
ANXA1	chr9:73151730-73170394	OK	119.433	240.016	-1.00692	1.00692	5e-05	0.000750909	yes
ADAM17	chr2:9489280-9555788	OK	27.9372	26.7601	0.0621032	-0.0621032	0.6738	0.83115	no
ADAM18	chr8_KI270822v1_alt:335201-480684	NOTEST	0	0	0	0	1	1	no
ADAM19	chr5:157477303-157575823	OK	0.750908	0.898467	-0.258829	0.258829	0.2813	0.499015	no
ADAM1A	chr12:111899062-111901902	OK	1.13908	0.818402	0.476989	-0.476989	0.0773	0.212479	no
ADAM2	chr8_KI270822v1_alt:494374-588925	NOTEST	0	0	0	0	1	1	no
ADAM20	chr14:70522360-70535015	NOTEST	0.025471	0.0151182	0.752575	-0.752575	1	1	no
ADAM20P1	chr14:70468878-70483756	NOTEST	0.0187954	0.0320794	-0.771271	0.771271	1	1	no
ADAM21	chr14:70452156-70459905	NOTEST	0.104658	0.180965	-0.790035	0.790035	1	1	no
ADAM21P1	chr14:70245752-70247801	NOTEST	0.0442731	0.0598307	-0.434455	0.434455	1	1	no
ADAM22	chr7:87934250-88202889	OK	1.00707	1.07899	-0.0995169	0.0995169	0.7237	0.860169	no
ADAM23	chr2:206443643-206621131	NOTEST	0.0207703	0.0312091	-0.587445	0.587445	1	1	no
ADAM28	chr8:24294039-24548618	NOTEST	0.0634897	0.0548199	0.211823	-0.211823	1	1	no
ADAM29	chr4:174918357-174978180	NOTEST	0	0	0	0	1	1	no
ADAM30	chr1:119893532-119896524	NOTEST	0	0	0	0	1	1	no
ADAM32	chr8_KI270822v1_alt:13213-190632	NOTEST	0.0697049	0.0890339	-0.353093	0.353093	1	1	no
ADAM33	chr20:3667972-3682131	NOTEST	0.0763009	0.0212095	1.84699	-1.84699	1	1	no
ADAM3A	chr8:39451044-39522989	NOTEST	0	0	0	0	1	1	no
ADAM5	chr8_KI270822v1_alt:220373-251785	NOTEST	0	0	0	0	1	1	no
ADAM6	chr14_KI270846v1_alt:437497-440038	NOTEST	0	0	0	0	1	1	no
ADAM7	chr8:24294039-24548618	NOTEST	0	0	0	0	1	1	no
ADAM8	chr10:133262415-133276903	OK	1.55634	1.28209	0.279669	-0.279669	0.25	0.461775	no
ANXA2P2	chr9:33624224-33625534	OK	35.2569	66.57	-0.916964	0.916964	5e-05	0.000750909	yes
ADAMDEC1	chr8:24294039-24548618	NOTEST	0.0127264	0.005069	1.32805	-1.32805	1	1	no
ADAMTS1	chr21:26836286-26845409	NOTEST	0.157348	0.196675	-0.321856	0.321856	1	1	no
ADAMTS10	chr19:8580239-8610735	NOTEST	0.284306	0.170954	0.733835	-0.733835	1	1	no
ADAMTS12	chr5:33527180-33892019	OK	1.82498	2.3671	-0.375242	0.375242	0.0667	0.191507	no
ADAMTS13	chr9:133361448-133459403	OK	1.26556	0.743056	0.768233	-0.768233	0.61865	0.794411	no
ADAMTS14	chr10:70672802-70762439	NOTEST	0.0861456	0.0233092	1.88588	-1.88588	1	1	no
ADAMTS15	chr11:130448973-130476644	OK	2.86822	3.0455	-0.0865241	0.0865241	0.6412	0.809215	no
ADAMTS16	chr5:5140329-5320299	NOTEST	0.0140588	0.00823727	0.771235	-0.771235	1	1	no
ADAMTS17	chr15:99971437-100341978	NOTEST	0.0244706	0.0279583	-0.19223	0.19223	1	1	no
ADAMTS18	chr16:77282127-77435114	NOTEST	0	0	0	0	1	1	no
ADAMTS19	chr5:129459558-129738683	NOTEST	0.00804226	0.0142633	-0.826638	0.826638	1	1	no
ADAMTS19-AS1	chr5:129459558-129738683	NOTEST	0.0240174	0.064115	-1.41658	1.41658	1	1	no
ADAMTS2	chr5:179110850-179345430	OK	2.66097	2.47661	0.103588	-0.103588	0.67445	0.831719	no
ADAMTS20	chr12:43354208-43551921	NOTEST	0	0	0	0	1	1	no
ADAMTS3	chr4:72280968-72568799	OK	0.717599	0.890634	-0.311656	0.311656	0.20035	0.400095	no
ADAMTS4	chr1:161189747-161199055	NOTEST	0.051838	0.0571162	-0.13989	0.13989	1	1	no
ADAMTS5	chr21:26917911-26967120	NOTEST	0.00291046	0	#NAME?	#NAME?	1	1	no
ADAMTS6	chr5:65148735-65481877	NOTEST	0.143055	0.144929	-0.0187718	0.0187718	1	1	no
ANXA6	chr5:151100705-151157882	OK	56.9923	123.92	-1.12057	1.12057	5e-05	0.000750909	yes
ADAMTS7P1	chr15_KI270850v1_alt:3300-44597	NOTEST	0.0116257	0.0323401	-1.47601	1.47601	1	1	no
ADAMTS8	chr11:130404922-130428644	NOTEST	0.0156014	0.0601396	-1.94664	1.94664	1	1	no
ADAMTS9	chr3:64515654-65011471	NOTEST	0.0502465	0.0309904	0.697204	-0.697204	1	1	no
ADAMTS9-AS1	chr3:64515654-65011471	NOTEST	0	0	0	0	1	1	no
ADAMTS9-AS2	chr3:64515654-65011471	NOTEST	0	0	0	0	1	1	no
ADAMTSL1	chr9:18474080-18910949	OK	0.308249	0.556257	-0.851654	0.851654	0.0389	0.132398	no
ADAMTSL2	chr9:133532163-133575519	NOTEST	0.0041012	0.0166482	-2.02125	2.02125	1	1	no
ADAMTSL3	chr15:83654085-84039841	NOTEST	0.0759949	0.0709099	0.0999149	-0.0999149	1	1	no
ADAMTSL4	chr1:150549368-150579738	OK	15.2962	26.2997	-0.781876	0.781876	0.11	0.267727	no
ADAMTSL4-AS1	chr1:150549368-150579738	NOTEST	0	0.0359791	#VALUE!	inf	1	1	no
ADAMTSL5	chr19:1505017-1513189	OK	2.23289	2.85685	-0.355512	0.355512	0.1018	0.254567	no
ADAP1	chr7:897899-955407	OK	3.97408	3.16998	0.326144	-0.326144	0.1303	0.301531	no
ADAP2	chr17:30921735-30959193	NOTEST	0.166596	0.0936689	0.830713	-0.830713	1	1	no
ADAR	chr1:154582057-154627980	OK	68.1975	87.188	-0.35441	0.35441	0.06355	0.185199	no
ADARB1	chr21:45074577-45226563	OK	5.84992	5.02302	0.219862	-0.219862	0.2252	0.431215	no
ADARB2	chr10:1177312-1737476	NOTEST	0.00158332	0	#NAME?	#NAME?	1	1	no
ADARB2-AS1	chr10:1177312-1737476	NOTEST	0	0	0	0	1	1	no
AOX1	chr2:200586007-200671494	OK	6.7567	13.0809	-0.95307	0.95307	5e-05	0.000750909	yes
ADAT2	chr6:143422831-143450704	OK	1.73568	1.49076	0.219451	-0.219451	0.2834	0.501663	no
ADAT3	chr19:1905371-1926013	OK	1.86669	3.44115	-0.882413	0.882413	0.3116	0.531506	no
ADCK1	chr14:77800082-77933954	OK	3.54639	2.74165	0.371306	-0.371306	0.0938	0.241214	no
APOL1	chr22:36253070-36267531	OK	11.353	17.6727	-0.638449	0.638449	5e-05	0.000750909	yes
AQP3	chr9:33441153-33447633	OK	4.08042	9.78613	-1.26202	1.26202	5e-05	0.000750909	yes
ADCK4	chr19:40691528-40716885	OK	13.2174	15.3861	-0.219189	0.219189	0.17735	0.368995	no
ADCK5	chr8:144374014-144409349	OK	6.59326	5.93659	0.151357	-0.151357	0.7856	0.892483	no
ADCY1	chr7:45574139-45723115	NOTEST	0.395334	0.298757	0.404102	-0.404102	1	1	no
ADCY10	chr1:167809387-167914226	NOTEST	0.0105307	0.0124321	-0.239469	0.239469	1	1	no
ADCY10P1	chr6:41072967-41140835	NOTEST	0.236487	0.187142	0.337625	-0.337625	1	1	no
ADCY2	chr5:7396229-7830081	NOTEST	0	0	0	0	1	1	no
ADCY3	chr2:24790266-24919186	OK	28.0113	27.2173	0.0414843	-0.0414843	0.8572	0.932165	no
ADCY4	chr14:24318348-24335071	NOTEST	0.0271379	0.0250939	0.112974	-0.112974	1	1	no
ADCY5	chr3:123282295-123448545	NOTEST	0.0198211	0.0125971	0.653953	-0.653953	1	1	no
ADCY6	chr12:48766190-48789096	OK	13.7374	12.458	0.141039	-0.141039	0.3459	0.566552	no
ADCY7	chr16:50266539-50318134	OK	6.23003	5.09111	0.291258	-0.291258	0.06625	0.190463	no
ADCY8	chr8:130780300-131040589	NOTEST	0	0	0	0	1	1	no
ADCY9	chr16:3962648-4116185	OK	8.34306	8.04336	0.0527785	-0.0527785	0.7298	0.864096	no
ADCYAP1	chr18:904942-912172	NOTEST	0	0	0	0	1	1	no
ADCYAP1R1	chr7:31052460-31111479	NOTEST	0.0087459	0.00299659	1.54529	-1.54529	1	1	no
ADD1	chr4:2843856-2930075	OK	59.9823	76.0349	-0.342124	0.342124	0.03855	0.131648	no
ADD2	chr2:70662083-70768243	NOTEST	0.00732415	0.00853735	-0.221127	0.221127	1	1	no
ADD3	chr10:109945558-110135565	OK	21.2154	23.509	-0.148096	0.148096	0.33195	0.554061	no
ADD3-AS1	chr10:109945558-110135565	NOTEST	0.0508417	0.142848	-1.4904	1.4904	1	1	no
ADGB	chr6:146598999-146815461	NOTEST	0	0	0	0	1	1	no
ADGRA1	chr10:133088003-133131675	NOTEST	0	0	0	0	1	1	no
ADGRA1-AS1	chr10:133085248-133086697	NOTEST	0	0	0	0	1	1	no
ARAP2	chr4:36065997-36274215	OK	3.16415	1.82554	0.793491	-0.793491	5e-05	0.000750909	yes
ADGRA3	chr4:22387373-22516054	OK	11.7572	13.7251	-0.223268	0.223268	0.14365	0.320906	no
ADGRB1	chr8:142464015-142545007	NOTEST	0.00494176	0.00764875	-0.6302	0.6302	1	1	no
ADGRB2	chr1:31727104-31764063	OK	1.00001	0.855726	0.224789	-0.224789	0.34285	0.564272	no
ADGRB3	chr6:68635739-69389511	NOTEST	0.0152896	0.0130901	0.224069	-0.224069	1	1	no
ADGRD1	chr12:130953906-131141463	NOTEST	0.0151112	0.00973847	0.63385	-0.63385	1	1	no
ADGRE1	chr19:6887548-6940453	NOTEST	0	0.00768978	#VALUE!	inf	1	1	no
ADGRE2	chr19:14690039-14778541	OK	0.398451	0.676921	-0.764585	0.764585	0.1395	0.314506	no
ADGRE3	chr19:14619116-14674918	NOTEST	0	0	0	0	1	1	no
ADGRE4P	chr19:6952499-6990846	NOTEST	0	0	0	0	1	1	no
ARHGAP32	chr11:128965059-129192198	OK	4.17425	2.68403	0.637116	-0.637116	5e-05	0.000750909	yes
ADGRF1	chr6:46997702-47042363	NOTEST	0.0767426	0.197915	-1.36678	1.36678	1	1	no
ADGRF2	chr6:47656589-47697797	NOTEST	0.0029405	0	#NAME?	#NAME?	1	1	no
ADGRF3	chr2:26308172-26395891	NOTEST	0.187465	0.150587	0.316023	-0.316023	1	1	no
ADGRF4	chr6:47698552-47722021	NOTEST	0.218771	0.28822	-0.397748	0.397748	1	1	no
ADGRF5	chr6:46852505-46954938	NOTEST	0.0282668	0.0246011	0.200387	-0.200387	1	1	no
ADGRG1	chr16:57619692-57665039	OK	14.332	13.3993	0.097081	-0.097081	0.53725	0.737601	no
ADGRG2	chrX:18989306-19122637	OK	1.98436	1.67414	0.245255	-0.245255	0.2395	0.44916	no
ADGRG3	chr16:57668244-57689378	NOTEST	0.0118721	0.0132502	-0.15844	0.15844	1	1	no
ADGRG4	chrX:136300962-136416888	NOTEST	0	0	0	0	1	1	no
ADGRG5	chr16:57542420-57577188	NOTEST	0	0	0	0	1	1	no
ADGRG6	chr6:142301918-142446266	OK	15.751	18.6941	-0.247133	0.247133	0.10705	0.263116	no
ADGRG7	chr3:100609588-100695481	NOTEST	0	0	0	0	1	1	no
ADGRL1	chr19:14137151-14206185	OK	9.84291	10.0435	-0.029112	0.029112	0.85105	0.928524	no
ARHGDIB	chr12:14942015-14961628	OK	7.30349	19.4542	-1.41343	1.41343	5e-05	0.000750909	yes
ADGRL3	chr4:61497120-62161765	NOTEST	0.011392	0.029756	-1.38516	1.38516	1	1	no
ADGRL3-AS1	chr4:61497120-62161765	NOTEST	0	0	0	0	1	1	no
ADGRL4	chr1:78889763-79006810	NOTEST	0.152085	0.161588	-0.0874425	0.0874425	1	1	no
ADGRV1	chr5:90558799-91164216	NOTEST	0.149857	0.116037	0.369009	-0.369009	1	1	no
ADH1A	chr4:99088856-99301356	NOTEST	0.0101245	0	#NAME?	#NAME?	1	1	no
ARHGEF37	chr5:149581571-149634964	OK	4.18788	1.81729	1.20443	-1.20443	5e-05	0.000750909	yes
ADH1C	chr4:99336491-99353045	NOTEST	0.0443845	0.105128	-1.24402	1.24402	1	1	no
ADH4	chr4:99088856-99301356	NOTEST	0	0.00569432	#VALUE!	inf	1	1	no
ADH5	chr4:99070978-99088788	OK	76.1902	92.4526	-0.279108	0.279108	0.0819	0.221031	no
ADH6	chr4:99088856-99301356	NOTEST	0.0119248	0.0170429	-0.515205	0.515205	1	1	no
ADH7	chr4:99412260-99435510	NOTEST	0	0	0	0	1	1	no
ARID5B	chr10:61901253-62096948	OK	4.27272	6.8543	-0.681852	0.681852	5e-05	0.000750909	yes
ADI1	chr2_KI270769v1_alt:107388-110465	OK	45.1111	55.6904	-0.303947	0.303947	0.04475	0.145204	no
ADIG	chr20:38581194-38588463	NOTEST	0	0	0	0	1	1	no
ADIPOQ	chr3:186842673-186858463	NOTEST	0	0	0	0	1	1	no
ADIPOQ-AS1	chr3:186842673-186858463	NOTEST	0	0	0	0	1	1	no
ADIPOR1	chr1:202940824-202958572	OK	63.295	69.142	-0.127472	0.127472	0.4116	0.629741	no
ADIPOR2	chr12:1691080-1788679	OK	53.538	66.9333	-0.322161	0.322161	0.04725	0.150871	no
ARL13B	chr3:93980138-94055678	OK	15.5984	9.79276	0.671614	-0.671614	5e-05	0.000750909	yes
ADK	chr10:74151184-74709303	OK	39.137	51.2556	-0.389176	0.389176	0.01175	0.0558188	no
ADM	chr11:10304979-10307402	OK	3.91441	5.44636	-0.476498	0.476498	0.0352	0.122875	no
ARL6IP1	chr16:18791668-18801535	OK	113.011	198.886	-0.815473	0.815473	5e-05	0.000750909	yes
ADM5	chr19:49688684-49690990	OK	0.506082	0.730901	-0.530304	0.530304	0.1235	0.290578	no
ADNP	chr20:50888917-50958523	OK	56.2938	52.5636	0.0989106	-0.0989106	0.62345	0.797398	no
ADNP-AS1	chr20:50888917-50958523	OK	0.721265	0.467082	0.626853	-0.626853	0.63615	0.805071	no
ADNP2	chr18:80109030-80140345	OK	19.0269	16.1071	0.240344	-0.240344	0.11465	0.275644	no
ADO	chr10:62804755-62808479	OK	12.6869	9.66025	0.393211	-0.393211	0.01225	0.0573083	no
ADORA1	chr1:203127707-203167405	OK	2	2.14442	-0.100584	0.100584	0.65785	0.820512	no
ADORA2A	chr22:24270816-24494815	NOTEST	0.209207	0.237889	-0.185353	0.185353	1	1	no
ADORA2A-AS1	chr22:24270816-24494815	NOTEST	0.0525258	0	#NAME?	#NAME?	1	1	no
ADORA2B	chr17:15944916-15975896	OK	11.5928	12.7914	-0.141951	0.141951	0.41115	0.629199	no
ADORA3	chr1:111483347-111564003	NOTEST	0	0.00661392	#VALUE!	inf	1	1	no
ARMCX4	chrX:101418262-101535988	OK	0.995314	0.41784	1.2522	-1.2522	5e-05	0.000750909	yes
ADPGK-AS1	chr15:72751366-72798199	NOTEST	0.0175813	0.00429826	2.03222	-2.03222	1	1	no
ARRDC2	chr19:18001131-18014102	OK	6.77791	11.3638	-0.745538	0.745538	5e-05	0.000750909	yes
ADPRHL1	chr13:113421939-113453524	NOTEST	0.121339	0.1823	-0.58727	0.58727	1	1	no
ADPRHL2	chr1:36088851-36093932	OK	36.8175	30.4347	0.274676	-0.274676	0.07085	0.200033	no
ADPRM	chr17:10697609-10711558	OK	6.49478	4.57524	0.505433	-0.505433	0.0182	0.0766511	no
ADRA1A	chr8:26748149-26865405	NOTEST	0	0	0	0	1	1	no
ADRA1B	chr5:159916732-159973010	OK	0.720727	0.935435	-0.376185	0.376185	0.2161	0.420368	no
ADRA1D	chr20:4220630-4249012	NOTEST	0.0217222	0	#NAME?	#NAME?	1	1	no
ADRA2A	chr10:111077031-111080904	NOTEST	0.00362144	0.00545734	-0.591634	0.591634	1	1	no
ADRA2B	chr2:96112874-96116245	NOTEST	0.00874888	0.0191395	-1.12938	1.12938	1	1	no
ADRA2C	chr4:3766568-3768526	NOTEST	0	0.0163662	#VALUE!	inf	1	1	no
ADRB1	chr10:114044046-114046908	NOTEST	0.0521154	0.0605001	-0.21523	0.21523	1	1	no
ARRDC4	chr15:97960702-97973838	OK	5.15682	2.50757	1.04019	-1.04019	5e-05	0.000750909	yes
ADRB3	chr8:37962995-37966666	NOTEST	0	0	0	0	1	1	no
ADRBK1	chr11:67266433-67286558	OK	39.2742	34.4626	0.188552	-0.188552	0.22195	0.426785	no
ADRBK2	chr22:25564893-25729291	OK	0.652398	0.523783	0.316784	-0.316784	0.17305	0.363094	no
ADRM1	chr20:62302895-62308862	OK	135.225	119.044	0.183866	-0.183866	0.23675	0.445838	no
ADSL	chr22:40346499-40366571	OK	80.0857	74.0746	0.112566	-0.112566	0.45795	0.670686	no
ADSS	chr1:244408491-244452134	OK	24.4182	27.9752	-0.196189	0.196189	0.19505	0.393134	no
ASPM	chr1:197084126-197146694	OK	13.4493	22.8556	-0.765014	0.765014	5e-05	0.000750909	yes
ADTRP	chr6:11713654-11779047	OK	0.99465	0.562382	0.822638	-0.822638	0.0151	0.0672151	no
AEBP1	chr7:44104360-44114565	OK	3.36004	3.95476	-0.235112	0.235112	0.2177	0.422175	no
AEBP2	chr12:19439673-19522239	OK	9.75018	9.25621	0.0750083	-0.0750083	0.62495	0.797927	no
ASS1	chr9:130444706-130501274	OK	173.456	72.4366	1.25978	-1.25978	5e-05	0.000750909	yes
AES	chr19:2997637-3064714	OK	199.458	244.712	-0.294998	0.294998	0.1085	0.265053	no
AFAP1	chr4:7754089-7940296	OK	25.3341	31.7619	-0.326218	0.326218	0.05655	0.171571	no
AFAP1-AS1	chr4:7754089-7940296	OK	2.57273	3.39927	-0.401928	0.401928	0.52725	0.729953	no
AFAP1L1	chr5:149271837-149341804	OK	4.38907	3.35646	0.386973	-0.386973	0.03345	0.118837	no
AFAP1L2	chr10:114294823-114404778	OK	1.1942	1.4888	-0.318113	0.318113	0.17845	0.370526	no
AFF1	chr4:86935001-87141054	OK	12.997	14.0852	-0.115999	0.115999	0.4362	0.651098	no
AFF2	chrX:148500618-149000663	NOTEST	0.0244535	0.0142575	0.778317	-0.778317	1	1	no
AFF3	chr2:99547253-100142575	OK	0.944109	0.630367	0.582762	-0.582762	0.0121	0.0567673	no
ATF3	chr1:212565333-212620777	OK	15.3529	4.88591	1.65181	-1.65181	5e-05	0.000750909	yes
AFG3L1P	chr16:89969774-90000787	OK	5.47558	4.84653	0.17606	-0.17606	0.4618	0.674009	no
AFG3L2	chr18:12307668-12377276	OK	47.5704	43.6544	0.123938	-0.123938	0.74255	0.870634	no
AFM	chr4:73481744-73504001	NOTEST	0	0	0	0	1	1	no
AFMID	chr17:78187316-78207701	OK	10.0278	11.7324	-0.226491	0.226491	0.26975	0.485943	no
AFP	chr4:73436218-73455785	NOTEST	0	0.0108473	#VALUE!	inf	1	1	no
ATG2A	chr11:64894531-64917250	OK	5.5183	8.59861	-0.63988	0.63988	5e-05	0.000750909	yes
AGA	chr4:177430774-177442503	OK	6.78928	5.08154	0.417991	-0.417991	0.03275	0.117043	no
AGAP1	chr2:235494088-236131800	OK	9.06775	8.77626	0.0471391	-0.0471391	0.7578	0.878208	no
AGAP1-IT1	chr2:235494088-236131800	NOTEST	0.168833	0.220533	-0.385399	0.385399	1	1	no
AGAP11	chr10:86968430-87010203	NOTEST	0.154604	0.0609245	1.34348	-1.34348	1	1	no
AGAP2	chr12:57724292-57742161	OK	0.430656	0.641976	-0.575982	0.575982	0.23115	0.438762	no
AGAP2-AS1	chr12:57724292-57742161	OK	7.86584	9.99185	-0.34515	0.34515	0.09605	0.245327	no
AGAP3	chr7:151085830-151144436	OK	29.1669	29.4146	-0.0121971	0.0121971	0.9388	0.971187	no
AGAP4	chr10:45825591-45853877	OK	1.44522	1.43	0.0152809	-0.0152809	0.95355	0.978577	no
AGAP5	chr10:73674274-73697796	OK	1.14838	1.1377	0.0134749	-0.0134749	0.9645	0.984311	no
AGAP6	chr10:49988317-50010499	OK	2.32757	1.7979	0.37251	-0.37251	0.10765	0.263756	no
AGAP7P	chr10:46109494-46131678	NOTEST	0.14315	0.0694577	1.04332	-1.04332	1	1	no
ATOH8	chr2:85753785-85791383	OK	1.4989	3.03476	-1.01768	1.01768	5e-05	0.000750909	yes
AGBL1	chr15:86142010-87029052	NOTEST	0	0	0	0	1	1	no
AGBL1-AS1	chr15:86142010-87029052	NOTEST	0	0	0	0	1	1	no
AGBL2	chr11:47659590-47715376	NOTEST	0.179795	0.130261	0.464941	-0.464941	1	1	no
AGBL3	chr7:134986507-135170826	NOTEST	0.107765	0.0260437	2.04888	-2.04888	1	1	no
AGBL4	chr1:48532854-50023954	NOTEST	0	0	0	0	1	1	no
AGBL4-IT1	chr1:48532854-50023954	NOTEST	0	0	0	0	1	1	no
AGBL5	chr2:27051622-27071699	OK	29.0192	28.3261	0.0348752	-0.0348752	0.8855	0.944129	no
AGBL5-AS1	chr2:27049682-27050264	NOTEST	0.128011	0	#NAME?	#NAME?	1	1	no
AGER	chr6_GL000256v2_alt:3497174-3500529	OK	2.2433	2.96164	-0.400775	0.400775	0.09875	0.249759	no
AGFG1	chr2:227472131-227561222	OK	17.5483	14.4834	0.276936	-0.276936	0.0744	0.206917	no
AGFG2	chr7:100539210-100568220	OK	5.33359	5.07858	0.0706818	-0.0706818	0.6719	0.829565	no
AGGF1	chr5:77030384-77065233	OK	19.0687	19.742	-0.0500592	0.0500592	0.74245	0.870634	no
AGK	chr7_GL383534v2_alt:490-21001	OK	16.1232	16.8045	-0.0597126	0.0597126	0.69805	0.845577	no
AGL	chr1:99850083-99924023	OK	4.97016	4.79473	0.0518431	-0.0518431	0.7408	0.869372	no
AGMAT	chr1:15526812-15585110	OK	0.714501	0.463138	0.625495	-0.625495	0.4111	0.629195	no
AGMO	chr7:15200317-15562015	NOTEST	0.12513	0.093657	0.417969	-0.417969	1	1	no
AGO1	chr1:35883208-35924298	OK	6.31045	6.96744	-0.142885	0.142885	0.3571	0.576595	no
AGO2	chr8:140531164-140635547	OK	8.22403	8.08661	0.0243121	-0.0243121	0.88245	0.942954	no
AGO3	chr1:35931081-36056462	OK	3.54964	2.80846	0.337893	-0.337893	0.0882	0.231694	no
AGO4	chr1:35808226-35857889	OK	5.61015	4.39064	0.353608	-0.353608	0.02685	0.10127	no
AGPAT1	chr6_GL000256v2_alt:3469005-3494318	OK	57.766	71.8957	-0.315684	0.315684	0.0614	0.18113	no
AGPAT2	chr9:136673142-136687459	OK	32.3253	41.6596	-0.365983	0.365983	0.0169	0.0726343	no
AGPAT3	chr21:43865234-43987594	OK	17.9075	23.1959	-0.373305	0.373305	0.01525	0.0676549	no
AGPAT4	chr6:161130024-161274075	OK	1.31287	1.58183	-0.268878	0.268878	0.173	0.363094	no
AGPAT4-IT1	chr6:161130024-161274075	NOTEST	0.0907239	0.0904195	0.00484833	-0.00484833	1	1	no
AGPAT5	chr8:6708356-6761500	OK	11.8224	10.2818	0.201435	-0.201435	0.18015	0.372709	no
ATOX1	chr5:151742821-151758649	OK	104.093	173.754	-0.739177	0.739177	5e-05	0.000750909	yes
AGR2	chr7:16792639-16805114	OK	1.93873	2.15876	-0.155091	0.155091	0.6038	0.785725	no
AGR3	chr7:16859405-16881989	NOTEST	0	0	0	0	1	1	no
ATP1A3	chr19:41966581-41994276	OK	0.664178	0.151177	2.13533	-2.13533	5e-05	0.000750909	yes
AGRP	chr16:67482570-67483813	NOTEST	0	0	0	0	1	1	no
AGT	chr1:230702522-230714590	NOTEST	0.108412	0.0721332	0.587796	-0.587796	1	1	no
AGTPBP1	chr9:85546538-85742029	OK	17.8352	13.7786	0.372303	-0.372303	0.01505	0.0670829	no
AGTR1	chr3:148697870-148743003	NOTEST	0.0386387	0.01013	1.93141	-1.93141	1	1	no
AGTR2	chrX:116170704-116174972	NOTEST	0	0	0	0	1	1	no
AGTRAP	chr1:11736084-11750771	OK	48.2141	56.6546	-0.232737	0.232737	0.13175	0.303823	no
AGXT	chr2:240868744-240879119	NOTEST	0	0	0	0	1	1	no
AGXT2	chr5:34998100-35048135	NOTEST	0	0	0	0	1	1	no
AHCTF1	chr1:246839097-246931424	OK	16.1717	13.8617	0.222375	-0.222375	0.14915	0.329792	no
AHCTF1P1	chr2:161499066-161507902	OK	2.02645	1.70886	0.245921	-0.245921	0.17425	0.364554	no
AHCY	chr20:34280264-34311802	OK	147.813	198.787	-0.42745	0.42745	0.01525	0.0676549	no
AHCYL1	chr1:109984764-110023742	OK	64.3393	82.1067	-0.3518	0.3518	0.03625	0.125611	no
AHCYL2	chr7:129225013-129430211	OK	5.15781	4.99511	0.0462423	-0.0462423	0.7835	0.89138	no
AHDC1	chr1:27534244-27603494	OK	7.99107	9.52216	-0.2529	0.2529	0.09925	0.250561	no
ATP2B1	chr12:89588048-89656067	OK	24.5725	14.0011	0.811506	-0.811506	5e-05	0.000750909	yes
AHNAK	chr11:62433541-62546860	OK	48.3756	61.7461	-0.352069	0.352069	0.14375	0.321021	no
ATP2C2	chr16:84368522-84464187	OK	0.741355	0.280525	1.40204	-1.40204	5e-05	0.000750909	yes
AHR	chr7:17298651-17346151	OK	12.0982	10.86	0.155768	-0.155768	0.3028	0.522156	no
AHRR	chr5:271620-438290	OK	2.058	0.325277	2.6615	-2.6615	0.1459	0.324397	no
ATP5C1	chr10:7788129-7807799	OK	125.191	195.394	-0.642254	0.642254	5e-05	0.000750909	yes
AHSA2	chr2:61177419-61470714	OK	7.67675	7.22644	0.087211	-0.087211	0.88815	0.945582	no
AHSG	chr3:186613060-186621318	NOTEST	0.0483358	0.0413311	0.225866	-0.225866	1	1	no
AHSP	chr16:31527881-31528803	NOTEST	0.0791979	0	#NAME?	#NAME?	1	1	no
AICDA	chr12:8602165-8612846	NOTEST	0	0	0	0	1	1	no
AIDA	chr1:222668012-222712522	OK	14.2327	15.4738	-0.120613	0.120613	0.4438	0.658649	no
AIF1	chr6_GL000256v2_alt:2914502-2916307	NOTEST	0	0	0	0	1	1	no
ATP5D	chr19:1241749-1244825	OK	69.8189	135.774	-0.959513	0.959513	5e-05	0.000750909	yes
ATP5G1	chr17:48892785-48895870	OK	138.929	251.981	-0.858965	0.858965	5e-05	0.000750909	yes
AIFM2	chr10:70052600-70132934	OK	15.5459	12.1192	0.359247	-0.359247	0.0881	0.231569	no
AIFM3	chr22:20965129-20981360	OK	0.60573	0.415461	0.54396	-0.54396	0.10165	0.254481	no
AIG1	chr6:143059362-143340343	OK	30.1015	33.43	-0.15131	0.15131	0.33835	0.560405	no
ATP5G3	chr2:175176257-175181762	OK	57.8904	96.1277	-0.731628	0.731628	5e-05	0.000750909	yes
AIM1L	chr1:26321858-26354130	OK	0.557969	0.587087	-0.0733908	0.0733908	0.77715	0.888325	no
AIM2	chr1:159062484-159076857	NOTEST	0	0.0318853	#VALUE!	inf	1	1	no
AIMP1	chr4:106044316-106349224	OK	24.1677	22.5602	0.0993032	-0.0993032	0.57515	0.765753	no
AIMP2	chr7:6009250-6059229	OK	40.9477	34.6511	0.24088	-0.24088	0.6259	0.798069	no
AIP	chr11:67483028-67491108	OK	60.9038	69.926	-0.199298	0.199298	0.19085	0.387327	no
AIPL1	chr17:6423736-6435199	NOTEST	0.00500152	0	#NAME?	#NAME?	1	1	no
AIRE	chr21:44285837-44298219	NOTEST	0	0	0	0	1	1	no
AIRN	chr6:159969098-160106551	NOTEST	0	0	0	0	1	1	no
AJAP1	chr1:4655044-4783791	NOTEST	0	0	0	0	1	1	no
AJUBA	chr14:22971173-22982642	OK	91.0028	76.2798	0.254611	-0.254611	0.13515	0.308381	no
AK1	chr9:127866479-127877743	OK	24.6902	28.8954	-0.226902	0.226902	0.1338	0.306412	no
AK2	chr1:33007939-33036911	OK	51.4241	66.3109	-0.366802	0.366802	0.0221	0.0880801	no
AK3	chr9:4709555-4742043	OK	22.4996	23.5436	-0.0654358	0.0654358	0.6692	0.827794	no
ATP5I	chr4:672435-674338	OK	212.032	339.397	-0.67869	0.67869	5e-05	0.000750909	yes
AK5	chr1:77281976-77559969	NOTEST	0	0	0	0	1	1	no
AK6	chr5_GL339449v2_alt:63866-712608	OK	42.6896	38.9861	0.130925	-0.130925	0.786	0.892631	no
AK7	chr14:96392110-96489427	NOTEST	0.221107	0.394865	-0.836617	0.836617	1	1	no
AK8	chr9:132725577-132878811	NOTEST	0.154478	0.163584	-0.0826299	0.0826299	1	1	no
ATP8B3	chr19:1782074-1812276	OK	0.200877	0.671088	-1.74019	1.74019	5e-05	0.000750909	yes
AKAP1	chr17:57085191-57121349	OK	17.0605	21.7836	-0.352577	0.352577	0.0187	0.0780111	no
AKAP10	chr17:19904451-19977856	OK	12.9033	12.1679	0.0846529	-0.0846529	0.58315	0.771077	no
ATP9A	chr20:51596774-51768411	OK	5.22573	2.84632	0.876535	-0.876535	5e-05	0.000750909	yes
AKAP12	chr6:151239998-151358561	OK	20.5628	23.1754	-0.172554	0.172554	0.2764	0.493236	no
AKAP13	chr15:85380595-85749358	OK	7.04697	7.49271	-0.0884847	0.0884847	0.59195	0.778506	no
AKAP14	chrX:119895972-119920716	NOTEST	0.0277286	0	#NAME?	#NAME?	1	1	no
AKAP17A	chrY:1591592-1643081	OK	10.302	8.40706	0.293246	-0.293246	0.07405	0.206117	no
AKAP2	chr9:109640787-110172511	OK	44.9349	42.9052	0.0666838	-0.0666838	0.7389	0.868858	no
AKAP3	chr12:4615507-4649047	NOTEST	0.246727	0.228598	0.110099	-0.110099	1	1	no
AKAP4	chrX:50190767-50201013	NOTEST	0	0	0	0	1	1	no
AKAP5	chr14:64388040-64540368	OK	1.10037	0.915412	0.26549	-0.26549	0.8598	0.933267	no
AKAP6	chr14:32329272-32833062	OK	0.455189	0.341888	0.412941	-0.412941	0.09695	0.246877	no
AKAP7	chr6:131135685-131283535	OK	3.37043	2.62036	0.363168	-0.363168	0.07785	0.213281	no
AKAP8	chr19:15353520-15379801	OK	9.85346	11.1634	-0.180069	0.180069	0.2615	0.47649	no
AKAP8L	chr19:15380047-15419121	OK	25.314	22.0394	0.199853	-0.199853	0.19015	0.38644	no
AKAP9	chr7:91940874-92110673	OK	6.95421	5.40926	0.362456	-0.362456	0.02085	0.0844997	no
AKIP1	chr11:8911153-8933006	OK	43.9207	39.683	0.146381	-0.146381	0.34515	0.566013	no
AKIRIN1	chr1:38991243-39006065	OK	31.8886	26.2888	0.278594	-0.278594	0.0659	0.189705	no
AKIRIN2	chr6:87674859-87702267	OK	23.8172	24.3568	-0.0323194	0.0323194	0.83135	0.917254	no
ATXN7	chr3:63864556-64003460	OK	11.6129	7.5199	0.626942	-0.626942	5e-05	0.000750909	yes
AKNAD1	chr1:108815897-108858524	NOTEST	0.0631339	0.0301792	1.06486	-1.06486	1	1	no
AKR1A1	chr1:45550782-45570051	OK	50.6246	60.2112	-0.250193	0.250193	0.103	0.256742	no
AURKA	chr20:56369388-56392295	OK	52.7328	94.2267	-0.837435	0.837435	5e-05	0.000750909	yes
B3GALNT1	chr3:161083882-161105372	OK	5.87222	2.6429	1.15179	-1.15179	5e-05	0.000750909	yes
AKR1B15	chr7:134549096-134579840	NOTEST	0.0291509	0.0330776	-0.182313	0.182313	1	1	no
AKR1C1	chr10:4963261-4977966	OK	1.43301	1.05285	0.444756	-0.444756	0.1559	0.339268	no
AKR1C2	chr10:4987775-5018033	OK	0.569149	1.00217	-0.816255	0.816255	0.0166	0.0717181	no
B4GALT1	chr9:33110640-33179983	OK	56.3169	95.4587	-0.761309	0.761309	5e-05	0.000750909	yes
AKR1C4	chr10:5196834-5218947	NOTEST	0	0	0	0	1	1	no
AKR1C6P	chr10:4871666-4916273	NOTEST	0	0	0	0	1	1	no
AKR1C8P	chr10:5154459-5185187	NOTEST	0	0.00518817	#VALUE!	inf	1	1	no
AKR1D1	chr7:138076431-138118304	NOTEST	0.00541452	0	#NAME?	#NAME?	1	1	no
AKR1E2	chr10:4826176-4848059	OK	0.866441	0.710324	0.286624	-0.286624	0.3795	0.599722	no
AKR7A2	chr1:19302707-19312146	OK	21.3131	24.5955	-0.206659	0.206659	0.1775	0.369249	no
AKR7A2P1	chr1:112911847-112956353	NOTEST	0.0357781	0.0775823	-1.11665	1.11665	1	1	no
AKR7A3	chr1:19282562-19288786	NOTEST	0.286289	0.329616	-0.203312	0.203312	1	1	no
AKR7L	chr1:19265981-19274074	NOTEST	0.173068	0.298464	-0.786216	0.786216	1	1	no
AKT1	chr14:104769349-104795743	OK	72.2723	93.5246	-0.371902	0.371902	0.0224	0.0889271	no
AKT1S1	chr19:49869032-49888750	OK	34.1016	45.3355	-0.410802	0.410802	0.02865	0.105676	no
AKT2	chr19:40230316-40285395	OK	24.3014	30.4315	-0.324524	0.324524	0.0356	0.123878	no
AKT3	chr1_KI270763v1_alt:268112-855682	OK	16.6317	16.6506	-0.00164277	0.00164277	0.99375	0.996994	no
AKTIP	chr16:53434438-53503304	OK	15.9016	10.896	0.545373	-0.545373	0.15725	0.340971	no
ALAD	chr9:113386311-113401338	OK	15.4753	17.1059	-0.144523	0.144523	0.3477	0.568303	no
ALAS1	chr3:52198082-52214327	OK	36.4091	31.2631	0.219835	-0.219835	0.14685	0.326015	no
ALAS2	chrX:55009054-55031064	NOTEST	0.0227137	0	#NAME?	#NAME?	1	1	no
ALB	chr4:73404254-73421412	NOTEST	0.0465034	0.0191041	1.28345	-1.28345	1	1	no
B4GALT5	chr20:49632945-49713884	OK	34.6484	62.6544	-0.854628	0.854628	5e-05	0.000750909	yes
ALDH16A1	chr19:49453215-49471048	OK	21.1893	27.2289	-0.3618	0.3618	0.01525	0.0676549	no
ALDH18A1	chr10:95605928-95656810	OK	22.8024	25.6503	-0.16979	0.16979	0.25685	0.470665	no
ALDH1A1	chr9:72900661-72953317	NOTEST	0.146859	0.27389	-0.89917	0.89917	1	1	no
ALDH1A2	chr15:57953423-58065923	NOTEST	0.0134237	0.00618563	1.11779	-1.11779	1	1	no
B4GAT1	chr11:66345371-66347690	OK	14.8486	25.4438	-0.77699	0.77699	5e-05	0.000750909	yes
ALDH1B1	chr9:38392663-38398665	OK	16.119	20.1668	-0.323222	0.323222	0.04	0.134754	no
ALDH1L1	chr3:126103560-126210168	OK	7.10371	6.37743	0.155598	-0.155598	0.37105	0.590677	no
ALDH1L1-AS1	chr3:126103560-126210168	NOTEST	0.0516504	0	#NAME?	#NAME?	1	1	no
ALDH1L1-AS2	chr3:126103560-126210168	NOTEST	0.0189567	0.0547111	-1.52913	1.52913	1	1	no
BAG3	chr10:119651369-119677817	OK	26.2334	41.8294	-0.673109	0.673109	5e-05	0.000750909	yes
BAHCC1	chr17:81399720-81466332	OK	1.8964	3.06471	-0.692489	0.692489	5e-05	0.000750909	yes
ALDH3A1	chr17:19737984-19748433	OK	3.45948	2.55734	0.435908	-0.435908	0.0747	0.207664	no
ALDH3A2	chr17:19648750-19677595	OK	32.8872	41.5433	-0.337089	0.337089	0.03015	0.109558	no
BANK1	chr4:101790606-102074812	OK	1.53172	0.635681	1.26877	-1.26877	5e-05	0.000750909	yes
ALDH3B2	chr11:67662161-67681214	NOTEST	0.0748124	0.136711	-0.869781	0.869781	1	1	no
BCAR3	chr1:93561740-93847150	OK	20.6451	32.9055	-0.672526	0.672526	5e-05	0.000750909	yes
BCAT1	chr12:24810023-24949459	OK	5.27006	2.2228	1.24544	-1.24544	5e-05	0.000750909	yes
ALDH6A1	chr14:74019355-74084493	OK	10.229	10.5062	-0.0385871	0.0385871	0.8112	0.907083	no
BCL3	chr19:44748720-44760044	OK	7.03295	14.6097	-1.05473	1.05473	5e-05	0.000750909	yes
ALDH8A1	chr6:134917389-134950122	NOTEST	0.123481	0.0713531	0.791239	-0.791239	1	1	no
BCL9L	chr11:118883765-118910904	OK	12.3298	19.7464	-0.679439	0.679439	5e-05	0.000750909	yes
BEX2	chrX:103309345-103311046	OK	15.3076	3.01116	2.34586	-2.34586	5e-05	0.000750909	yes
ALDOB	chr9:101420559-101435780	NOTEST	0.011612	0.00833395	0.478545	-0.478545	1	1	no
BMF	chr15:40087890-40108884	OK	5.61515	10.8954	-0.95632	0.95632	5e-05	0.000750909	yes
ALG1	chr16:5071808-5097820	OK	8.52419	11.0973	-0.380581	0.380581	0.06255	0.183539	no
ALG10	chr12:34022280-34028301	OK	3.13072	3.10006	0.0141974	-0.0141974	0.94585	0.974459	no
BMS1P6	chr10:47535580-47553523	OK	0.798497	0.286114	1.4807	-1.4807	5e-05	0.000750909	yes
ALG11	chr13:52012386-52033600	OK	7.33145	6.08321	0.269265	-0.269265	0.38695	0.606923	no
ALG12	chr22:49903205-49918458	OK	21.4162	21.9918	-0.038258	0.038258	0.8041	0.903963	no
ALG13	chrX:111681117-111760647	OK	6.96516	5.3317	0.385559	-0.385559	0.0262	0.0994712	no
ALG14	chr1:94982722-95072951	OK	10.6916	13.3099	-0.316017	0.316017	0.1075	0.263536	no
ALG1L	chr3:125916600-125937044	NOTEST	0.165133	0.0788681	1.06611	-1.06611	1	1	no
ALG1L2	chr3:130081830-130111433	NOTEST	0	0	0	0	1	1	no
ALG1L9P	chr11:71787510-71813859	NOTEST	0.196633	0.172078	0.19244	-0.19244	1	1	no
ALG2	chr9:99216424-99221964	OK	14.2711	12.7738	0.159908	-0.159908	0.30845	0.52852	no
BOD1	chr5:173607144-173616663	OK	73.5004	46.9288	0.647279	-0.647279	5e-05	0.000750909	yes
ALG5	chr13:36949770-36999367	OK	40.1502	42.6491	-0.0871055	0.0871055	0.5735	0.764512	no
ALG6	chr1:63367589-63438562	OK	6.68932	7.46924	-0.159102	0.159102	0.34435	0.565204	no
BRCA2	chr13:32315479-32399672	OK	11.2132	7.08895	0.661548	-0.661548	5e-05	0.000750909	yes
ALG9	chr11:111782194-111871581	OK	9.29526	8.52729	0.124409	-0.124409	0.4161	0.633108	no
ALK	chr2:29192773-29921611	NOTEST	0.0924748	0.0990523	-0.0991298	0.0991298	1	1	no
BRPF3	chr6:36196772-36232790	OK	17.7932	11.5413	0.624518	-0.624518	5e-05	0.000750909	yes
ALKBH2	chr12:109088187-109093488	OK	13.6174	11.8823	0.196634	-0.196634	0.32225	0.542737	no
BST2	chr19:17402938-17405648	OK	38.5463	163.187	-2.08187	2.08187	5e-05	0.000750909	yes
ALKBH3-AS1	chr11:43880806-43920944	NOTEST	0.00765634	0	#NAME?	#NAME?	1	1	no
ALKBH4	chr7:102433529-102464874	OK	8.8632	10.3188	-0.219376	0.219376	0.43075	0.646541	no
ALKBH5	chr17:18183552-18209953	OK	27.4049	33.547	-0.291749	0.291749	0.0554	0.169248	no
ALKBH6	chr19:36009115-36014243	OK	17.9245	18.807	-0.0693417	0.0693417	0.70555	0.849308	no
BTN3A2	chr6:26365158-26378320	OK	9.45258	15.0273	-0.668802	0.668802	5e-05	0.000750909	yes
BUB1	chr2:110637697-110678107	OK	30.1209	47.5703	-0.659296	0.659296	5e-05	0.000750909	yes
ALLC	chr2:3658195-3702670	NOTEST	0	0	0	0	1	1	no
BUB1B	chr15:40161008-40277487	OK	31.3888	49.0601	-0.644301	0.644301	5e-05	0.000750909	yes
ALMS1-IT1	chr2:73385757-73609919	OK	0.447229	0.229659	0.961524	-0.961524	0.75985	0.8791	no
ALMS1P	chr2:73644918-73685567	NOTEST	0.0292337	0	#NAME?	#NAME?	1	1	no
ALOX12	chr17:6985122-7012334	NOTEST	0.114056	0.082826	0.461589	-0.461589	1	1	no
ALOX12-AS1	chr17:6985122-7012334	OK	0.81316	1.16822	-0.522707	0.522707	0.2885	0.506821	no
ALOX12B	chr17:8072635-8087703	NOTEST	0.0634212	0.0170062	1.8989	-1.8989	1	1	no
ALOX12P2	chr17:6853575-6900349	OK	0.468673	0.228311	1.03758	-1.03758	0.01155	0.0549675	no
ALOX15	chr17:4630918-4641665	NOTEST	0.0116176	0.00414688	1.48621	-1.48621	1	1	no
ALOX15B	chr17:8039039-8049133	NOTEST	0.0296308	0.00848204	1.80462	-1.80462	1	1	no
ALOX15P1	chr17:6657718-6661382	NOTEST	0	0.0411139	#VALUE!	inf	1	1	no
ALOX5	chr10_GL383546v1_alt:215006-293952	NOTEST	0.0793416	0.12749	-0.684237	0.684237	1	1	no
ALOX5AP	chr13:30713477-30764428	OK	0.14896	0.571802	-1.94059	1.94059	0.01465	0.0657211	no
ALOXE3	chr17:8095899-8118916	NOTEST	0.229353	0.270848	-0.239913	0.239913	1	1	no
ALPI	chr2:232456111-232460745	NOTEST	0.00940183	0.0401315	-2.09372	2.09372	1	1	no
ALPK1	chr4:112297342-112442608	OK	3.55976	3.14868	0.177033	-0.177033	0.3226	0.543119	no
ALPK2	chr18:58481249-58628957	NOTEST	0.041403	0.00974868	2.08646	-2.08646	1	1	no
ALPK3	chr15:84816679-84873482	NOTEST	0.064536	0.0316927	1.02595	-1.02595	1	1	no
ALPL	chr1:21509364-21578412	NOTEST	0.0247967	0.0136286	0.863512	-0.863512	1	1	no
ALPP	chr2:232378533-232382889	NOTEST	0.188217	0.0852662	1.14235	-1.14235	1	1	no
ALPPL2	chr2:232406841-232410714	NOTEST	0	0	0	0	1	1	no
ALS2	chr2:201700262-201781172	OK	12.5718	10.2698	0.291778	-0.291778	0.07395	0.206056	no
ALS2CL	chr3:46668994-46693704	OK	5.9195	5.70034	0.0544264	-0.0544264	0.74915	0.873623	no
ALS2CR11	chr2:201487420-201619182	NOTEST	0.00242052	0.0138233	-2.51372	2.51372	1	1	no
ALS2CR12	chr2:201288270-201357398	NOTEST	0.0937154	0.0937581	-0.00065765	0.00065765	1	1	no
ALX1	chr12:85280257-85301783	OK	1.72604	1.64306	0.0710842	-0.0710842	0.8056	0.904805	no
ALX3	chr1:110060374-110070700	OK	1.40357	1.11916	0.32668	-0.32668	0.28465	0.503201	no
ALX4	chr11:44260727-44310166	NOTEST	0.00246931	0.00708829	-1.52133	1.52133	1	1	no
ALYREF	chr17:81887834-81900533	OK	109.807	164.663	-0.58455	0.58455	0.0124	0.0578258	no
AMACR	chr5:33986985-34124528	OK	4.11511	3.32967	0.305555	-0.305555	0.13265	0.304781	no
AMBN	chr4:70592257-70607287	NOTEST	0	0	0	0	1	1	no
AMBP	chr9:114060127-114078472	NOTEST	0	0	0	0	1	1	no
AMBRA1	chr11:46396411-46594069	OK	9.63032	10.0187	-0.057043	0.057043	0.7096	0.852552	no
AMD1	chr6:110609977-110895712	OK	41.7071	42.4124	-0.0241917	0.0241917	0.9008	0.951713	no
AMDHD1	chr12:95943292-95968592	OK	0.550296	0.403921	0.446135	-0.446135	0.2166	0.420818	no
AMDHD2	chr16:2520361-2531408	OK	11.1891	11.0543	0.0174831	-0.0174831	0.93345	0.96863	no
AMELX	chrX:11137542-11665701	NOTEST	0	0	0	0	1	1	no
AMELY	chrY:6865917-6874027	NOTEST	0	0	0	0	1	1	no
AMER1	chrX:64185116-64205744	OK	1.72312	1.34037	0.362394	-0.362394	0.0556	0.16978	no
AMER2	chr13:25161678-25172283	NOTEST	0	0.00192004	#VALUE!	inf	1	1	no
AMER3	chr2:130755503-130768134	NOTEST	0	0	0	0	1	1	no
AMFR	chr16:56361451-56425538	OK	36.5634	35.9669	0.0237289	-0.0237289	0.87725	0.940668	no
AMH	chr19:2249113-2252073	OK	0.402137	0.574629	-0.514945	0.514945	0.1512	0.33321	no
AMHR2	chr12:53423854-53431534	NOTEST	0	0.00743375	#VALUE!	inf	1	1	no
AMICA1	chr11:118193726-118225094	NOTEST	0	0.00605893	#VALUE!	inf	1	1	no
BZW2	chr7:16646133-16706523	OK	36.6934	55.0133	-0.584261	0.584261	5e-05	0.000750909	yes
AMIGO2	chr12:47075706-47236663	OK	3.69714	2.5717	0.523687	-0.523687	0.02145	0.0862437	no
AMIGO3	chr3:49689516-49723974	OK	2.16032	2.84493	-0.397149	0.397149	0.51965	0.723296	no
AMMECR1	chrX:110194185-110456334	OK	4.72598	5.02255	-0.0878056	0.0878056	0.5973	0.782494	no
C10orf35	chr10:69630246-69633599	OK	7.01016	2.96301	1.24238	-1.24238	5e-05	0.000750909	yes
AMN	chr14:102922655-102930842	NOTEST	0.0506145	0.0976477	-0.948035	0.948035	1	1	no
AMN1	chr12:31671136-31729174	OK	3.88105	2.92153	0.409721	-0.409721	0.06385	0.185745	no
AMOT	chrX:112774876-112840815	OK	2.84695	3.74697	-0.396303	0.396303	0.02035	0.0830335	no
AMOTL1	chr11:94768341-94876753	OK	17.6782	15.4634	0.193115	-0.193115	0.2108	0.41365	no
AMOTL2	chr3:134355344-134375417	OK	42.389	36.7506	0.20592	-0.20592	0.18995	0.386331	no
AMPD1	chr1:114673098-114695618	NOTEST	0.00655225	0	#NAME?	#NAME?	1	1	no
AMPD2	chr1:109619812-109632055	OK	6.67499	8.39329	-0.330471	0.330471	0.0461	0.148166	no
AMPD3	chr11:10450320-10507579	OK	1.24276	1.00082	0.312368	-0.312368	0.1842	0.378392	no
AMPH	chr7:38383695-38631567	NOTEST	0.026466	0.0375777	-0.505735	0.505735	1	1	no
AMT	chr3:49416777-49429324	OK	1.66491	1.36544	0.286072	-0.286072	0.53105	0.73367	no
AMTN	chr4:70518571-70532743	NOTEST	0.015771	0.0823793	-2.38501	2.38501	1	1	no
AMY1A,AMY1B,AMY1C	chr1:103749656-103758689	NOTEST	0.00902541	0	#NAME?	#NAME?	1	1	no
AMY1B	chr1:103749656-103758689	NOTEST	5.09881e-05	0	#NAME?	#NAME?	1	1	no
AMY1C	chr1:103749656-103758689	NOTEST	7.24437e-06	0	#NAME?	#NAME?	1	1	no
AMY2A	chr1:103617331-103625780	NOTEST	0	0	0	0	1	1	no
AMY2B	chr1:103525955-103579534	OK	1.75472	1.47247	0.253006	-0.253006	0.5561	0.751167	no
AMZ1	chr7:2679521-2715436	NOTEST	0.0137345	0.00967606	0.505316	-0.505316	1	1	no
AMZ2	chr17:68248003-68257164	OK	98.792	95.0005	0.0564593	-0.0564593	0.7184	0.857435	no
AMZ2P1	chr17:64966549-64975585	OK	3.18967	2.41459	0.401628	-0.401628	0.0465	0.14898	no
ANAPC1	chr2:111767636-111884164	OK	9.73355	9.72004	0.00200357	-0.00200357	0.9891	0.995552	no
ANAPC10	chr4:144994574-145129524	OK	13.8626	11.4488	0.276005	-0.276005	0.66515	0.825318	no
ANAPC11	chr17:81887834-81900533	OK	163.398	172.301	-0.0765443	0.0765443	0.75585	0.876929	no
ANAPC13	chr3:134477703-134575013	OK	51.2604	47.772	0.101678	-0.101678	0.627	0.798384	no
ANAPC15	chr11:71998911-72112776	OK	38.4862	51.6772	-0.425184	0.425184	0.63085	0.801434	no
ANAPC16	chr10:72096031-72235860	OK	42.2528	33.6823	0.327057	-0.327057	0.06825	0.194269	no
ANAPC1P1	chr2:86815336-86895042	NOTEST	0	0.0505578	#VALUE!	inf	1	1	no
ANAPC2	chr9:137174783-137190370	OK	13.0501	14.781	-0.17969	0.17969	0.48505	0.694649	no
ANAPC4	chr4:25377225-25418498	OK	12.2172	13.1521	-0.106382	0.106382	0.5045	0.70998	no
ANAPC5	chr12:121308244-121354209	OK	55.3422	59.1083	-0.0949816	0.0949816	0.53665	0.737398	no
ANAPC7	chr12:110372899-110403730	OK	25.472	27.0056	-0.0843453	0.0843453	0.57925	0.768611	no
ANG	chr14:20684176-20700602	OK	1.67205	2.24604	-0.42576	0.42576	0.3723	0.591811	no
ANGEL1	chr14:76787242-76812940	OK	6.1033	5.36428	0.186206	-0.186206	0.2695	0.48571	no
ANGEL2	chr1:212992181-213015875	OK	9.21324	8.7293	0.0778425	-0.0778425	0.61705	0.793783	no
C10orf54	chr10:71396933-71815947	OK	11.1558	20.1359	-0.851981	0.851981	5e-05	0.000750909	yes
ANGPT2	chr8:6406591-6708209	NOTEST	0.025283	0.00420854	2.58678	-2.58678	1	1	no
ANGPT4	chr20:872653-916317	NOTEST	0.0316835	0	#NAME?	#NAME?	1	1	no
ANGPTL1	chr1:178725146-178921842	NOTEST	0	0.00308401	#VALUE!	inf	1	1	no
ANGPTL2	chr9:126914773-127223166	OK	0.648242	0.785032	-0.276219	0.276219	0.615	0.792496	no
ANGPTL3	chr1:62454725-62688368	NOTEST	0	0	0	0	1	1	no
C10orf88	chr10:122930902-122954403	OK	7.22755	4.24648	0.767239	-0.767239	5e-05	0.000750909	yes
ANGPTL5	chr11:101890673-102001065	NOTEST	0	0.00855452	#VALUE!	inf	1	1	no
ANGPTL6	chr19:10086118-10102749	NOTEST	0.0402313	0.0768838	-0.934361	0.934361	1	1	no
ANGPTL7	chr1:11106530-11262551	NOTEST	0.0137874	0.0137925	-0.000529781	0.000529781	1	1	no
ANHX	chr12:133218311-133235836	NOTEST	0	0	0	0	1	1	no
ANK1	chr8:41653224-41896762	OK	0.704798	0.679068	0.0536531	-0.0536531	0.80625	0.90484	no
ANK2	chr4:112818082-113383740	NOTEST	0.422555	0.0734767	2.52378	-2.52378	1	1	no
ANK3	chr10:60026297-60733526	OK	1.23059	1.01678	0.275333	-0.275333	0.16955	0.358237	no
ANKAR	chr2:189675984-189746650	NOTEST	0.428616	0.250557	0.774549	-0.774549	1	1	no
C14orf1	chr14:75650889-75661195	OK	40.3891	80.7334	-0.9992	0.9992	5e-05	0.000750909	yes
ANKDD1B	chr5:75611475-75671846	NOTEST	0.0640658	0.0748336	-0.224133	0.224133	1	1	no
ANKEF1	chr20:10023811-10307418	OK	4.67578	4.2159	0.149367	-0.149367	0.4113	0.629355	no
ANKFN1	chr17:56153474-56482646	NOTEST	0	0	0	0	1	1	no
ANKFY1	chr17:4004444-4263979	OK	16.7429	20.7678	-0.310799	0.310799	0.1518	0.334031	no
ANKH	chr5:14704799-14871778	OK	2.78316	2.71527	0.0356288	-0.0356288	0.84735	0.926651	no
ANKHD1	chr5:140401813-140549578	OK	31.1079	25.5311	0.285026	-0.285026	0.31525	0.535313	no
ANKHD1-EIF4EBP3	chr5:140401813-140549578	OK	12.075	14.1996	-0.233833	0.233833	0.41535	0.632559	no
ANKIB1	chr7:92246233-92401384	OK	19.0311	15.9846	0.251674	-0.251674	0.0945	0.24246	no
ANKK1	chr11:113387790-113400418	NOTEST	0.0948081	0.070724	0.422809	-0.422809	1	1	no
ANKLE1	chr19:17281644-17287646	NOTEST	0.177991	0.183447	-0.0435598	0.0435598	1	1	no
ANKLE2	chr12:132725666-132761888	OK	31.6282	32.9949	-0.0610299	0.0610299	0.68705	0.840401	no
C17orf51	chr17:21528309-21551678	OK	4.28649	2.39478	0.839901	-0.839901	5e-05	0.000750909	yes
ANKMY2	chr7:16599775-16645817	OK	16.444	19.4947	-0.245527	0.245527	0.1157	0.277512	no
ANKRA2	chr5:73552199-73565686	OK	7.81697	6.86545	0.187254	-0.187254	0.3095	0.529221	no
ANKRD1	chr10:90912099-90921275	OK	5.96015	4.22412	0.496696	-0.496696	0.0188	0.0781815	no
ANKRD10	chr13:110878539-110915107	OK	14.4547	17.6755	-0.290212	0.290212	0.0866	0.228993	no
ANKRD11	chr16:89267620-89490561	OK	22.7234	16.4463	0.466413	-0.466413	0.01195	0.0563436	no
C19orf68	chr19:48170691-48197620	OK	11.7874	7.38377	0.67482	-0.67482	5e-05	0.000750909	yes
ANKRD13A	chr12:109999429-110039430	OK	20.6873	21.1003	-0.028519	0.028519	0.8487	0.927371	no
ANKRD13B	chr17:29593508-29621423	OK	2.67531	3.2457	-0.278821	0.278821	0.2304	0.437999	no
ANKRD13C	chr1:70259001-70354734	OK	7.48949	6.73234	0.153761	-0.153761	0.33275	0.554975	no
ANKRD13D	chr11:67289290-67302484	OK	10.5376	8.78465	0.262492	-0.262492	0.14275	0.319706	no
ANKRD16	chr10:5861725-5937595	OK	4.47114	4.13486	0.112803	-0.112803	0.8574	0.932165	no
ANKRD17	chr4:73074784-73258785	OK	16.6507	18.3803	-0.142576	0.142576	0.3582	0.577666	no
ANKRD18A	chr9:38571363-38620363	OK	0.641505	0.585969	0.130636	-0.130636	0.6379	0.806436	no
C1GALT1C1	chrX:120625673-120630150	OK	10.2801	21.0219	-1.03204	1.03204	5e-05	0.000750909	yes
ANKRD18DP	chr3_KI270784v1_alt:151281-174418	NOTEST	0	0	0	0	1	1	no
ANKRD19P	chr9:92809610-92838457	NOTEST	0.0918713	0.209027	-1.186	1.186	1	1	no
ANKRD2	chr10:97572440-97583886	OK	6.87519	5.5109	0.319112	-0.319112	0.13655	0.310343	no
ANKRD20A1,ANKRD20A3	chr9:67859314-67902847	NOTEST	0.0523001	0.0624471	-0.255823	0.255823	1	1	no
ANKRD20A11P	chr21:13943775-13980444	NOTEST	0.0286529	0.0428032	-0.579036	0.579036	1	1	no
ANKRD20A12P	chr4_GL000008v2_random:161986-178171	NOTEST	0	0.0128961	#VALUE!	inf	1	1	no
ANKRD20A19P	chr13:23907283-23949315	NOTEST	0	0	0	0	1	1	no
ANKRD20A2,ANKRD20A3	chr9:66109393-66152966	NOTEST	0.0403531	0.0329325	0.293164	-0.293164	1	1	no
ANKRD20A3	chr9:67859314-67902847	NOTEST	7.94665e-06	8.16202e-06	-0.0385796	0.0385796	1	1	no
ANKRD20A4	chr9:64369562-64412691	NOTEST	0	0	0	0	1	1	no
ANKRD20A5P	chr18:14179096-14227050	OK	0.509855	0.522499	-0.0353407	0.0353407	0.90495	0.953307	no
ANKRD20A8P	chr2:94755325-94857075	NOTEST	0	0.0117237	#VALUE!	inf	1	1	no
ANKRD20A9P	chr13_KI270840v1_alt:136052-173619	NOTEST	0.0144323	0.018953	-0.393127	0.393127	1	1	no
ANKRD22	chr10:88802729-88851975	NOTEST	0.0142037	0.033028	-1.21743	1.21743	1	1	no
ANKRD23	chr2:96837913-96844021	OK	0.445436	0.417422	0.0937127	-0.0937127	0.78995	0.894446	no
ANKRD24	chr19:4183353-4224814	NOTEST	0.222171	0.11004	1.01365	-1.01365	1	1	no
ANKRD26	chr10:27004115-27100498	OK	4.09586	3.23933	0.338472	-0.338472	0.0461	0.148166	no
ANKRD26P1	chr16:46469336-46569097	NOTEST	0	0.00513657	#VALUE!	inf	1	1	no
ANKRD26P3	chr13:19262799-19344973	NOTEST	0.00367971	0	#NAME?	#NAME?	1	1	no
ANKRD27	chr19:32597000-32675196	OK	22.2924	17.7481	0.32889	-0.32889	0.03025	0.109831	no
ANKRD28	chr3:15667235-15859546	OK	13.5319	14.6317	-0.112727	0.112727	0.45425	0.667189	no
ANKRD29	chr18:23598925-23662885	OK	2.56912	1.74551	0.557626	-0.557626	0.01195	0.0563436	no
ANKRD30A	chr10:37125856-37232567	NOTEST	0	0	0	0	1	1	no
ANKRD30B	chr18:14748239-14852738	NOTEST	0.0851525	0.0478562	0.831344	-0.831344	1	1	no
ANKRD30BL	chr2:132147590-132257969	NOTEST	0	0	0	0	1	1	no
ANKRD30BP2	chr21:13038165-13118250	NOTEST	0	0	0	0	1	1	no
ANKRD30BP3	chr10:45154661-45186041	NOTEST	0	0	0	0	1	1	no
ANKRD31	chr5:75068296-75236878	NOTEST	0.108667	0.0482053	1.17266	-1.17266	1	1	no
ANKRD33	chr12:51888008-51891721	NOTEST	0.00735012	0	#NAME?	#NAME?	1	1	no
ANKRD33B	chr5:10564322-10657816	OK	3.48107	4.54977	-0.386266	0.386266	0.01745	0.0742735	no
ANKRD34A	chr1:145959440-145964582	OK	0.498355	0.624554	-0.325651	0.325651	0.2553	0.468943	no
ANKRD34B	chr5:80556754-80570485	NOTEST	0.0189683	0.0204922	-0.111485	0.111485	1	1	no
ANKRD34C	chr15:79191706-79298239	NOTEST	0.021173	0.0201116	0.0741957	-0.0741957	1	1	no
ANKRD34C-AS1	chr15:79191706-79298239	NOTEST	0	0	0	0	1	1	no
ANKRD35	chr1:145866559-145885866	OK	0.667086	0.522255	0.353118	-0.353118	0.2359	0.444871	no
ANKRD36	chr2:97113495-97264520	OK	0.47156	0.354671	0.410957	-0.410957	0.13055	0.301855	no
ANKRD36B	chr2:97504797-97589965	NOTEST	0.248217	0.211323	0.232153	-0.232153	1	1	no
ANKRD36BP1	chr1:168245580-168247430	OK	3.28312	4.13297	-0.332111	0.332111	0.1329	0.305038	no
ANKRD36BP2	chr2:88765901-88806595	NOTEST	0	0	0	0	1	1	no
ANKRD36C	chr2:95849547-95992320	NOTEST	0.182265	0.107659	0.759576	-0.759576	1	1	no
ANKRD37	chr4:185396685-185425985	OK	0.825413	1.30811	-0.66429	0.66429	0.60435	0.786082	no
ANKRD39	chr2:96847986-96858019	OK	9.78176	10.5731	-0.112239	0.112239	0.59725	0.782494	no
ANKRD40	chr17:50693189-50707909	OK	33.6359	26.8593	0.324579	-0.324579	0.0337	0.119533	no
ANKRD42	chr11:83193738-83256099	OK	4.31164	3.6322	0.247394	-0.247394	0.2125	0.416059	no
ANKRD44	chr2:196986661-197310797	OK	0.467095	0.347226	0.427841	-0.427841	0.24555	0.456233	no
ANKRD44-IT1	chr2:196986661-197310797	NOTEST	0	0	0	0	1	1	no
ANKRD45	chr1:173608335-173669862	NOTEST	0.190325	0.171387	0.151206	-0.151206	1	1	no
ANKRD46	chr8:100509751-100559786	OK	3.57648	2.64011	0.437939	-0.437939	0.044	0.14351	no
ANKRD49	chr11:94493986-94499578	OK	5.76991	4.77057	0.274388	-0.274388	0.1726	0.362652	no
ANKRD50	chr4:124664048-124712732	OK	5.99173	5.75444	0.0582959	-0.0582959	0.70285	0.848436	no
ANKRD52	chr12:56230035-56258359	OK	18.9268	17.667	0.0993736	-0.0993736	0.5286	0.731669	no
ANKRD53	chr2:70978444-70985499	NOTEST	0.278803	0.117116	1.2513	-1.2513	1	1	no
ANKRD54	chr22:37668025-38041915	OK	14.7105	13.6686	0.105988	-0.105988	0.9268	0.966009	no
ANKRD55	chr5:56099679-56233359	NOTEST	0.0239236	0.030187	-0.335494	0.335494	1	1	no
ANKRD6	chr6:89433177-89819794	OK	1.18904	0.930432	0.353829	-0.353829	0.7338	0.865729	no
ANKRD60	chr20:58216125-58228653	NOTEST	0	0	0	0	1	1	no
ANKRD61	chr7:6009250-6059229	NOTEST	0.374909	0.233521	0.682987	-0.682987	1	1	no
ANKRD62	chr18:12093848-12129749	NOTEST	0	0	0	0	1	1	no
ANKRD62P1-PARP4P3	chr22:16653708-16675540	NOTEST	0	0	0	0	1	1	no
ANKRD63	chr15:40281443-40282586	NOTEST	0	0	0	0	1	1	no
ANKRD65	chr1:1418419-1421444	OK	1.81441	2.67908	-0.562236	0.562236	0.0305	0.110526	no
ANKRD66	chr6:46746916-46759217	NOTEST	0	0	0	0	1	1	no
ANKRD7	chr7:118224657-118242730	NOTEST	0.319573	0.0771927	2.04961	-2.04961	1	1	no
ANKRD9	chr14:102506860-102509791	OK	10.5807	10.9877	-0.0544522	0.0544522	0.76385	0.880971	no
ANKS1A	chr6:34889260-35091413	OK	6.40266	6.55344	-0.0335801	0.0335801	0.83095	0.917186	no
ANKS1B	chr12:98645299-99984654	NOTEST	0.010007	0	#NAME?	#NAME?	1	1	no
ANKS3	chr16:4696509-4749396	OK	7.13847	6.00393	0.249706	-0.249706	0.18095	0.373837	no
ANKS4B	chr16:21233694-21252429	NOTEST	0	0.00380881	#VALUE!	inf	1	1	no
ANKS6	chr9:98732008-98796542	OK	4.48256	3.89417	0.203009	-0.203009	0.20985	0.412459	no
ANKUB1	chr3:149761102-149792823	NOTEST	0.0788149	0.123694	-0.650232	0.650232	1	1	no
ANKZF1	chr2:219229756-219245429	OK	12.1519	10.9518	0.150022	-0.150022	0.41295	0.630857	no
C1QL1	chr17:44959692-44968276	OK	18.9036	33.22	-0.813395	0.813395	5e-05	0.000750909	yes
ANO1	chr11:70078301-70189546	NOTEST	0.0107839	0	#NAME?	#NAME?	1	1	no
ANO1-AS2	chr11:70072433-70075348	NOTEST	0	0	0	0	1	1	no
C1QTNF2	chr5:160347767-160370641	OK	2.63154	0.929252	1.50177	-1.50177	5e-05	0.000750909	yes
C1QTNF6	chr22:37180165-37188290	OK	4.5098	11.297	-1.3248	1.3248	5e-05	0.000750909	yes
ANO3	chr11:26332130-26663289	NOTEST	0	0	0	0	1	1	no
ANO4	chr12_GL383553v2_alt:135831-152874	NOTEST	0	0.0028694	#VALUE!	inf	1	1	no
ANO5	chr11:22193175-22283367	NOTEST	0	0	0	0	1	1	no
ANO6	chr12:45173033-45440404	OK	22.6435	18.948	0.257053	-0.257053	0.09255	0.238988	no
ANO7	chr2:241188508-241225376	NOTEST	0.304401	0.373852	-0.296495	0.296495	1	1	no
ANO8	chr19:17309527-17334829	OK	5.83486	5.29335	0.140517	-0.140517	0.65125	0.815744	no
ANO9	chr11:417929-442011	OK	2.5468	1.99924	0.349238	-0.349238	0.1245	0.292254	no
ANOS1	chrX:8528873-8732186	NOTEST	0.123092	0.161773	-0.394228	0.394228	1	1	no
C22orf46	chr22:41690542-41698136	OK	11.3619	7.03463	0.691654	-0.691654	5e-05	0.000750909	yes
ANP32A-IT1	chr15:68778535-68820922	NOTEST	0.0440475	0.0198911	1.14694	-1.14694	1	1	no
ANP32AP1	chr15:35237325-35238063	NOTEST	0.177593	0.143223	0.31031	-0.31031	1	1	no
ANP32B	chr9:97983206-98015942	OK	269.785	322.584	-0.257864	0.257864	0.15285	0.335448	no
ANP32C	chr4:163524297-164383255	NOTEST	0	0.164815	#VALUE!	inf	1	1	no
ANP32D	chr12:48472664-48473060	NOTEST	0	0	0	0	1	1	no
C2orf88	chr2:190137759-190203484	OK	0.565663	0.147643	1.93783	-1.93783	5e-05	0.000750909	yes
C4orf3	chr4:119296418-119304445	OK	11.7931	18.5746	-0.655384	0.655384	5e-05	0.000750909	yes
ANTXR1	chr2:69013143-69249327	OK	21.9604	26.3383	-0.262259	0.262259	0.1091	0.266027	no
ANTXR2	chr4:79901616-80073472	OK	5.47692	3.75582	0.544235	-0.544235	0.0106	0.0518274	no
ANTXRL	chr10:46286996-46330207	NOTEST	0	0	0	0	1	1	no
ANTXRLP1	chr10:46219024-46269608	NOTEST	0	0	0	0	1	1	no
C4orf32	chr4:112145396-112189081	OK	6.08244	3.37247	0.850846	-0.850846	5e-05	0.000750909	yes
ANXA10	chr4:168092536-168187742	NOTEST	0	0	0	0	1	1	no
C6orf48	chr6_GL000255v2_alt:3090754-3095602	OK	483.34	214.446	1.17242	-1.17242	5e-05	0.000750909	yes
ANXA13	chr8:123680793-123737407	NOTEST	0	0	0	0	1	1	no
C9orf91	chr9:114611425-114646423	OK	11.3105	6.75399	0.74385	-0.74385	5e-05	0.000750909	yes
ANXA2P1	chr4:153153117-153339322	OK	2.74809	4.87371	-0.826594	0.826594	0.2498	0.461664	no
CA9	chr9:35673917-35681157	OK	2.21738	12.3683	-2.47971	2.47971	5e-05	0.000750909	yes
ANXA2P3	chr10:64825527-64826877	NOTEST	0	0	0	0	1	1	no
ANXA2R	chr5:43014728-43093558	OK	1.19412	2.06369	-0.789277	0.789277	0.14445	0.322148	no
CABLES1	chr18:23134563-23260470	OK	1.23661	0.535238	1.20814	-1.20814	5e-05	0.000750909	yes
ANXA4	chr2:69741994-69826464	OK	20.5629	22.5496	-0.133053	0.133053	0.39525	0.61505	no
ANXA5	chr4:121667996-121696992	OK	249.958	338.824	-0.438853	0.438853	0.01545	0.0682672	no
CADM3	chr1:159171586-159203142	OK	51.8229	154.587	-1.57676	1.57676	5e-05	0.000750909	yes
ANXA7	chr10:73375430-73414083	OK	62.9134	70.2066	-0.158237	0.158237	0.3011	0.519699	no
ANXA8	chr10:47467993-47484158	OK	14.7263	17.3714	-0.238316	0.238316	0.1687	0.357298	no
ANXA8L1	chr10:46375589-46391783	OK	7.45649	8.4485	-0.180199	0.180199	0.3487	0.56887	no
ANXA9	chr1:150982022-150995638	OK	0.501142	0.549879	-0.133894	0.133894	0.71105	0.853363	no
AOAH	chr7:36512940-36724549	NOTEST	0	0	0	0	1	1	no
AOAH-IT1	chr7:36512940-36724549	NOTEST	0	0	0	0	1	1	no
AOC1	chr7:150852476-150861291	NOTEST	0	0	0	0	1	1	no
AOC2	chr17:42844591-42850711	OK	0.548946	0.520127	0.0777989	-0.0777989	0.8034	0.903616	no
AOC3	chr17:42851183-42858131	NOTEST	0.115853	0.0701621	0.723525	-0.723525	1	1	no
AOC4P	chr17:42867144-42869217	NOTEST	0.00706226	0	#NAME?	#NAME?	1	1	no
CALM1	chr14:90396982-90408275	OK	66.1296	136.616	-1.04675	1.04675	5e-05	0.000750909	yes
AOX2P	chr2:200695722-200823846	NOTEST	0.00376408	0	#NAME?	#NAME?	1	1	no
CALM3	chr19:46601254-46610782	OK	176.633	309.122	-0.80742	0.80742	5e-05	0.000750909	yes
AP1B1	chr22:29327679-29388583	OK	38.7186	49.9796	-0.368311	0.368311	0.0201	0.0822929	no
AP1B1P1	chr22:32121976-32133469	NOTEST	0	0	0	0	1	1	no
AP1G1	chr16:71729001-71809073	OK	18.1179	22.9892	-0.343537	0.343537	0.02555	0.0978183	no
AP1G2	chr14:23511759-23578800	OK	17.9136	16.288	0.137241	-0.137241	0.4482	0.662647	no
CALML3	chr10:5514243-5526268	OK	0.452822	1.81229	-2.00079	2.00079	5e-05	0.000750909	yes
AP1M2	chr19:10572670-10587315	OK	12.461	13.2218	-0.085502	0.085502	0.63145	0.801965	no
CARD16	chr11:105041325-105045324	OK	8.85977	16.7782	-0.921247	0.921247	5e-05	0.000750909	yes
AP1S2	chrX:15825805-15855014	OK	10.6163	9.51903	0.1574	-0.1574	0.3561	0.575755	no
AP1S3	chr2:223755329-223837602	OK	4.06727	3.67381	0.146782	-0.146782	0.4212	0.6372	no
CAV1	chr7:116524784-116561185	OK	80.0693	208.294	-1.3793	1.3793	5e-05	0.000750909	yes
AP2A2	chr11_KI270927v1_alt:22179-81836	OK	22.3874	28.6098	-0.353821	0.353821	0.02045	0.0833643	no
CBS	chr21:43053190-43076362	OK	4.84348	2.09529	1.20889	-1.20889	5e-05	0.000750909	yes
CCDC112	chr5:115267187-115296761	OK	6.25449	3.38483	0.885809	-0.885809	5e-05	0.000750909	yes
AP2S1	chr19:46838157-46850995	OK	171.109	224.867	-0.394154	0.394154	0.01245	0.0579772	no
AP3B1	chr5:78002325-78294755	OK	39.3039	47.2113	-0.264459	0.264459	0.0851	0.22675	no
AP3B2	chr15:82543200-82709908	NOTEST	0.115408	0.0542192	1.08987	-1.08987	1	1	no
AP3D1	chr19:2100987-2151557	OK	45.8162	41.8979	0.128979	-0.128979	0.4219	0.637821	no
AP3M1	chr10:74120256-74151068	OK	22.1457	23.6435	-0.0944125	0.0944125	0.5337	0.735416	no
CCDC149	chr4:24806116-24980204	OK	1.89791	0.638578	1.57147	-1.57147	5e-05	0.000750909	yes
AP3S1	chr5:115841921-115914081	OK	63.6086	72.835	-0.195409	0.195409	0.198	0.39672	no
AP3S2	chr15:89830598-89912990	OK	10.0889	10.7687	-0.094072	0.094072	0.74845	0.873369	no
AP4B1	chr1:113812611-113905124	OK	3.76717	4.92362	-0.386239	0.386239	0.04205	0.139386	no
AP4B1-AS1	chr1:113812611-113905124	NOTEST	0.242228	0.210768	0.200712	-0.200712	1	1	no
AP4E1	chr15:50908671-51005900	OK	10.28	8.94062	0.201395	-0.201395	0.18275	0.376203	no
AP4M1	chr7:100092727-100125505	OK	8.18881	9.71134	-0.246017	0.246017	0.56575	0.75859	no
AP4S1	chr14:30893798-31096450	OK	3.30081	4.00345	-0.278423	0.278423	0.49595	0.702893	no
AP5B1	chr11:65773897-65780591	OK	5.44484	4.54248	0.261408	-0.261408	0.1023	0.255624	no
AP5M1	chr14:57202475-57290079	OK	11.5005	13.8452	-0.267689	0.267689	0.41215	0.629999	no
AP5S1	chr20:3820523-3825307	OK	17.3583	18.1032	-0.0606155	0.0606155	0.71155	0.853498	no
AP5Z1	chr7:4775630-4794395	OK	8.39457	7.1726	0.22696	-0.22696	0.1437	0.320963	no
APAF1	chr12:98645299-99984654	OK	5.43989	7.03238	-0.370435	0.370435	0.01745	0.0742735	no
CCDC15	chr11:124954120-125041491	OK	5.42433	3.08082	0.816131	-0.816131	5e-05	0.000750909	yes
APBA2	chr15_KI270905v1_alt:1196591-1393360	OK	4.35933	3.83321	0.185553	-0.185553	0.31495	0.53501	no
CCDC80	chr3:112604385-112641143	OK	8.97972	23.215	-1.37031	1.37031	5e-05	0.000750909	yes
APBB1	chr11:6395123-6419472	OK	24.4016	22.681	0.105491	-0.105491	0.49685	0.70364	no
APBB1IP	chr10:26438336-26567803	NOTEST	0	0.00845259	#VALUE!	inf	1	1	no
APBB2	chr4:40810026-41214618	OK	19.2099	18.3791	0.0637872	-0.0637872	0.6879	0.841007	no
APBB3	chr5:140558267-140569104	OK	8.01605	7.02666	0.190052	-0.190052	0.75165	0.875151	no
APC	chr5:112707504-112846239	OK	11.5847	9.1152	0.345877	-0.345877	0.02425	0.0940123	no
APC2	chr19:1450148-1479229	NOTEST	0.0383286	0.0205809	0.897117	-0.897117	1	1	no
APCDD1	chr18:10454627-10488701	OK	0.511985	0.389583	0.394171	-0.394171	0.2481	0.45955	no
APCDD1L	chr20:58459100-58514938	NOTEST	0.113108	0.113444	-0.00428527	0.00428527	1	1	no
APCDD1L-AS1	chr20:58515378-58619892	NOTEST	0.071886	0.0444886	0.692276	-0.692276	1	1	no
APCS	chr1:159587825-159588871	NOTEST	0	0	0	0	1	1	no
APEH	chr3:49674001-49683501	OK	59.2596	71.2042	-0.264914	0.264914	0.09205	0.238022	no
APELA	chr4:164876987-164897527	NOTEST	0	0	0	0	1	1	no
APEX1	chr14:20455130-20457772	OK	131.584	163.623	-0.314398	0.314398	0.0527	0.163264	no
APEX2	chrX:55000322-55007873	OK	31.6353	28.0937	0.171288	-0.171288	0.25685	0.470665	no
APH1A	chr1:150265398-150269209	OK	115.523	137.581	-0.252103	0.252103	0.1298	0.300743	no
APH1B	chr15:63277549-63309126	OK	6.21843	6.70369	-0.108405	0.108405	0.5134	0.717987	no
API5	chr11:43311954-43344530	OK	55.8597	60.7096	-0.120118	0.120118	0.45985	0.672425	no
APIP	chr11:34882295-34996128	OK	21.3222	19.6028	0.121298	-0.121298	0.64565	0.812194	no
APITD1,APITD1-CORT	chr1:10430101-10452003	OK	22.9829	20.6807	0.152278	-0.152278	0.3766	0.596351	no
APITD1-CORT	chr1:10430101-10452003	OK	1.65284	1.17497	0.492323	-0.492323	0.5196	0.723296	no
APLF	chr2:68467558-68580162	OK	0.719767	0.50727	0.504778	-0.504778	0.07485	0.207819	no
APLN	chrX:129645258-129654956	OK	1.25469	1.77263	-0.498559	0.498559	0.04695	0.150167	no
APLNR	chr11:57233577-57237453	NOTEST	0	0	0	0	1	1	no
APLP1	chr19:35868498-35879797	OK	3.22945	2.29357	0.493697	-0.493697	0.0282	0.104542	no
APLP2	chr11:130069820-130144811	OK	182.178	244.413	-0.423971	0.423971	0.04535	0.146629	no
APMAP	chr20:24962943-24992789	OK	107.218	134.381	-0.325773	0.325773	0.04635	0.148644	no
APOA1	chr11:116835752-117098415	NOTEST	0.0548798	0	#NAME?	#NAME?	1	1	no
APOA1-AS	chr11:116835752-117098415	NOTEST	0.0337837	0	#NAME?	#NAME?	1	1	no
APOA1BP	chr1:156591765-156594299	OK	88.9603	98.9572	-0.153644	0.153644	0.3064	0.525962	no
APOA2	chr1:161222292-161223628	NOTEST	0	0	0	0	1	1	no
APOA4	chr11:116820701-116823295	NOTEST	0	0	0	0	1	1	no
APOA5	chr11:116789369-116792420	NOTEST	0	0	0	0	1	1	no
APOB	chr2:21001428-21044073	NOTEST	0.338948	0.442146	-0.38346	0.38346	1	1	no
APOBEC1	chr12:7649399-7670599	NOTEST	0	0	0	0	1	1	no
APOBEC2	chr6:41053200-41064891	NOTEST	0.0465426	0.0687769	-0.563373	0.563373	1	1	no
APOBEC3A	chr22:38957521-38998220	NOTEST	0	0.0255254	#VALUE!	inf	1	1	no
APOBEC3A_B	chr22_GL383583v2_alt:73229-83988	NOTEST	0	0	0	0	1	1	no
APOBEC3B	chr22:38957521-38998220	OK	21.3993	27.6216	-0.368237	0.368237	0.02255	0.089308	no
APOBEC3B-AS1	chr22_GL383583v2_alt:73229-83988	NOTEST	0	0.0639557	#VALUE!	inf	1	1	no
CCDC85B	chr11:65890403-65891635	OK	17.2353	28.9451	-0.747954	0.747954	5e-05	0.000750909	yes
APOBEC3D	chr22:39021112-39033251	NOTEST	0.192568	0.154909	0.313949	-0.313949	1	1	no
APOBEC3F	chr22:39040667-39055970	OK	2.6054	3.55564	-0.448603	0.448603	0.13775	0.311944	no
APOBEC3G	chr22:39077004-39087743	OK	6.48525	6.38745	0.0219229	-0.0219229	0.9115	0.95774	no
APOBEC3H	chr22:39097223-39104067	NOTEST	0.014995	0.110077	-2.87596	2.87596	1	1	no
APOBEC4	chr1:183636046-183928551	NOTEST	0.00502049	0	#NAME?	#NAME?	1	1	no
APOBR	chr16:28494648-28498970	NOTEST	0.118417	0.0717978	0.721863	-0.721863	1	1	no
APOC1	chr19:44914663-44919349	OK	5.87144	7.7151	-0.393969	0.393969	0.17905	0.371421	no
APOC1P1	chr19:44926802-44931386	NOTEST	0	0	0	0	1	1	no
APOC2	chr19:44942237-44949566	NOTEST	0.0111089	0	#NAME?	#NAME?	1	1	no
APOC3	chr11:116829907-116833071	NOTEST	0	0	0	0	1	1	no
APOC4	chr19:44942237-44949566	NOTEST	0	0	0	0	1	1	no
APOC4-APOC2	chr19:44942237-44949566	NOTEST	0.0125007	0	#NAME?	#NAME?	1	1	no
APOD	chr3:195568701-195584205	OK	0.421529	0.522818	-0.310679	0.310679	0.4751	0.685846	no
APOE	chr19:44905748-44909395	OK	10.2075	7.28242	0.487142	-0.487142	0.0177	0.0749274	no
APOF	chr12:56360570-56362799	NOTEST	0.0182749	0.0261678	-0.517929	0.517929	1	1	no
APOH	chr17:66212028-66229438	NOTEST	0	0	0	0	1	1	no
CCNB1	chr5:69167009-69178243	OK	109.037	244.809	-1.16684	1.16684	5e-05	0.000750909	yes
CCND1	chr11:69641104-69654474	OK	15.9702	26.8472	-0.749388	0.749388	5e-05	0.000750909	yes
CCNF	chr16:2429393-2458858	OK	12.952	23.8062	-0.878162	0.878162	5e-05	0.000750909	yes
APOL4	chr22:36189127-36204833	NOTEST	0.00477107	0.0227733	-2.25496	2.25496	1	1	no
APOL5	chr22_KI270876v1_alt:32638-44249	NOTEST	0	0	0	0	1	1	no
APOL6	chr22:35648376-35668409	OK	7.35268	9.50296	-0.370105	0.370105	0.0177	0.0749274	no
APOLD1	chr12:12725916-12791465	OK	1.53357	2.04214	-0.413186	0.413186	0.0495	0.156057	no
APOM	chr6_GL000256v2_alt:2938303-2957487	OK	3.24824	2.17952	0.575649	-0.575649	0.7049	0.849015	no
APOO	chrX:23833347-23907940	OK	15.1898	17.5175	-0.205696	0.205696	0.2715	0.487718	no
APOOL	chrX:85003891-85108968	OK	5.19618	4.70597	0.142961	-0.142961	0.3667	0.586011	no
APOOP5	chr16:59754140-59755191	NOTEST	0.0302671	0.0572801	-0.920282	0.920282	1	1	no
APOPT1	chr14:103562956-103592173	OK	32.7595	24.5896	0.413862	-0.413862	0.01335	0.0610286	no
APP	chr21:25880549-26171128	OK	249.811	237.009	0.0758954	-0.0758954	0.73005	0.864237	no
APPBP2	chr17:60443148-60526240	OK	14.9104	14.3749	0.052768	-0.052768	0.71895	0.857781	no
APPL1	chr3:57227736-57292682	OK	18.902	16.645	0.183448	-0.183448	0.2291	0.436155	no
APPL2	chr12:105173296-105236230	OK	11.59	11.0647	0.0669204	-0.0669204	0.6738	0.83115	no
CCNG2	chr4:77157203-77170060	OK	5.53421	10.2324	-0.886697	0.886697	5e-05	0.000750909	yes
APTR	chr7:77683850-77779803	OK	4.03789	3.7256	0.116128	-0.116128	0.7411	0.869529	no
APTX	chr9:32972605-33001641	OK	28.9285	25.7737	0.16659	-0.16659	0.286	0.504239	no
AQP1	chr7:30911799-30925516	NOTEST	0.0292149	0.0529193	-0.857091	0.857091	1	1	no
AQP10	chr1:154321115-154325325	NOTEST	0	0	0	0	1	1	no
AQP11	chr11:77589634-77610356	OK	0.556924	0.580022	-0.0586272	0.0586272	0.86025	0.933267	no
AQP12A	chr2:240691844-240698483	NOTEST	0	0	0	0	1	1	no
AQP12B	chr2:240676417-240682900	NOTEST	0	0	0	0	1	1	no
AQP2	chr12:49950740-49965682	NOTEST	0	0	0	0	1	1	no
CCSER2	chr10:84328588-84518521	OK	18.1518	10.3181	0.814934	-0.814934	5e-05	0.000750909	yes
AQP4	chr18:26852043-27185338	NOTEST	0.00264084	0.006174	-1.22521	1.22521	1	1	no
AQP4-AS1	chr18:26852043-27185338	NOTEST	0	0	0	0	1	1	no
AQP5	chr12:49950740-49965682	OK	0.889647	0.757411	0.232157	-0.232157	0.47765	0.687724	no
AQP6	chr12:49972836-49977139	NOTEST	0	0	0	0	1	1	no
AQP7	chr9:33384949-33402519	NOTEST	0	0	0	0	1	1	no
AQP7P1	chr9:63299295-63334520	NOTEST	0	0	0	0	1	1	no
AQP7P3	chr9:65863791-65912559	NOTEST	0	0	0	0	1	1	no
AQP8	chr16:25216963-25228932	NOTEST	0	0	0	0	1	1	no
AQP9	chr15:58138208-58185911	NOTEST	0	0.0168357	#VALUE!	inf	1	1	no
AQR	chr15:34856350-34969794	OK	13.8365	17.005	-0.297479	0.297479	0.04945	0.156011	no
CCT3	chr1:156308960-156346994	OK	114.858	215.895	-0.910476	0.910476	5e-05	0.000750909	yes
ARAF	chrX:47561099-47619857	OK	36.3902	38.6159	-0.0856442	0.0856442	0.76675	0.882601	no
ARAP1	chr11:72685068-72752389	OK	15.9073	18.3389	-0.20521	0.20521	0.18135	0.374137	no
CCT4	chr2:61868126-61888671	OK	52.1396	81.758	-0.648981	0.648981	5e-05	0.000750909	yes
ARAP3	chr5:141653400-141682233	OK	11.5962	11.3453	0.0315539	-0.0315539	0.8373	0.921379	no
ARC	chr8:142611043-142614472	NOTEST	0.0152219	0.0215486	-0.501445	0.501445	1	1	no
ARCN1	chr11:118572386-118603032	OK	56.3094	58.2788	-0.0495945	0.0495945	0.75855	0.878461	no
AREG	chr4:74445097-74455009	OK	22.8574	20.0732	0.187385	-0.187385	0.26315	0.478507	no
AREL1	chr14:74661251-74713104	OK	14.4693	18.4438	-0.35014	0.35014	0.0223	0.0886633	no
ARF1	chr1:228082659-228099212	OK	233.139	278.202	-0.254945	0.254945	0.16285	0.348934	no
ARF3	chr12:48936208-48957469	OK	58.9318	77.5252	-0.395619	0.395619	0.0167	0.0720324	no
ARF4	chr3:57571362-57597488	OK	94.7081	107.418	-0.181679	0.181679	0.2506	0.462625	no
ARF5	chr7:127588351-127591705	OK	116.1	137.766	-0.246861	0.246861	0.1081	0.264418	no
ARF6	chr14:49893017-49897054	OK	42.8889	46.1282	-0.105045	0.105045	0.50545	0.710717	no
ARFGAP1	chr20:63272784-63289790	OK	36.706	33.1828	0.145578	-0.145578	0.3444	0.565204	no
ARFGAP2	chr11:46936688-47177125	OK	36.3165	40.0876	-0.142532	0.142532	0.4287	0.644342	no
ARFGAP3	chr22:42796525-42857402	OK	31.2061	25.7054	0.27976	-0.27976	0.0609	0.180218	no
ARFGEF1	chr8:67197648-67343677	OK	17.1312	15.3147	0.161711	-0.161711	0.2858	0.50413	no
ARFGEF2	chr20:48921737-49036693	OK	20.8065	17.2364	0.271575	-0.271575	0.0811	0.219725	no
ARFGEF3	chr6:138161915-138344663	NOTEST	0.297844	0.0883595	1.7531	-1.7531	1	1	no
ARFIP1	chr4:152779936-152911911	OK	16.5096	15.8796	0.0561376	-0.0561376	0.7231	0.859783	no
ARFIP2	chr11:6474682-6484681	OK	15.3108	17.2176	-0.16934	0.16934	0.39775	0.617197	no
ARFRP1	chr20:63657809-63739107	OK	26.0188	22.2905	0.223125	-0.223125	0.46645	0.67765	no
ARG1	chr6:131573203-131628239	NOTEST	0	0	0	0	1	1	no
ARG2	chr14:67619861-67674885	OK	10.2779	7.06072	0.541656	-0.541656	0.12705	0.296241	no
ARGFX	chr3:121567930-121590622	NOTEST	0	0	0	0	1	1	no
ARGFXP2	chr17:32142453-32225771	NOTEST	0	0.010157	#VALUE!	inf	1	1	no
ARGLU1	chr13:106543313-106568166	OK	41.057	40.852	0.00721822	-0.00721822	0.9629	0.983362	no
ARHGAP1	chr11:46677074-46700665	OK	20.1624	22.3821	-0.150683	0.150683	0.32065	0.541284	no
ARHGAP10	chr4:147732301-148072776	OK	22.8558	22.5286	0.0208086	-0.0208086	0.8953	0.949165	no
ARHGAP11A	chr15_KI270905v1_alt:4829723-4854533	OK	29.164	33.8351	-0.214332	0.214332	0.20725	0.409358	no
ARHGAP11B	chr15_KI270905v1_alt:4829723-4854533	OK	4.39294	4.77737	-0.121028	0.121028	0.63	0.800802	no
ARHGAP12	chr10:31805397-31928876	OK	10.4355	9.92396	0.0725137	-0.0725137	0.64215	0.809873	no
ARHGAP15	chr2:143129329-143768352	NOTEST	0	0	0	0	1	1	no
ARHGAP17	chr16:24919383-25015378	OK	17.2631	21.2384	-0.298981	0.298981	0.0507	0.15878	no
CD14	chr5:140631727-140633701	OK	2.57788	7.88305	-1.61257	1.61257	5e-05	0.000750909	yes
ARHGAP19	chr10:96998037-97292673	OK	12.7273	12.8326	-0.0118889	0.0118889	0.939	0.971187	no
ARHGAP19-SLIT1	chr10:96998037-97292673	NOTEST	0.0288708	0	#NAME?	#NAME?	1	1	no
ARHGAP20	chr11:110577034-110713189	NOTEST	0.0911612	0.0708294	0.364073	-0.364073	1	1	no
ARHGAP21	chr10:24583608-24723668	OK	27.838	29.062	-0.0620756	0.0620756	0.6935	0.843639	no
CD24	chr6:106969830-106976855	OK	61.8759	142.659	-1.20512	1.20512	5e-05	0.000750909	yes
ARHGAP23	chr17_KI270857v1_alt:2463785-2547694	OK	24.5411	28.8989	-0.235814	0.235814	0.1287	0.298928	no
ARHGAP24	chr4:85475130-86002670	OK	4.40625	5.00358	-0.183409	0.183409	0.29205	0.510209	no
ARHGAP25	chr2:68734780-68826825	NOTEST	0.27131	0.182242	0.574088	-0.574088	1	1	no
ARHGAP26	chr5:142770726-143229007	OK	16.9844	15.0398	0.175424	-0.175424	0.25735	0.470955	no
ARHGAP26-AS1	chr5:142770726-143229007	NOTEST	0	0	0	0	1	1	no
ARHGAP26-IT1	chr5:142770726-143229007	NOTEST	0	0.088297	#VALUE!	inf	1	1	no
ARHGAP27	chr17_KI270908v1_alt:84404-123421	OK	5.92786	6.6902	-0.174538	0.174538	0.34895	0.569068	no
ARHGAP28	chr18:6834432-6915713	OK	0.670699	0.669634	0.0022918	-0.0022918	0.99075	0.995874	no
ARHGAP29	chr1:94168906-94237751	OK	19.5899	24.6199	-0.329716	0.329716	0.042	0.13929	no
ARHGAP30	chr1:161046941-161069970	NOTEST	0.0985633	0.0897718	0.134787	-0.134787	1	1	no
ARHGAP31	chr3:119294372-119419476	OK	0.718333	0.517993	0.471721	-0.471721	0.0444	0.144423	no
ARHGAP31-AS1	chr3:119294372-119419476	NOTEST	0.153956	0.0470185	1.71122	-1.71122	1	1	no
CD68	chr17:7579486-7582111	OK	4.72803	9.04586	-0.93602	0.93602	5e-05	0.000750909	yes
ARHGAP33	chr19:35775514-35788822	OK	6.18809	5.27657	0.229894	-0.229894	0.18315	0.37685	no
ARHGAP35	chr19:46918675-47005076	OK	30.0163	26.2617	0.192787	-0.192787	0.24335	0.454061	no
ARHGAP36	chrX:131058241-131089885	NOTEST	0	0	0	0	1	1	no
CDC20	chr1:43358954-43363202	OK	113.041	201.611	-0.834727	0.834727	5e-05	0.000750909	yes
ARHGAP4	chrX:153907375-153926260	NOTEST	0.324019	0.214891	0.592477	-0.592477	1	1	no
ARHGAP40	chr20:38601933-38650652	OK	1.35734	0.899804	0.593102	-0.593102	0.0265	0.100265	no
CDC42EP1	chr22:37560463-37569403	OK	56.8399	36.7686	0.628428	-0.628428	5e-05	0.000750909	yes
ARHGAP44	chr17:12665889-13018064	OK	0.681729	0.456722	0.577883	-0.577883	0.589	0.776148	no
ARHGAP5	chr14:32077288-32159728	OK	17.5512	13.5827	0.369801	-0.369801	0.0183	0.0769007	no
ARHGAP5-AS1	chr14:32075418-32076699	OK	1.01095	1.39476	-0.464307	0.464307	0.1539	0.336969	no
ARHGAP6	chrX:11137542-11665701	NOTEST	0.213989	0.270648	-0.338881	0.338881	1	1	no
ARHGAP8	chr22:44668546-44862784	OK	2.20233	2.48663	-0.175162	0.175162	0.5357	0.73656	no
ARHGAP9	chr12:57460134-57479850	NOTEST	0.0957457	0.0305517	1.64796	-1.64796	1	1	no
CDK1	chr10:60778330-60794852	OK	71.2804	112.777	-0.661892	0.661892	5e-05	0.000750909	yes
CDKL2	chr4:75576493-75630537	OK	2.68398	1.38956	0.949747	-0.949747	5e-05	0.000750909	yes
ARHGDIG	chr16:280605-283003	NOTEST	0.0532132	0.0489844	0.119462	-0.119462	1	1	no
ARHGEF1	chr19:41883199-41907452	OK	27.0673	31.3752	-0.213075	0.213075	0.16325	0.349564	no
ARHGEF10	chr8_KI270821v1_alt:7351-142017	OK	17.7702	15.3041	0.215542	-0.215542	0.1533	0.336098	no
CDKN1C	chr11_KI270831v1_alt:115396-117975	OK	5.51313	11.1113	-1.01109	1.01109	5e-05	0.000750909	yes
ARHGEF11	chr1:156934839-157045370	OK	12.2053	10.9807	0.152543	-0.152543	0.31265	0.532541	no
ARHGEF12	chr11:120336908-120489936	OK	28.5764	28.4925	0.00424337	-0.00424337	0.98095	0.992743	no
ARHGEF15	chr17:8310237-8322516	NOTEST	0.0308655	0.0098143	1.65304	-1.65304	1	1	no
ARHGEF16	chr1:3454582-3481113	OK	4.61926	4.15192	0.153884	-0.153884	0.4266	0.642501	no
ARHGEF17	chr11:73308617-73369380	OK	11.9856	12.4132	-0.0505826	0.0505826	0.7384	0.868752	no
ARHGEF18	chr19:7395112-7472485	OK	17.1661	16.5282	0.0546395	-0.0546395	0.72245	0.859718	no
ARHGEF19	chr1:16198103-16212609	OK	6.29595	6.24118	0.0126063	-0.0126063	0.9472	0.975469	no
CDKN2AIP	chr4:183444635-183447896	OK	19.162	11.4126	0.747615	-0.747615	5e-05	0.000750909	yes
ARHGEF25	chr12:57610179-57617245	OK	4.99089	6.32754	-0.342347	0.342347	0.07565	0.209336	no
ARHGEF26	chr3_KI270777v1_alt:24215-164217	OK	0.981452	0.781358	0.328935	-0.328935	0.1734	0.363293	no
ARHGEF26-AS1	chr3:154024400-154257827	NOTEST	0.00601543	0.00833746	-0.47094	0.47094	1	1	no
ARHGEF28	chr5:73626157-73941993	OK	22.7416	18.7377	0.279391	-0.279391	0.06885	0.195598	no
ARHGEF3	chr3:56727417-57079308	OK	1.67075	1.27374	0.39143	-0.39143	0.0949	0.24319	no
ARHGEF3-AS1	chr3:56727417-57079308	NOTEST	0	0	0	0	1	1	no
ARHGEF33	chr2:38919362-38975449	NOTEST	0.10671	0.0436356	1.29013	-1.29013	1	1	no
ARHGEF34P	chr7:144186082-144380632	OK	2.25032	1.38143	0.703964	-0.703964	0.0506	0.158542	no
ARHGEF35	chr7:144186082-144380632	OK	2.14969	1.40478	0.613785	-0.613785	0.17965	0.37214	no
CEBPD	chr8:47736913-47738164	OK	16.6926	38.0049	-1.18697	1.18697	5e-05	0.000750909	yes
ARHGEF38	chr4:105552619-105680913	NOTEST	0.00253518	0.00381928	-0.591215	0.591215	1	1	no
ARHGEF38-IT1	chr4:105552619-105680913	NOTEST	0	0	0	0	1	1	no
CEBPG	chr19:33373668-33382686	OK	65.815	31.6501	1.0562	-1.0562	5e-05	0.000750909	yes
ARHGEF4	chr2:130916650-131047253	OK	2.30504	1.66659	0.467892	-0.467892	0.0321	0.115218	no
ARHGEF40	chr14:21016762-21104704	OK	3.34876	3.28583	0.0273695	-0.0273695	0.936	0.970058	no
ARHGEF5	chr7:144186082-144380632	OK	3.76619	2.73355	0.462327	-0.462327	0.03455	0.121472	no
CETN2	chrX:152827326-152830757	OK	98.8187	171.514	-0.795473	0.795473	5e-05	0.000750909	yes
ARHGEF7	chr13:111113811-111305734	OK	15.0816	12.8539	0.23058	-0.23058	0.1295	0.300153	no
ARHGEF7-AS1	chr13:111113811-111305734	NOTEST	0	0	0	0	1	1	no
ARHGEF7-AS2	chr13:111113811-111305734	NOTEST	0	0	0	0	1	1	no
ARHGEF9	chrX:63634967-63785546	OK	7.77423	7.84475	-0.0130267	0.0130267	0.9347	0.969242	no
ARHGEF9-IT1	chrX:63634967-63785546	NOTEST	0	0	0	0	1	1	no
ARID1A	chr1:26696030-26782110	OK	17.4583	18.887	-0.113474	0.113474	0.45555	0.668282	no
ARID1B	chr6:156777929-157210779	OK	8.74443	7.96091	0.135432	-0.135432	0.36955	0.589496	no
ARID2	chr12:45729836-45908036	OK	6.97344	6.77087	0.0425301	-0.0425301	0.77575	0.887569	no
ARID3A	chr19:926036-972803	OK	0.39082	0.592732	-0.600878	0.600878	0.06485	0.187951	no
ARID3B	chr15:74541176-74598131	OK	1.22557	0.91897	0.415367	-0.415367	0.08505	0.226663	no
ARID3C	chr9:34621457-34628014	NOTEST	0.114815	0.0922175	0.316196	-0.316196	1	1	no
ARID4A	chr14:58298503-58373733	OK	4.72516	4.45026	0.0864726	-0.0864726	0.5919	0.778506	no
ARID4B	chr1:235166894-235328217	OK	8.47251	8.86515	-0.0653543	0.0653543	0.6712	0.829181	no
ARID5A	chr2:96536726-96552634	OK	1.51871	1.42483	0.0920543	-0.0920543	0.7272	0.862408	no
CHP1	chr15:41231238-41281885	OK	38.8868	62.7052	-0.689304	0.689304	5e-05	0.000750909	yes
ARIH1	chr15:72474325-72586555	OK	20.0241	17.8549	0.165418	-0.165418	0.27455	0.491327	no
ARIH2	chr3:48917787-48985538	OK	37.4791	30.8929	0.278811	-0.278811	0.0701	0.198424	no
ARIH2OS	chr3:48917787-48985538	OK	1.06838	0.607207	0.815159	-0.815159	0.75265	0.875618	no
ARL1	chr12:101393119-101407820	OK	16.0702	17.6735	-0.137197	0.137197	0.3706	0.590245	no
ARL10	chr5:176365498-176373500	OK	4.47026	3.09631	0.529809	-0.529809	0.01335	0.0610286	no
ARL11	chr13:49628298-49633872	NOTEST	0.0036448	0.0114287	-1.64875	1.64875	1	1	no
ARL13A	chrX:100969707-100990831	NOTEST	0.0548334	0.0321982	0.768074	-0.768074	1	1	no
CHST15	chr10:124007665-124093607	OK	4.74276	9.0948	-0.939316	0.939316	5e-05	0.000750909	yes
ARL14	chr3:160677159-160678447	NOTEST	0.0483783	0.0745235	-0.623336	0.623336	1	1	no
CIART	chr1:150282532-150287092	OK	8.68236	4.27265	1.02296	-1.02296	5e-05	0.000750909	yes
ARL14EPL	chr5:116051465-116059130	NOTEST	0.0280454	0	#NAME?	#NAME?	1	1	no
ARL15	chr5:53884783-54310573	OK	5.56112	5.42615	0.0354478	-0.0354478	0.85325	0.930102	no
ARL16	chr17:81681193-81683924	OK	35.2634	27.2579	0.371495	-0.371495	0.0227	0.0897407	no
ARL17A	chr17_KI270908v1_alt:1028375-1099388	OK	0.672866	0.646452	0.0577767	-0.0577767	0.8552	0.931152	no
ARL17B	chr17_KI270908v1_alt:1028375-1099388	OK	0.518884	0.129332	2.00433	-2.00433	0.34775	0.568303	no
ARL2	chr11:65014112-65040572	OK	89.0653	106.008	-0.251243	0.251243	0.21985	0.424821	no
ARL2-SNX15	chr11:65014112-65040572	NOTEST	0	0.0906928	#VALUE!	inf	1	1	no
ARL2BP	chr16:57245125-57253633	OK	46.0441	46.2463	-0.00632241	0.00632241	0.96425	0.984284	no
ARL3	chr10:102673726-102714433	OK	13.867	14.2894	-0.0432887	0.0432887	0.7784	0.888961	no
ARL4A	chr7:12686826-12690933	OK	8.07625	7.81991	0.0465343	-0.0465343	0.78325	0.891289	no
CITED2	chr6:139372254-139374650	OK	18.8073	29.5468	-0.651713	0.651713	5e-05	0.000750909	yes
ARL4D	chr17:43398984-43401136	OK	26.0159	26.0509	-0.00194329	0.00194329	0.99025	0.995874	no
ARL5A	chr2:151800965-151828495	OK	10.7406	9.58923	0.163583	-0.163583	0.31295	0.53264	no
ARL5B	chr10:18659383-18678011	OK	7.79198	5.89193	0.403251	-0.403251	0.01755	0.0745551	no
ARL5C	chr17:39156893-39166161	NOTEST	0	0.0273607	#VALUE!	inf	1	1	no
ARL6	chr3:97764520-97801242	OK	4.2019	3.34027	0.331077	-0.331077	0.15905	0.343633	no
CKB	chr14:103519657-103522859	OK	50.3983	82.3528	-0.708444	0.708444	5e-05	0.000750909	yes
ARL6IP4	chr12:122980059-122982913	OK	110.67	118.892	-0.103392	0.103392	0.51215	0.716555	no
CKS2	chr9:89311194-89316703	OK	184.412	388.699	-1.07572	1.07572	5e-05	0.000750909	yes
ARL6IP6	chr2:152717892-152761253	OK	22.0681	18.2478	0.274239	-0.274239	0.072	0.202286	no
CLGN	chr4:140388452-140427661	OK	15.3135	4.03552	1.92398	-1.92398	5e-05	0.000750909	yes
ARL8B	chr3:5122244-5180916	OK	51.4527	43.8678	0.230085	-0.230085	0.13605	0.309586	no
ARL9	chr4:56505208-56523892	NOTEST	0.376386	0.200236	0.910515	-0.910515	1	1	no
ARMC1	chr8:65602455-65634217	OK	30.675	23.4035	0.390339	-0.390339	0.0102	0.0505828	no
ARMC10	chr7_KI270806v1_alt:95602-158099	OK	15.034	14.6532	0.0370185	-0.0370185	0.83465	0.919228	no
ARMC12	chr6:35737031-35748913	NOTEST	0.185317	0.302582	-0.70733	0.70733	1	1	no
ARMC2	chr6:108848415-108974472	OK	0.992414	0.855562	0.214069	-0.214069	0.4077	0.626531	no
ARMC2-AS1	chr6:108848415-108974472	NOTEST	0	0.0376554	#VALUE!	inf	1	1	no
ARMC3	chr10:22928023-23038523	NOTEST	0.0186717	0.00992103	0.912292	-0.912292	1	1	no
ARMC4	chr10:27812163-27999055	OK	3.89946	3.23415	0.26989	-0.26989	0.1557	0.339053	no
ARMC5	chr16:31458272-31467167	OK	3.7199	3.93295	-0.0803464	0.0803464	0.66795	0.8273	no
ARMC6	chr19:19033577-19058178	OK	32.2898	27.0553	0.255171	-0.255171	0.08925	0.233755	no
ARMC7	chr17:75109951-75131795	OK	20.4223	20.1857	0.016816	-0.016816	0.944	0.973767	no
ARMC8	chr3:138187247-138329886	OK	12.7296	13.2382	-0.0565169	0.0565169	0.7184	0.857435	no
ARMC9	chr2:231198545-231375879	OK	7.40258	7.46411	-0.0119434	0.0119434	0.9528	0.978035	no
ARMCX1	chrX:101550530-101554692	OK	9.41847	10.0487	-0.0934506	0.0934506	0.591	0.777632	no
ARMCX2	chrX:101655280-101659891	OK	3.95419	3.39415	0.220333	-0.220333	0.27295	0.489126	no
ARMCX3	chrX:101623129-101627841	OK	15.9056	12.182	0.384784	-0.384784	0.01485	0.0664154	no
CMTR2	chr16:71282299-71289606	OK	12.4524	7.6061	0.71119	-0.71119	5e-05	0.000750909	yes
ARMCX5	chrX:102599167-102717733	OK	9.00493	6.87381	0.389604	-0.389604	0.0967	0.246383	no
ARMCX5-GPRASP2,GPRASP2	chrX:102599167-102717733	OK	0.982413	1.27385	-0.374796	0.374796	0.63335	0.803424	no
ARMCX6	chrX:101615117-101618001	OK	10.6472	8.01264	0.410119	-0.410119	0.0636	0.185304	no
ARMS2	chr10:122454662-122457352	NOTEST	0.0463507	0	#NAME?	#NAME?	1	1	no
ARMT1	chr6:151452257-151470099	OK	17.5244	14.9206	0.232053	-0.232053	0.1409	0.316851	no
ARNT	chr1:150809704-150876768	OK	21.6518	20.6352	0.0693831	-0.0693831	0.64765	0.813287	no
ARNT2	chr15:80404349-80597936	NOTEST	0.250845	0.142522	0.815617	-0.815617	1	1	no
ARNTL	chr11:13277726-13387265	OK	12.1001	9.50174	0.348753	-0.348753	0.0325	0.116433	no
CNR1	chr6:88139865-88166048	OK	0.237287	0.642777	-1.43769	1.43769	5e-05	0.000750909	yes
ARNTL2-AS1	chr12:27332853-27446634	NOTEST	0	0	0	0	1	1	no
CNTFR	chr9:34551431-34590140	OK	8.35601	14.9968	-0.843768	0.843768	5e-05	0.000750909	yes
ARPC1B	chr7:99374674-99408682	OK	94.2668	145.676	-0.627943	0.627943	0.02815	0.104415	no
ARPC2	chr2:218217093-218254348	OK	247.564	299.88	-0.276585	0.276585	0.113	0.272918	no
CNTNAP1	chr17:42682613-42699993	OK	9.47235	5.79367	0.709245	-0.709245	5e-05	0.000750909	yes
ARPC4	chr3:9779963-9836356	OK	59.2335	86.1964	-0.541215	0.541215	0.0426	0.14061	no
ARPC4-TTLL3	chr3:9779963-9836356	OK	1.25335	1.11207	0.172537	-0.172537	0.89525	0.949165	no
COL1A1	chr17:50184095-50201639	OK	8.24045	17.9169	-1.12053	1.12053	5e-05	0.000750909	yes
ARPC5L	chr9:124869204-124877417	OK	72.8025	72.0868	0.014252	-0.014252	0.92585	0.965396	no
ARPIN	chr15:89830598-89912990	OK	18.7282	15.5469	0.268581	-0.268581	0.22615	0.432532	no
ARPP19	chr15:52547044-52569446	OK	48.3854	53.7617	-0.152007	0.152007	0.36225	0.581501	no
ARPP21	chr3:35639173-35794496	NOTEST	0	0	0	0	1	1	no
ARR3	chrX:70268334-70281840	NOTEST	0	0	0	0	1	1	no
ARRB1	chr11:75260121-75351831	OK	0.729198	0.700845	0.057215	-0.057215	0.8041	0.903963	no
ARRB2	chr17:4710493-4721500	OK	51.5964	49.2792	0.0662912	-0.0662912	0.6674	0.827038	no
ARRDC1	chr9:137605643-137618895	OK	29.3193	31.7694	-0.115788	0.115788	0.51555	0.71994	no
ARRDC1-AS1	chr9:137605643-137618895	OK	9.97173	9.15263	0.123657	-0.123657	0.7403	0.869372	no
COL8A1	chr3:99638595-99796733	OK	62.5688	104.001	-0.733083	0.733083	5e-05	0.000750909	yes
CORO1A	chr16:30183409-30189254	OK	6.20655	12.6499	-1.02726	1.02726	5e-05	0.000750909	yes
ARRDC3-AS1	chr5:91368723-91420715	OK	0.614551	0.483088	0.347246	-0.347246	0.7253	0.861082	no
COX19	chr7:964849-975599	OK	8.1226	4.79564	0.760218	-0.760218	5e-05	0.000750909	yes
ARRDC5	chr19:4890436-4902867	NOTEST	0.00893593	0	#NAME?	#NAME?	1	1	no
ARSA	chr22:50622753-50628173	OK	4.79105	5.10968	-0.0928911	0.0928911	0.60305	0.785123	no
ARSB	chr5:78777210-78986534	OK	3.79523	4.35653	-0.198993	0.198993	0.2784	0.495734	no
ARSD	chrX:2903969-2929375	OK	0.898752	0.782347	0.200114	-0.200114	0.41955	0.635941	no
ARSE	chrX:2934631-2968310	NOTEST	0.0145864	0.00573938	1.34565	-1.34565	1	1	no
ARSF	chrX:3040233-3112729	NOTEST	0	0	0	0	1	1	no
ARSG	chr17:68259181-68600954	OK	3.9872	2.237	0.833812	-0.833812	0.55375	0.749795	no
ARSH	chrX:3006612-3033385	NOTEST	0	0	0	0	1	1	no
ARSI	chr5:150296345-150302962	OK	2.85592	2.6748	0.0945283	-0.0945283	0.65335	0.817136	no
ARSJ	chr4:113900283-113979722	OK	5.49085	6.52091	-0.248045	0.248045	0.13245	0.30464	no
ARSK	chr5:95555120-95605102	OK	6.87179	6.15756	0.158327	-0.158327	0.36235	0.58152	no
ART1	chr11:3645130-3664416	NOTEST	0	0	0	0	1	1	no
ART3	chr4:76011179-76112802	NOTEST	0.0205532	0.0153092	0.424968	-0.424968	1	1	no
ART4	chr12:14829310-14843479	NOTEST	0	0	0	0	1	1	no
ART5	chr11:3638505-3642316	NOTEST	0.0124977	0.0700723	-2.48718	2.48718	1	1	no
COX6B1	chr19:35648222-35658784	OK	158.516	315.861	-0.994663	0.994663	5e-05	0.000750909	yes
COX7A2	chr6:75237674-75243928	OK	131.761	213.458	-0.696031	0.696031	5e-05	0.000750909	yes
ARVCF	chr22:19875517-20016786	OK	7.19722	8.36426	-0.216799	0.216799	0.5073	0.712333	no
ARX	chrX:25003695-25015948	NOTEST	0	0.00748262	#VALUE!	inf	1	1	no
COX7B	chrX:77899463-77905384	OK	182.784	388.89	-1.08922	1.08922	5e-05	0.000750909	yes
ASAH1	chr8:18056415-18097651	OK	35.5771	33.4998	0.0867994	-0.0867994	0.5669	0.759505	no
ASAH2	chr10:50187239-50248610	NOTEST	0.212805	0.0560346	1.92514	-1.92514	1	1	no
ASAH2B	chr10:50739927-50754809	OK	1.1525	0.944571	0.287037	-0.287037	0.51095	0.715633	no
ASAP1	chr8:130052104-130443660	OK	20.1451	16.9963	0.245209	-0.245209	0.10665	0.262523	no
ASAP1-IT1	chr8:130052104-130443660	NOTEST	0	0	0	0	1	1	no
ASAP1-IT2	chr8:130052104-130443660	NOTEST	0.0070425	0.0165063	-1.22886	1.22886	1	1	no
ASAP2	chr2:9206764-9405683	OK	14.0695	14.7718	-0.0702716	0.0702716	0.63255	0.802822	no
ASAP3	chr1:23428562-23484257	OK	19.0779	17.7445	0.10453	-0.10453	0.4956	0.702826	no
ASB1	chr2:238426984-238452250	OK	9.25169	8.52566	0.117905	-0.117905	0.4396	0.654546	no
ASB10	chr7:151175697-151187832	NOTEST	0	0	0	0	1	1	no
ASB11	chrX:15281708-15315624	NOTEST	0	0	0	0	1	1	no
ASB12	chrX:64224191-64230631	NOTEST	0.0120049	0	#NAME?	#NAME?	1	1	no
ASB13	chr10:5638856-5666595	OK	13.9847	13.5226	0.0484783	-0.0484783	0.7597	0.879099	no
ASB14	chr3:57227736-57292682	NOTEST	0.218748	0.0897396	1.28545	-1.28545	1	1	no
ASB15	chr7:123601866-123637880	NOTEST	0	0	0	0	1	1	no
ASB16	chr17:44170705-44186717	OK	0.247123	0.473203	-0.937228	0.937228	0.2457	0.456384	no
ASB16-AS1	chr17:44170705-44186717	OK	4.24016	3.5866	0.241501	-0.241501	0.3419	0.563551	no
ASB17	chr1:75918872-75932431	NOTEST	0	0	0	0	1	1	no
ASB18	chr2:236194871-236264345	NOTEST	0	0	0	0	1	1	no
ASB2	chr14_KI270847v1_alt:1048714-1091292	NOTEST	0	0.0263735	#VALUE!	inf	1	1	no
ASB3	chr2:53669979-53860033	OK	8.28873	7.05745	0.232005	-0.232005	0.5323	0.734713	no
ASB4	chr7:95485900-95540231	NOTEST	0.0173488	0.0273648	-0.657483	0.657483	1	1	no
ASB5	chr4:176213674-176269222	NOTEST	0	0	0	0	1	1	no
ASB6	chr9:129608883-129642169	OK	8.42618	8.78788	-0.0606361	0.0606361	0.79915	0.900466	no
ASB7	chr15:100602549-100651699	OK	10.3622	7.4047	0.48482	-0.48482	0.0105	0.05151	no
ASB8	chr12:48147788-48157594	OK	16.3662	14.383	0.186354	-0.186354	0.2477	0.458938	no
ASB9	chrX:15243986-15270467	NOTEST	0.120917	0.375122	-1.63334	1.63334	1	1	no
ASB9P1	chr15:92795483-92797108	NOTEST	0	0.0129428	#VALUE!	inf	1	1	no
ASCC1	chr10:72096031-72235860	OK	8.82347	13.7892	-0.64412	0.64412	0.1412	0.317256	no
ASCC2	chr22:29788607-29838304	OK	33.7724	28.8092	0.229316	-0.229316	0.1302	0.301353	no
ASCC3	chr6:100508194-100881372	OK	17.8137	16.6777	0.0950714	-0.0950714	0.55915	0.753315	no
ASCL1	chr12:102957673-102960516	NOTEST	0.00631313	0.00450729	0.486095	-0.486095	1	1	no
ASCL2	chr11:2268497-2270952	NOTEST	0.0566759	0.0718527	-0.342309	0.342309	1	1	no
ASCL3	chr11:8937571-8943033	NOTEST	0.0283762	0.0222014	0.354033	-0.354033	1	1	no
ASCL4	chr12:107774384-107776644	NOTEST	0	0	0	0	1	1	no
ASCL5	chr1:201113952-201115372	NOTEST	0.0437884	0.0150767	1.53823	-1.53823	1	1	no
ASF1A	chr6:118813448-118935162	OK	14.7809	15.8101	-0.0971116	0.0971116	0.6151	0.792548	no
COX7C	chr5:86617966-86620766	OK	629.356	1039.04	-0.723306	0.723306	5e-05	0.000750909	yes
ASGR1	chr17:7173430-7179564	NOTEST	0.104288	0.145832	-0.483743	0.483743	1	1	no
ASGR2	chr17:7101321-7114811	NOTEST	0	0	0	0	1	1	no
ASH1L	chr1:155335260-155563944	OK	9.99478	8.63508	0.210965	-0.210965	0.1672	0.355138	no
ASH1L-AS1	chr1:155335260-155563944	OK	0.690871	0.836342	-0.275678	0.275678	0.87325	0.938817	no
ASH2L	chr8:38105492-38140080	OK	35.8989	30.9497	0.214014	-0.214014	0.1639	0.350502	no
ASIC1	chr12:50057636-50083622	OK	4.41801	5.39136	-0.28725	0.28725	0.1042	0.258709	no
ASIC2	chr17:33013087-34156806	NOTEST	0	0	0	0	1	1	no
ASIC3	chr7:151048291-151052756	OK	0.843697	0.562981	0.583638	-0.583638	0.0612	0.180782	no
ASIC4	chr2:219514169-219538772	NOTEST	0.00501948	0	#NAME?	#NAME?	1	1	no
ASIC5	chr4_GL383527v1_alt:1310-30896	NOTEST	0	0	0	0	1	1	no
ASIP	chr20:34260364-34269342	NOTEST	0	0	0	0	1	1	no
ASL	chr7:66075788-66093342	OK	20.385	19.0982	0.0940716	-0.0940716	0.5594	0.753315	no
ASMT	chrY:1591592-1643081	NOTEST	0	0	0	0	1	1	no
ASMTL	chrY:1400530-1453762	OK	5.31701	7.06114	-0.409286	0.409286	0.0438	0.143282	no
ASMTL-AS1	chrY:1400530-1453762	OK	0.860629	0.778294	0.145075	-0.145075	0.8142	0.90874	no
ASNA1	chr19:12737491-12748323	OK	88.898	107.214	-0.270272	0.270272	0.0721	0.202438	no
CPA4	chr7:130293133-130324180	OK	2.83638	14.3592	-2.33986	2.33986	5e-05	0.000750909	yes
ASNSD1	chr2:189661398-189670831	OK	37.5675	31.2614	0.2651	-0.2651	0.0841	0.225039	no
ASPA	chr17:3474109-3499406	NOTEST	0.0448694	0.0337159	0.412301	-0.412301	1	1	no
ASPDH	chr19:50511599-50514690	NOTEST	0	0.0155923	#VALUE!	inf	1	1	no
ASPG	chr14:104085685-104112709	NOTEST	0	0.00579712	#VALUE!	inf	1	1	no
ASPH	chr8:61287965-61714640	OK	37.3365	47.1805	-0.337606	0.337606	0.0372	0.128063	no
ASPHD1	chr16:29900825-29906056	OK	1.0899	1.17848	-0.112741	0.112741	0.7251	0.860922	no
ASPHD2	chr22:26429313-26445012	OK	8.50748	6.52559	0.382622	-0.382622	0.0244	0.0944276	no
CPE	chr4:165378944-165498330	OK	21.095	13.0577	0.692002	-0.692002	5e-05	0.000750909	yes
ASPN	chr9:92297357-92670265	NOTEST	0.0061934	0	#NAME?	#NAME?	1	1	no
ASPRV1	chr2:69960090-70087015	OK	0.454955	0.321751	0.499782	-0.499782	0.3289	0.550709	no
CPEB4	chr5:173888327-173960991	OK	7.01259	3.84646	0.866415	-0.866415	5e-05	0.000750909	yes
ASRGL1	chr11:62337301-62393415	OK	6.55054	4.97586	0.396667	-0.396667	0.04045	0.135993	no
CREBBP	chr16:3725054-3880120	OK	25.0622	15.5541	0.688223	-0.688223	5e-05	0.000750909	yes
ASTE1	chr3:130850524-131381475	OK	4.54655	3.59585	0.338439	-0.338439	0.5399	0.739411	no
ASTL	chr2:96123849-96138436	NOTEST	0	0	0	0	1	1	no
ASTN1	chr1:176857304-177164904	NOTEST	0.00203317	0	#NAME?	#NAME?	1	1	no
ASTN2	chr9:116425224-117415039	OK	1.84012	1.62521	0.179168	-0.179168	0.7927	0.896138	no
ASTN2-AS1	chr9:116425224-117415039	NOTEST	0	0	0	0	1	1	no
ASUN	chr12:26905178-26938321	OK	13.4546	15.8081	-0.232569	0.232569	0.13055	0.301855	no
ASXL1	chr20:32358343-32439319	OK	34.8118	39.9533	-0.198736	0.198736	0.21985	0.424821	no
ASXL2	chr2:25739383-25878443	OK	9.06086	9.51527	-0.0705977	0.0705977	0.6409	0.808914	no
ASXL3	chr18:33578576-33747435	NOTEST	0.00358529	0.00417153	-0.218487	0.218487	1	1	no
ASZ1	chr7:117363221-117427523	NOTEST	0	0	0	0	1	1	no
ATAD1	chr10:87753117-87818160	OK	23.792	22.0008	0.112921	-0.112921	0.4512	0.665075	no
ATAD2	chr8:123319850-123396465	OK	66.1543	57.0189	0.214395	-0.214395	0.21265	0.416291	no
CRTC3	chr15:90529885-90717140	OK	21.4097	13.1421	0.704062	-0.704062	5e-05	0.000750909	yes
ATAD3A	chr1:1512142-1534687	OK	20.8144	18.2067	0.193116	-0.193116	0.217	0.42125	no
ATAD3B	chr1:1471783-1496202	OK	6.44567	5.39088	0.25781	-0.25781	0.1651	0.352156	no
ATAD3C	chr1:1449688-1470158	OK	0.519756	0.294472	0.819703	-0.819703	0.01155	0.0549675	no
ATAD5	chr17:30831969-30895865	OK	8.05825	6.76258	0.252891	-0.252891	0.1056	0.26091	no
ATAT1	chr6_GL000256v2_alt:1927593-1947580	OK	5.53244	5.33163	0.0533401	-0.0533401	0.79595	0.898275	no
ATCAY	chr19:3880619-3928082	NOTEST	0	0	0	0	1	1	no
ATE1	chr10:121740420-121951965	OK	12.4105	9.49388	0.386488	-0.386488	0.0136	0.0619571	no
ATE1-AS1	chr10:121740420-121951965	NOTEST	0.106963	0.0449356	1.25118	-1.25118	1	1	no
ATF1	chr12:50764005-50821160	OK	22.3506	19.4862	0.197861	-0.197861	0.19795	0.39672	no
ATF2	chr2:175072249-175168206	OK	19.0399	18.5423	0.0382095	-0.0382095	0.803	0.903418	no
CSF1	chr1:109910610-109930994	OK	23.5694	46.9439	-0.994021	0.994021	5e-05	0.000750909	yes
ATF4	chr22:39520558-39522686	OK	482.931	516.182	-0.0960622	0.0960622	0.6333	0.803424	no
ATF5	chr19:49889655-49933936	OK	7.38444	6.45204	0.194733	-0.194733	0.745	0.872209	no
ATF6	chr1:161766243-161964070	OK	12.939	11.4258	0.179426	-0.179426	0.23665	0.445713	no
ATF6B	chr6_GL000254v2_alt:3457287-3470260	OK	34.7343	43.7701	-0.333585	0.333585	0.0256	0.097953	no
ATF7	chr12:53507855-53626415	OK	15.4596	16.6443	-0.10652	0.10652	0.70085	0.847277	no
ATF7IP	chr12:14365631-14502935	OK	11.5443	12.5816	-0.124139	0.124139	0.44725	0.661836	no
ATF7IP2	chr16:10386054-10483638	NOTEST	0.317631	0.235338	0.432616	-0.432616	1	1	no
ATG10	chr5:81972024-82255396	OK	8.6285	8.58229	0.00774724	-0.00774724	0.96615	0.984779	no
CSGALNACT2	chr10:43138444-43185306	OK	17.1557	10.1404	0.758567	-0.758567	5e-05	0.000750909	yes
ATG12	chr5:115828196-115841851	OK	17.3901	15.4669	0.169086	-0.169086	0.2643	0.47974	no
ATG13	chr11:46617275-46676018	OK	14.6694	16.0675	-0.131329	0.131329	0.38715	0.607092	no
ATG14	chr14:55366390-55411858	OK	5.27853	4.94675	0.0936547	-0.0936547	0.57805	0.767867	no
ATG16L1	chr2:233251570-233295674	OK	10.3418	10.1004	0.0340748	-0.0340748	0.83455	0.919194	no
CSRNP2	chr12:51061204-51083671	OK	18.3978	11.6022	0.66514	-0.66514	5e-05	0.000750909	yes
CST6	chr11:66011990-66013505	OK	8.31482	20.97	-1.33457	1.33457	5e-05	0.000750909	yes
ATG2B	chr14:96281257-96363341	OK	5.84984	5.44536	0.103368	-0.103368	0.5007	0.706815	no
ATG3	chr3:112532506-112561963	OK	75.3003	66.7008	0.17495	-0.17495	0.2499	0.461719	no
ATG4A	chrX:108091668-108154671	OK	5.03623	5.0985	-0.0177278	0.0177278	0.9293	0.966577	no
ATG4B	chr2:241637611-241673856	OK	21.0205	21.6698	-0.0438928	0.0438928	0.7714	0.884717	no
ATG4C	chr1:62784105-62865271	OK	8.94861	8.18692	0.128344	-0.128344	0.45805	0.670756	no
ATG4D	chr19:10543893-10566026	OK	19.3401	16.4531	0.233242	-0.233242	0.4188	0.635533	no
ATG5	chr6:106184476-106325820	OK	21.9707	22.0441	-0.00481226	0.00481226	0.97495	0.989779	no
ATG7	chr3:11272323-11720768	OK	11.2151	10.7297	0.0638294	-0.0638294	0.75325	0.875778	no
ATG9A	chr2:219219379-219229688	OK	32.9934	41.4085	-0.327752	0.327752	0.0376	0.129138	no
ATG9B	chr7:150991055-151024499	NOTEST	0.0147578	0	#NAME?	#NAME?	1	1	no
ATHL1	chr11:289137-295688	OK	5.86061	5.55309	0.0777596	-0.0777596	0.6623	0.823265	no
ATIC	chr2:215311955-215349773	OK	54.3729	52.3469	0.0547841	-0.0547841	0.71375	0.854896	no
ATL1	chr14:50533081-50633066	OK	2.21165	1.53843	0.523665	-0.523665	0.0278	0.10364	no
ATL2	chr2:38293956-38377290	OK	22.2428	21.8977	0.0225628	-0.0225628	0.8804	0.941906	no
ATL3	chr11:63624081-63671974	OK	16.1094	17.1323	-0.0888176	0.0888176	0.5533	0.74953	no
ATM	chr11:108222831-108369099	OK	6.23901	6.75698	-0.115061	0.115061	0.44615	0.660948	no
ATMIN	chr16:81035852-81047346	OK	11.6586	10.8736	0.100566	-0.100566	0.50175	0.707849	no
ATN1	chr12:6924462-6942321	OK	61.9177	57.6204	0.103773	-0.103773	0.5299	0.732931	no
ATOH1	chr4:93828926-93829991	NOTEST	0	0	0	0	1	1	no
ATOH7	chr10:68230594-68232113	NOTEST	0.0296898	0.0445563	-0.585662	0.585662	1	1	no
CTGF	chr6:131948176-131951378	OK	16.9278	44.0677	-1.38032	1.38032	5e-05	0.000750909	yes
CTH	chr1:70411217-70439851	OK	11.5751	6.46768	0.839707	-0.839707	5e-05	0.000750909	yes
ATP10A	chr15:25678712-25863202	NOTEST	0	0	0	0	1	1	no
ATP10B	chr5:160563119-160852212	NOTEST	0.00181109	0	#NAME?	#NAME?	1	1	no
ATP10D	chr4:47485392-47593486	OK	5.29051	4.51225	0.22956	-0.22956	0.15575	0.339053	no
ATP11A	chr13:112690328-112887168	OK	5.98525	4.8021	0.317746	-0.317746	0.0409	0.136948	no
ATP11A-AS1	chr13:112690328-112887168	NOTEST	0	0	0	0	1	1	no
ATP11AUN	chr13:112647043-112684497	NOTEST	0	0	0	0	1	1	no
ATP11B	chr3:182793502-182921633	OK	17.8651	16.0428	0.155217	-0.155217	0.3104	0.530212	no
ATP11C	chrX:139726345-139832288	OK	5.70006	6.26082	-0.135377	0.135377	0.389	0.60891	no
ATP12A	chr13:24680410-24711785	NOTEST	0.011141	0	#NAME?	#NAME?	1	1	no
CTSC	chr11:88293591-88337773	OK	18.0381	34.7396	-0.945537	0.945537	5e-05	0.000750909	yes
CTXN1	chr19:7924495-7926166	OK	1.96714	4.35689	-1.1472	1.1472	5e-05	0.000750909	yes
ATP13A3	chr3:194402673-194468239	OK	39.5394	32.5106	0.282381	-0.282381	0.09455	0.242541	no
ATP13A4	chr3:193398966-193555584	NOTEST	0.0180143	0.0116913	0.623711	-0.623711	1	1	no
ATP13A4-AS1	chr3:193398966-193555584	NOTEST	0	0	0	0	1	1	no
ATP13A5	chr3:193275041-193378725	NOTEST	0	0.00538628	#VALUE!	inf	1	1	no
ATP13A5-AS1	chr3:193275041-193378725	NOTEST	0.0284733	0	#NAME?	#NAME?	1	1	no
ATP1A1	chr1:116373172-116418622	OK	175.142	233.183	-0.412934	0.412934	0.0541	0.166353	no
ATP1A1-AS1	chr1:116373172-116418622	OK	3.7667	2.6295	0.518513	-0.518513	0.60605	0.787025	no
ATP1A2	chr1:160115729-160143584	NOTEST	0.013055	0.0427435	-1.7111	1.7111	1	1	no
CXCL1	chr4:73869391-73871302	OK	1.6848	4.05365	-1.26665	1.26665	5e-05	0.000750909	yes
ATP1A4	chr1:160151561-160186977	NOTEST	0	0	0	0	1	1	no
ATP1B1	chr1:169106708-169460669	OK	36.4685	45.8636	-0.330699	0.330699	0.11855	0.282095	no
ATP1B2	chr17:7646626-7657771	NOTEST	0.0686193	0.111685	-0.702745	0.702745	1	1	no
CYB5R3	chr22:42617839-42649399	OK	52.9371	86.4976	-0.70838	0.70838	5e-05	0.000750909	yes
ATP1B4	chrX:120362084-120383249	NOTEST	0	0	0	0	1	1	no
ATP2A1	chr16:28878487-28925211	OK	0.605666	0.521213	0.21665	-0.21665	0.73685	0.867701	no
ATP2A1-AS1	chr16:28878487-28925211	OK	4.31352	3.35698	0.361702	-0.361702	0.6756	0.832344	no
ATP2A2	chr12:110281226-110351092	OK	65.8631	74.3204	-0.174286	0.174286	0.37195	0.591468	no
ATP2A3	chr17:3923868-3964464	OK	0.669564	0.688629	-0.040505	0.040505	0.87555	0.939989	no
CYB5RL	chr1:54172353-54200073	OK	7.57222	4.25814	0.830493	-0.830493	5e-05	0.000750909	yes
ATP2B2	chr3:10324022-10505584	NOTEST	0.00154588	0.00216601	-0.486613	0.486613	1	1	no
ATP2B2-IT2	chr3:10626015-10626807	NOTEST	0	0	0	0	1	1	no
ATP2B3	chrX:153536121-153582929	NOTEST	0.00447243	0.0124614	-1.47834	1.47834	1	1	no
CYP1A1	chr15:74719541-74725536	OK	1.56136	0.140877	3.4703	-3.4703	5e-05	0.000750909	yes
ATP2C1	chr3:130850524-131381475	OK	27.7797	30.9988	-0.158183	0.158183	0.34905	0.56916	no
CYP4B1	chr1:46798997-46819349	OK	2.59627	6.68574	-1.36465	1.36465	5e-05	0.000750909	yes
ATP4A	chr19:35550192-35563658	NOTEST	0	0	0	0	1	1	no
ATP4B	chr13:113648805-113658198	NOTEST	0	0	0	0	1	1	no
CYP4X1	chr1:47023567-47050751	OK	2.25253	6.94133	-1.62367	1.62367	5e-05	0.000750909	yes
CYP51A1	chr7:92112148-92180725	OK	87.277	154.529	-0.824203	0.824203	5e-05	0.000750909	yes
DAAM2	chr6:39792382-39934551	OK	9.21344	17.0353	-0.886713	0.886713	5e-05	0.000750909	yes
DACT1	chr14:58634067-58648320	OK	0.561049	0.112122	2.32305	-2.32305	5e-05	0.000750909	yes
ATP5E	chr20:59028677-59042846	OK	907.23	1245.26	-0.456901	0.456901	0.0561	0.170676	no
ATP5EP2	chr13:27945205-27945573	NOTEST	0.368764	0.208366	0.82358	-0.82358	1	1	no
DBI	chr2:119366923-119372551	OK	231.975	414.286	-0.836659	0.836659	5e-05	0.000750909	yes
DCAF10	chr9:37800553-37867668	OK	12.6509	7.50993	0.752371	-0.752371	5e-05	0.000750909	yes
ATP5G2	chr12:53665159-53676728	OK	262.147	333.544	-0.347499	0.347499	0.03015	0.109558	no
DCBLD2	chr3:98795969-98901689	OK	28.7314	54.2968	-0.918239	0.918239	5e-05	0.000750909	yes
DCLK2	chr4:150078273-150257456	OK	4.35232	2.08948	1.05864	-1.05864	5e-05	0.000750909	yes
DCLRE1A	chr10:113834723-113854404	OK	16.7837	10.472	0.680525	-0.680525	5e-05	0.000750909	yes
ATP5J	chr21:25724479-25772460	OK	106.528	149.997	-0.493703	0.493703	0.01935	0.0798407	no
ATP5J2	chr7:99408977-99466201	OK	216.228	349.038	-0.690835	0.690835	0.0324	0.116137	no
ATP5J2-PTCD1	chr7:99408977-99466201	NOTEST	0	0	0	0	1	1	no
ATP5L	chr11:118359580-118418815	OK	111.081	135.728	-0.289113	0.289113	0.1858	0.38051	no
ATP5L2	chr22:42617839-42649399	NOTEST	0.0451573	0	#NAME?	#NAME?	1	1	no
ATP5O	chr21:33903452-33915854	OK	245.073	298.388	-0.283976	0.283976	0.07015	0.198481	no
ATP5S	chr14:50312328-50326228	OK	8.11653	5.99808	0.436362	-0.436362	0.0267	0.100848	no
ATP5SL	chr19:41431317-41439938	OK	42.7442	44.5056	-0.0582579	0.0582579	0.7036	0.848506	no
ATP6AP1	chrX:154428631-154436517	OK	161.861	185.689	-0.198128	0.198128	0.25645	0.470402	no
ATP6AP1L	chr5:82279461-82318646	OK	2.57746	2.1591	0.255521	-0.255521	0.2813	0.499015	no
ATP6AP2	chrX:40580963-40606636	OK	116.887	140.865	-0.269195	0.269195	0.09885	0.249838	no
ATP6V0A1	chr17:42458843-42522579	OK	14.5334	17.104	-0.234965	0.234965	0.1226	0.28882	no
ATP6V0A2	chr12:123712317-123761754	OK	7.12566	5.72438	0.315903	-0.315903	0.04185	0.138932	no
ATP6V0A4	chr7:138706293-138806026	NOTEST	0.213294	0.251495	-0.237685	0.237685	1	1	no
ATP6V0B	chr1:43974647-43978300	OK	127.141	118.433	0.102348	-0.102348	0.5188	0.722722	no
DDIT4	chr10:72273918-72276039	OK	235.969	504.898	-1.09739	1.09739	5e-05	0.000750909	yes
ATP6V0CP3	chr6:42727575-42728194	NOTEST	0	0	0	0	1	1	no
DDR2	chr1:162632437-162780457	OK	6.31089	1.41486	2.15718	-2.15718	5e-05	0.000750909	yes
ATP6V0D2	chr8:86098909-86154225	NOTEST	0	0	0	0	1	1	no
ATP6V0E1	chr5:172983759-173034897	OK	150.15	172.549	-0.2006	0.2006	0.1903	0.386626	no
ATP6V0E2	chr7:149867693-149880712	OK	18.7246	23.408	-0.32207	0.32207	0.0394	0.133618	no
ATP6V0E2-AS1	chr7:149867693-149880712	OK	1.13804	0.583746	0.963143	-0.963143	0.29175	0.50982	no
ATP6V1A	chr3:113747018-113812058	OK	20.9508	25.7494	-0.297536	0.297536	0.0494	0.155928	no
ATP6V1B1	chr2:70935867-70965431	NOTEST	0.245796	0.215671	0.188627	-0.188627	1	1	no
ATP6V1B1-AS1	chr2:70935867-70965431	NOTEST	0.0174782	0.0332871	-0.929409	0.929409	1	1	no
ATP6V1B2	chr8:20197192-20221696	OK	36.2679	39.0812	-0.107783	0.107783	0.47845	0.688351	no
ATP6V1C1	chr8:103021019-103073057	OK	16.6792	15.7406	0.0835632	-0.0835632	0.58525	0.772771	no
ATP6V1C2	chr2:10721648-10837977	NOTEST	0.394367	0.362272	0.122466	-0.122466	1	1	no
ATP6V1D	chr14:67337863-67360003	OK	40.0589	46.9709	-0.229644	0.229644	0.12835	0.298482	no
ATP6V1E1	chr22:17592135-17628822	OK	86.0476	91.0867	-0.0821045	0.0821045	0.5873	0.774615	no
ATP6V1E2	chr2:46511846-46519957	OK	1.60084	1.19972	0.416128	-0.416128	0.12855	0.298737	no
ATP6V1F	chr7:128862802-128865849	OK	137.616	133.447	0.0443868	-0.0443868	0.7657	0.882103	no
ATP6V1G1	chr9:114587713-114598872	OK	58.2701	51.4942	0.178345	-0.178345	0.2401	0.449741	no
ATP6V1G2	chr6_GL000256v2_alt:2828245-2846132	OK	0.959063	1.40199	-0.547781	0.547781	0.61915	0.794731	no
ATP6V1G2-DDX39B	chr6_GL000256v2_alt:2828245-2846132	OK	1.95549	1.57116	0.315698	-0.315698	0.8841	0.943726	no
ATP6V1G3	chr1_GL383520v2_alt:164627-182350	NOTEST	0	0	0	0	1	1	no
ATP6V1H	chr8:53715542-53843311	OK	27.2133	26.8985	0.0167883	-0.0167883	0.91305	0.958806	no
ATP7A	chrX:77910655-78050395	OK	2.79709	3.45769	-0.305884	0.305884	0.098	0.248497	no
ATP7B	chr13:51932670-52011494	OK	2.34172	1.94778	0.265737	-0.265737	0.15785	0.341823	no
ATP8A1	chr4:42408374-42657105	OK	0.828457	0.786478	0.0750206	-0.0750206	0.73425	0.866028	no
ATP8A2	chr13:25372070-26021282	NOTEST	0.0452607	0.0240034	0.915021	-0.915021	1	1	no
DDX58	chr9:32455301-32526324	OK	3.02847	8.23317	-1.44286	1.44286	5e-05	0.000750909	yes
ATP8B2	chr1:154325559-154351304	OK	11.2567	14.8098	-0.395759	0.395759	0.01695	0.0727309	no
DDX60	chr4:168216290-168318807	OK	3.97527	9.61251	-1.27386	1.27386	5e-05	0.000750909	yes
ATP8B4	chr15:49858237-50119222	NOTEST	0.00241758	0.00387691	-0.681345	0.681345	1	1	no
ATP8B5P	chr9:35406754-35483029	NOTEST	0.0118245	0.0166652	-0.495054	0.495054	1	1	no
DENND1B	chr1:197504748-197775493	OK	2.5436	1.10474	1.20317	-1.20317	5e-05	0.000750909	yes
ATP9B	chr18:79069274-79378282	OK	4.81449	4.55902	0.0786603	-0.0786603	0.65235	0.816566	no
ATPAF1	chr1:46635038-46668427	OK	44.7975	52.2183	-0.221136	0.221136	0.145	0.323102	no
ATPAF2	chr17:18018019-18039166	OK	13.9115	13.2173	0.0738529	-0.0738529	0.67935	0.835112	no
ATPIF1	chr1:28236090-28238105	OK	202.399	222.359	-0.135689	0.135689	0.4157	0.632718	no
ATR	chr3:142449234-142578826	OK	5.19079	6.16051	-0.247095	0.247095	0.1145	0.275434	no
ATRAID	chr2:27199586-27217178	OK	101.446	109.165	-0.105796	0.105796	0.56765	0.76001	no
ATRIP	chr3:48446709-48467645	OK	8.25937	9.15829	-0.149047	0.149047	0.49495	0.702375	no
ATRN	chr20:3471017-3651122	OK	32.6636	34.7658	-0.0899854	0.0899854	0.612	0.790867	no
ATRNL1	chr10:115093364-115948998	OK	2.62353	2.13455	0.29758	-0.29758	0.25415	0.467415	no
ATRX	chrX:77504877-77786269	OK	11.0637	9.92662	0.156455	-0.156455	0.29365	0.511787	no
ATXN1	chr6:16299111-16761490	OK	1.00948	1.04737	-0.053166	0.053166	0.78605	0.892631	no
DENND4B	chr1:153929500-153946678	OK	17.7734	11.7631	0.595454	-0.595454	5e-05	0.000750909	yes
ATXN1L	chr16:71845990-71857333	OK	16.5511	13.0574	0.342067	-0.342067	0.0266	0.100585	no
DEPDC1B	chr5:60596911-60700166	OK	17.8817	29.1712	-0.706061	0.706061	5e-05	0.000750909	yes
ATXN2L	chr16:28823047-28837237	OK	76.8969	58.9343	0.383817	-0.383817	0.0239	0.092928	no
ATXN3	chr14:92058551-92106621	OK	3.3067	3.47481	-0.0715408	0.0715408	0.668	0.8273	no
ATXN3L	chrX:13310651-13320399	NOTEST	0	0	0	0	1	1	no
DGKE	chr17:56834098-56868675	OK	3.14267	1.56769	1.00335	-1.00335	5e-05	0.000750909	yes
ATXN7L1	chr7:105604773-105876585	OK	3.1922	2.62852	0.280296	-0.280296	0.2574	0.470955	no
ATXN7L2	chr1:109483938-109492798	OK	4.33981	3.41742	0.344725	-0.344725	0.095	0.243271	no
ATXN7L3	chr17:44191804-44198161	OK	26.122	27.7937	-0.0894931	0.0894931	0.5546	0.75011	no
ATXN7L3B	chr12:74537770-74541452	OK	26.693	28.2733	-0.0829762	0.0829762	0.58285	0.770988	no
ATXN8OS	chr13:69700592-70139753	NOTEST	0	0	0	0	1	1	no
AUH	chr9:91213814-91361969	OK	7.7289	9.01142	-0.221491	0.221491	0.25285	0.465867	no
AUNIP	chr1:25819905-25859458	OK	24.0636	18.0875	0.411858	-0.411858	0.108	0.264271	no
AUP1	chr2:74526647-74557551	OK	78.5703	67.1713	0.226139	-0.226139	0.24115	0.450911	no
DHCR7	chr11:71434410-71448431	OK	68.991	125.182	-0.859549	0.859549	5e-05	0.000750909	yes
DHX9	chr1:182839303-182887982	OK	51.0539	91.6858	-0.844678	0.844678	5e-05	0.000750909	yes
AURKAPS1	chr1:220148267-220272501	NOTEST	0.213794	0.415619	-0.95904	0.95904	1	1	no
DKK1	chr10:52314280-52317657	OK	3.8233	10.2435	-1.42182	1.42182	5e-05	0.000750909	yes
AURKC	chr19:57231008-57235548	OK	0.584647	0.366829	0.672457	-0.672457	0.1247	0.292516	no
AUTS2	chr7:69598918-70793068	NOTEST	0.126828	0.0986361	0.36268	-0.36268	1	1	no
DLGAP5	chr14:55148115-55191678	OK	19.7287	53.5652	-1.441	1.441	5e-05	0.000750909	yes
AVIL	chr12:57782744-57816069	NOTEST	0.225818	0.337768	-0.580869	0.580869	1	1	no
AVL9	chr7:32495425-32719168	OK	12.7915	10.2053	0.325876	-0.325876	0.0283	0.104707	no
AVP	chr20:3082555-3084724	NOTEST	0	0	0	0	1	1	no
AVPI1	chr10:97677423-97687258	OK	29.895	38.1839	-0.35306	0.35306	0.02315	0.0909484	no
AVPR1A	chr12:63142758-63152810	NOTEST	0	0	0	0	1	1	no
AVPR1B	chr1:206109848-206117048	NOTEST	0	0	0	0	1	1	no
AVPR2	chrX:153902530-153907166	NOTEST	0	0	0	0	1	1	no
AWAT1	chrX:70234654-70240661	NOTEST	0	0	0	0	1	1	no
AWAT2	chrX:70040541-70049938	NOTEST	0	0	0	0	1	1	no
AXDND1	chr1:179365719-179575952	NOTEST	0.0212437	0.03625	-0.77095	0.77095	1	1	no
DMGDH	chr5:78997563-79069674	OK	1.08117	0.145638	2.89214	-2.89214	5e-05	0.000750909	yes
DNAJA1	chr9:33025210-33039064	OK	80.1693	138.336	-0.787059	0.787059	5e-05	0.000750909	yes
DNAJB1	chr19:14514763-14518559	OK	48.6621	75.9536	-0.64232	0.64232	5e-05	0.000750909	yes
AZGP1	chr7:99966726-99976112	NOTEST	0.0617157	0.0812326	-0.396421	0.396421	1	1	no
AZGP1P1	chr7:99980761-99984237	NOTEST	0	0	0	0	1	1	no
AZI2	chr3:28322352-28349127	OK	40.0712	36.5955	0.130901	-0.130901	0.43915	0.654171	no
AZIN1	chr8:102826301-102864200	OK	54.7068	52.5092	0.0591479	-0.0591479	0.7113	0.853456	no
AZIN1-AS1	chr8:102864270-102977876	OK	0.564249	0.235757	1.25904	-1.25904	0.03095	0.111881	no
AZIN2	chr1:33081112-33120531	OK	2.77279	4.11652	-0.570084	0.570084	0.0214	0.0861475	no
AZU1	chr19_KI270868v1_alt:6673-10860	NOTEST	0	0	0	0	1	1	no
B2M	chr15_KI270849v1_alt:34835-41507	OK	1533.67	1839.14	-0.262044	0.262044	0.3218	0.542186	no
DNAJC6	chr1:65264693-65415869	OK	12.3308	8.05251	0.614756	-0.614756	5e-05	0.000750909	yes
B3GALNT2	chr1:235367359-235504481	OK	8.99315	9.72856	-0.113399	0.113399	0.6172	0.793783	no
B3GALT1	chr2:167814773-167941144	NOTEST	0.00731689	0.0153675	-1.07058	1.07058	1	1	no
B3GALT2	chr1:193121957-193254812	NOTEST	0.00863684	0.0234495	-1.44098	1.44098	1	1	no
B3GALT4	chr6_GL000255v2_alt:4471559-4473245	OK	1.04527	1.50571	-0.526569	0.526569	0.0783	0.213893	no
B3GALT5	chr21:39612939-39662889	NOTEST	0	0	0	0	1	1	no
B3GALT5-AS1	chr21:39597147-39612822	NOTEST	0	0	0	0	1	1	no
B3GALT6	chr1:1232248-1235040	OK	9.4655	10.6046	-0.163946	0.163946	0.3215	0.541972	no
B3GAT1	chr11:134378503-134411918	NOTEST	0	0	0	0	1	1	no
B3GAT2	chr6:70667770-70957085	NOTEST	0	0	0	0	1	1	no
B3GAT3	chr11:62615295-62622175	OK	24.3041	25.78	-0.0850498	0.0850498	0.5964	0.782257	no
B3GLCT	chr13:31199974-31332274	OK	4.37986	4.28346	0.0321099	-0.0321099	0.8568	0.931928	no
B3GNT2	chr2:62196126-62224731	OK	9.92786	9.81154	0.0170033	-0.0170033	0.92125	0.963231	no
B3GNT3	chr19:17795109-17813576	OK	1.13229	1.63621	-0.53111	0.53111	0.04295	0.141306	no
B3GNT4	chr12:122203680-122207537	OK	0.466092	0.517605	-0.151235	0.151235	0.69625	0.84473	no
B3GNT5	chr3:183178003-183428269	OK	16.0757	20.9527	-0.382254	0.382254	0.0149	0.0666165	no
B3GNT6	chr11:77034340-77041958	NOTEST	0	0	0	0	1	1	no
B3GNT7	chr2:231395623-231401164	OK	0.62894	0.386916	0.700902	-0.700902	0.02285	0.0901719	no
B3GNT8	chr19:41425358-41428730	OK	0.590157	0.484079	0.285857	-0.285857	0.42625	0.642501	no
B3GNT9	chr16:67110011-67150999	OK	18.4842	12.5337	0.560474	-0.560474	0.01945	0.0802032	no
B3GNTL1	chr17_KI270860v1_alt:51110-157631	OK	2.20847	1.87303	0.237674	-0.237674	0.3891	0.608922	no
B4GALNT1	chr12:57618404-57633239	OK	7.64556	9.66838	-0.338653	0.338653	0.0685	0.194897	no
B4GALNT2	chr17:49132459-49169989	NOTEST	0.144294	0.220485	-0.611673	0.611673	1	1	no
DPYSL2	chr8:26514192-26658177	OK	26.54	48.2617	-0.86271	0.86271	5e-05	0.000750909	yes
DSEL	chr18_GL383571v1_alt:152308-162457	OK	3.41311	5.88327	-0.785532	0.785532	5e-05	0.000750909	yes
DUSP15	chr20:31861066-31870676	OK	1.09476	0.264474	2.04942	-2.04942	5e-05	0.000750909	yes
B4GALT1-AS1	chr9:33110640-33179983	NOTEST	0.149475	0.233027	-0.640593	0.640593	1	1	no
B4GALT2	chr1:43979201-43991171	OK	35.5965	33.2919	0.0965656	-0.0965656	0.5301	0.733124	no
B4GALT3	chr1:161171309-161177968	OK	19.8749	17.3407	0.196778	-0.196778	0.203	0.403679	no
B4GALT4	chr3:119211741-119290666	OK	13.0589	11.3424	0.203301	-0.203301	0.22995	0.437521	no
B4GALT4-AS1	chr3:119211741-119290666	NOTEST	0	0	0	0	1	1	no
DUSP23	chr1:159780968-159782543	OK	33.878	70.7416	-1.06221	1.06221	5e-05	0.000750909	yes
B4GALT6	chr18:31622245-31684723	OK	3.55277	3.5275	0.0102985	-0.0102985	0.9542	0.978788	no
B4GALT7	chr5:177600117-177610345	OK	24.37	23.3638	0.0608311	-0.0608311	0.6984	0.845778	no
DUSP8	chr11_KI270903v1_alt:30577-48447	OK	2.15409	0.827086	1.38097	-1.38097	5e-05	0.000750909	yes
B9D1	chr17:19337553-19387219	OK	12.8207	12.5073	0.0357075	-0.0357075	0.9286	0.966577	no
B9D2	chr19:41354416-41384082	OK	4.26566	6.15069	-0.527979	0.527979	0.0579	0.174267	no
BAALC	chr8:103132962-103230305	NOTEST	0.00534345	0	#NAME?	#NAME?	1	1	no
BAALC-AS1	chr8:103132962-103230305	NOTEST	0.0979401	0.142307	-0.539039	0.539039	1	1	no
BAALC-AS2	chr8:103132962-103230305	NOTEST	0	0.0586634	#VALUE!	inf	1	1	no
BAAT	chr9_KI270823v1_alt:421208-432256	NOTEST	0.0857108	0.0227288	1.91495	-1.91495	1	1	no
E2F1	chr20:33675485-33686404	OK	91.6256	54.4375	0.75115	-0.75115	5e-05	0.000750909	yes
BACE1	chr11:117232624-117316256	OK	10.2086	8.61355	0.245109	-0.245109	0.2346	0.443622	no
BACE1-AS	chr11:117232624-117316256	OK	3.19323	2.57272	0.311718	-0.311718	0.79525	0.897909	no
EBP	chrX:48521775-48528716	OK	132.019	221.322	-0.745397	0.745397	5e-05	0.000750909	yes
BACH1	chr21:29298794-29361896	OK	8.52879	7.60532	0.165331	-0.165331	0.3052	0.524619	no
BACH1-IT2	chr21:29372500-29373980	NOTEST	0	0	0	0	1	1	no
BACH2	chr6:89926527-90296908	NOTEST	0.170819	0.0892486	0.93657	-0.93657	1	1	no
BAD	chr11:64269827-64289500	OK	80.1056	79.989	0.00210115	-0.00210115	0.99025	0.995874	no
EBPL	chr13:49660675-49691487	OK	24.145	41.1544	-0.769324	0.769324	5e-05	0.000750909	yes
BAG2	chr6:57172305-57185214	OK	11.7366	13.3979	-0.190985	0.190985	0.2624	0.477669	no
EFNA1	chr1:155127872-155134910	OK	17.0678	29.5763	-0.793169	0.793169	5e-05	0.000750909	yes
BAG4	chr8:38163320-38213301	OK	9.42477	9.66528	-0.0363538	0.0363538	0.85885	0.932821	no
BAG5	chr14:103556543-103562814	OK	20.1458	18.5383	0.119966	-0.119966	0.42445	0.64065	no
BAG6	chr6_GL000256v2_alt:2938303-2957487	OK	65.4384	81.4828	-0.316359	0.316359	0.06015	0.178988	no
BAGE,BAGE5	chr21:10413519-10491615	NOTEST	0	0	0	0	1	1	no
BAGE3	chr21:10413519-10491615	NOTEST	0	1.17588e-05	#VALUE!	inf	1	1	no
BAGE4	chr21:10413519-10491615	NOTEST	0	0.0032199	#VALUE!	inf	1	1	no
BAGE5	chr21:10413519-10491615	NOTEST	0	0.00336256	#VALUE!	inf	1	1	no
EFNA5	chr5:107376888-107670895	OK	6.34763	12.0803	-0.928364	0.928364	5e-05	0.000750909	yes
BAHD1	chr15:40439720-40468242	OK	14.802	15.661	-0.0813828	0.0813828	0.60295	0.785123	no
BAIAP2	chr17:81035146-81183164	OK	36.9735	41.9254	-0.181331	0.181331	0.23665	0.445713	no
EFTUD2	chr17:44846352-44899625	OK	36.6805	57.093	-0.638299	0.638299	5e-05	0.000750909	yes
BAIAP2L1	chr7:98281666-98401115	OK	15.2821	13.3284	0.197339	-0.197339	0.4033	0.622156	no
BAIAP2L2	chr22:38084888-38110669	NOTEST	0.124616	0.0642142	0.956521	-0.956521	1	1	no
BAIAP3	chr16:1333604-1351872	NOTEST	0.152633	0.131164	0.218693	-0.218693	1	1	no
BAK1	chr6:33572545-33580293	OK	26.7679	26.9432	-0.00941497	0.00941497	0.94975	0.976853	no
BAMBI	chr10:28677494-28682939	NOTEST	0.423889	0.318529	0.412263	-0.412263	1	1	no
BANCR	chr9:69296680-69307056	NOTEST	0	0	0	0	1	1	no
EGR1	chr5:138465491-138469315	OK	15.2135	8.23055	0.886295	-0.886295	5e-05	0.000750909	yes
BANF2	chr20:17693674-17735872	NOTEST	0	0	0	0	1	1	no
EIF2AK2	chr2:37105140-37157047	OK	13.6663	20.8881	-0.612056	0.612056	5e-05	0.000750909	yes
BANP	chr16:87951431-88077318	OK	5.48788	5.3626	0.033317	-0.033317	0.86505	0.93525	no
BAP1	chr3:52401003-52410105	OK	34.4936	41.415	-0.263824	0.263824	0.09125	0.236695	no
BARD1	chr2:214725645-214809711	OK	12.5002	10.1735	0.297136	-0.297136	0.05655	0.171571	no
BARHL1	chr9:132582605-132590253	NOTEST	0	0	0	0	1	1	no
BARHL2	chr1:90712021-90717237	NOTEST	0	0	0	0	1	1	no
BARX1	chr9:93951626-93955326	NOTEST	0.0323506	0.0143606	1.17167	-1.17167	1	1	no
BARX2	chr11:129375985-129452279	OK	0.649405	0.801824	-0.304166	0.304166	0.3646	0.583643	no
EIF4A1	chr17:7561991-7579006	OK	272.735	595.192	-1.12586	1.12586	5e-05	0.000750909	yes
BASP1P1	chr13:22897029-22898181	NOTEST	0	0	0	0	1	1	no
BATF	chr14:75522440-75546991	NOTEST	0	0	0	0	1	1	no
EIF4E2	chr2:232547969-232583645	OK	46.3694	75.1475	-0.696552	0.696552	5e-05	0.000750909	yes
EIF4EBP1	chr8:38030501-38060365	OK	323.443	206.082	0.650291	-0.650291	5e-05	0.000750909	yes
BAX	chr19:48954859-48961798	OK	140.248	148.975	-0.0870896	0.0870896	0.5672	0.759562	no
BAZ1A	chr14:34752730-34875647	OK	11.8204	12.2113	-0.0469305	0.0469305	0.7608	0.87941	no
BAZ1B	chr7:73440397-73522285	OK	65.5717	53.0004	0.307071	-0.307071	0.0866	0.228993	no
BAZ2A	chr12:56521824-56636379	OK	20.8361	23.0694	-0.146898	0.146898	0.46305	0.675088	no
BAZ2B	chr2:159318978-159618042	NOTEST	0.146712	0.0668385	1.13423	-1.13423	1	1	no
BBC3	chr19:47220821-47232766	OK	6.37139	6.265	0.0242937	-0.0242937	0.9094	0.956136	no
BBIP1	chr10:110871794-110919366	OK	7.89977	7.62749	0.0506017	-0.0506017	0.90215	0.952225	no
BBOX1	chr11:27040961-27220113	OK	0.315636	0.506515	-0.682345	0.682345	0.0987	0.249745	no
BBOX1-AS1	chr11:27040961-27220113	NOTEST	0.0190721	0	#NAME?	#NAME?	1	1	no
BBS1	chr11:66510647-66533613	OK	8.21329	7.74727	0.0842711	-0.0842711	0.6122	0.791035	no
BBS10	chr12:76344485-76348442	OK	5.92415	6.24183	-0.0753625	0.0753625	0.66625	0.82614	no
BBS12	chr4:122732701-122744943	OK	2.10955	2.57376	-0.286944	0.286944	0.178	0.369882	no
BBS2	chr16:56484346-56520096	OK	20.1067	20.4843	-0.026837	0.026837	0.8643	0.935038	no
BBS4	chr15:72686178-72738476	OK	10.9076	10.0493	0.118232	-0.118232	0.4853	0.694649	no
BBS5	chr2:169479495-169506655	OK	4.6936	4.33532	0.114556	-0.114556	0.5389	0.738884	no
BBS7	chr4:121824328-121870497	OK	10.954	10.9034	0.00667774	-0.00667774	0.9685	0.986085	no
BBS9	chr7:33129539-33606068	OK	4.91456	5.15156	-0.0679452	0.0679452	0.6954	0.844551	no
BBX	chr3:107522935-107811329	OK	20.7099	17.337	0.256468	-0.256468	0.10895	0.26571	no
BCAM	chr19:44809058-44821421	OK	92.2074	73.0008	0.336971	-0.336971	0.0431	0.141623	no
BCAN	chr1:156641947-156659532	NOTEST	0.178456	0.118459	0.591176	-0.591176	1	1	no
BCAP29	chr7:107579976-107623317	OK	11.8956	11.1734	0.0903552	-0.0903552	0.55175	0.748504	no
EIF5A	chr17:7306998-7312463	OK	285.87	556.479	-0.960969	0.960969	5e-05	0.000750909	yes
BCAR1	chr16:75229029-75268053	OK	30.7451	36.3791	-0.242751	0.242751	0.1162	0.278106	no
EIF5A2	chr3:170888414-170908637	OK	3.81427	2.25043	0.761205	-0.761205	5e-05	0.000750909	yes
BCAR4	chr16:11819834-11828832	NOTEST	0	0	0	0	1	1	no
BCAS1	chr20:53943539-54070765	NOTEST	0	0.00611694	#VALUE!	inf	1	1	no
BCAS2	chr1:114567559-114581644	OK	52.2938	47.1349	0.149845	-0.149845	0.32125	0.54195	no
BCAS3	chr17:60677810-61392838	OK	10.9332	9.271	0.237921	-0.237921	0.13735	0.311572	no
BCAS4	chr20:50794893-50877177	OK	17.3845	16.6607	0.0613525	-0.0613525	0.73655	0.867639	no
EIF5AL1	chr10:79512600-79516436	OK	2.78792	5.29459	-0.925331	0.925331	5e-05	0.000750909	yes
ELF3	chr1:202010561-202017187	OK	1.68657	8.47846	-2.32971	2.32971	5e-05	0.000750909	yes
ELOVL6	chr4:110049072-110198664	OK	25.1496	56.3108	-1.16288	1.16288	5e-05	0.000750909	yes
BCDIN3D	chr12:49828542-49843129	OK	2.57177	2.30802	0.156109	-0.156109	0.4906	0.698444	no
BCDIN3D-AS1	chr12:49828542-49843129	OK	0.473678	0.355669	0.413372	-0.413372	0.4872	0.69571	no
BCHE	chr3:165772903-165837465	NOTEST	0.138925	0.27576	-0.98911	0.98911	1	1	no
EMP1	chr12:13196667-13216774	OK	17.1886	32.7752	-0.931155	0.931155	5e-05	0.000750909	yes
BCKDHB	chr6:80106626-80346270	OK	9.85412	12.3192	-0.322107	0.322107	0.09495	0.24319	no
EMP3	chr19:48325371-48330553	OK	71.4422	135.807	-0.926705	0.926705	5e-05	0.000750909	yes
BCL10	chr1:85265775-85278088	OK	8.58915	7.75215	0.147918	-0.147918	0.37315	0.592521	no
BCL11A	chr2:60451166-60553498	NOTEST	0.127167	0.232739	-0.871986	0.871986	1	1	no
BCL11B	chr14:99169287-99271713	NOTEST	0.00364902	0.00998266	-1.45191	1.45191	1	1	no
ENDOD1	chr11:95089809-95132651	OK	10.039	16.7871	-0.741745	0.741745	5e-05	0.000750909	yes
BCL2A1	chr15:79960889-79971301	NOTEST	0.0183755	0.13808	-2.90965	2.90965	1	1	no
BCL2L1	chr20:31664457-31723409	OK	98.5424	111.887	-0.183223	0.183223	0.281	0.498817	no
BCL2L10	chr15:52109265-52112775	NOTEST	0.375292	0.167674	1.16235	-1.16235	1	1	no
BCL2L11	chr2:111120913-111168445	OK	5.99803	7.33212	-0.28974	0.28974	0.08405	0.225039	no
BCL2L12	chr19:49659568-49673916	OK	25.7298	33.2047	-0.367946	0.367946	0.11895	0.282589	no
BCL2L13	chr22:17638583-17730855	OK	18.1151	15.2898	0.244629	-0.244629	0.10635	0.262077	no
BCL2L14	chr12:12070943-12099693	NOTEST	0.0332088	0	#NAME?	#NAME?	1	1	no
BCL2L15	chr1:113812611-113905124	NOTEST	0.0086157	0.0227214	-1.39901	1.39901	1	1	no
BCL2L2	chr14:23306761-23326185	OK	14.1949	11.6892	0.2802	-0.2802	0.45145	0.665146	no
BCL2L2-PABPN1	chr14:23306761-23326185	OK	39.2795	42.8243	-0.124653	0.124653	0.6357	0.804782	no
ENOX1	chr13:43213529-43786980	OK	2.08262	0.711134	1.5502	-1.5502	5e-05	0.000750909	yes
EPB41L4A-AS1	chr5:112160525-112162501	OK	31.4805	17.3374	0.860573	-0.860573	5e-05	0.000750909	yes
BCL6B	chr17:7023049-7029642	NOTEST	0.0203979	0.00931016	1.13155	-1.13155	1	1	no
BCL7A	chr12:122021885-122062044	OK	7.85528	7.5761	0.052207	-0.052207	0.75445	0.87617	no
BCL7B	chr7:73536352-73557735	OK	51.4135	40.51	0.343869	-0.343869	0.02425	0.0940123	no
BCL7C	chr16:30834040-30895218	OK	33.556	42.8899	-0.354065	0.354065	0.0289	0.106154	no
BCL9	chr1:147541500-147626219	OK	4.90155	5.76788	-0.234801	0.234801	0.1451	0.323216	no
EPSTI1	chr13:42886387-42992271	OK	13.0547	23.0214	-0.818401	0.818401	5e-05	0.000750909	yes
ERAP2	chr5:96875939-96919702	OK	23.1484	38.5554	-0.736019	0.736019	5e-05	0.000750909	yes
BCO1	chr16:81238690-81291142	NOTEST	0	0	0	0	1	1	no
BCO2	chr11:112175484-112218926	NOTEST	0.10459	0.0722272	0.534135	-0.534135	1	1	no
BCOR	chrX:40051245-40177329	OK	12.5698	10.8875	0.207289	-0.207289	0.17385	0.363948	no
BCORL1	chrX:130005187-130058083	OK	4.29717	5.24759	-0.288269	0.288269	0.0679	0.193648	no
BCORP1	chrY:19455430-19503153	NOTEST	0.0287473	0.00614003	2.22711	-2.22711	1	1	no
BCR	chr22:23180364-23318037	OK	10.7823	9.49033	0.184128	-0.184128	0.22085	0.425785	no
BCRP2	chr22:21103015-21122286	NOTEST	0.00605356	0.0279757	-2.20832	2.20832	1	1	no
ERN1	chr17:64043029-64130142	OK	7.37344	2.60627	1.50035	-1.50035	5e-05	0.000750909	yes
BCS1L	chr2:218659655-218663443	OK	19.2273	19.7813	-0.0409801	0.0409801	0.80295	0.903418	no
BCYRN1	chr2:47192404-47345074	NOTEST	0	0	0	0	1	1	no
BDH1	chr3_KI270782v1_alt:2895-49100	OK	8.10182	9.8275	-0.278578	0.278578	0.0933	0.240174	no
BDH2	chr4:103077624-103099867	OK	6.58454	7.57483	-0.202131	0.202131	0.2453	0.455961	no
BDKRB1	chr14:96256209-96264763	NOTEST	0.0624682	0.217641	-1.80076	1.80076	1	1	no
BDKRB2	chr14:96204797-96244329	OK	0.692972	1.07384	-0.631909	0.631909	0.0161	0.0703862	no
BDNF	chr11:27506851-27722058	OK	1.15054	0.977671	0.234892	-0.234892	0.39835	0.617548	no
BDNF-AS	chr11:27506851-27722058	OK	1.07133	0.667461	0.682649	-0.682649	0.26985	0.485943	no
BDP1	chr5_KI270897v1_alt:985598-1097797	OK	11.3785	9.49173	0.261571	-0.261571	0.09055	0.235851	no
BEAN1	chr16:66427296-66493529	NOTEST	0.0877614	0.0623361	0.493517	-0.493517	1	1	no
BEAN1-AS1	chr16:66427296-66493529	NOTEST	0	0.0611436	#VALUE!	inf	1	1	no
BECN1	chr17:42798835-42824292	OK	36.7418	32.9701	0.156266	-0.156266	0.30085	0.519403	no
BECN2	chr1:241957766-241959062	NOTEST	0	0	0	0	1	1	no
BEGAIN	chr14:100537146-100569794	NOTEST	0.0387733	0.0241373	0.6838	-0.6838	1	1	no
BEND2	chrX:18162930-18220904	NOTEST	0	0	0	0	1	1	no
BEND3	chr6:107065180-107114432	OK	1.35765	1.31637	0.0445502	-0.0445502	0.8297	0.917041	no
ETFB	chr19:51345154-51366418	OK	63.1567	109.503	-0.793969	0.793969	5e-05	0.000750909	yes
BEND4	chr4:42110852-42152878	NOTEST	0.0015157	0	#NAME?	#NAME?	1	1	no
BEND5	chr1:48532854-50023954	NOTEST	0.0406504	0.012707	1.67764	-1.67764	1	1	no
BEND6	chr6:56954974-57027344	OK	1.18062	0.731095	0.691412	-0.691412	0.01275	0.059062	no
ETS2	chr21:38805306-38824954	OK	32.7232	51.2174	-0.646319	0.646319	5e-05	0.000750909	yes
BEST1	chr11:61949883-61967660	OK	2.01138	0.357986	2.49021	-2.49021	0.01595	0.0699155	no
BEST2	chr19:12752592-12758457	OK	0.3968	0.478324	-0.269576	0.269576	0.4745	0.685651	no
BEST3	chr12:69643507-69699416	NOTEST	0.0104208	0.00744492	0.485139	-0.485139	1	1	no
BEST4	chr1:44783584-44787754	NOTEST	0.144307	0.107514	0.424617	-0.424617	1	1	no
BET1	chr7:93991687-94004378	OK	9.45604	8.29404	0.189161	-0.189161	0.25315	0.46629	no
BET1L	chr11:202923-207422	OK	23.2745	20.1304	0.209375	-0.209375	0.16445	0.351167	no
BEX1	chrX:103062652-103064240	OK	30.0429	35.5622	-0.243321	0.243321	0.1563	0.339915	no
EVC2	chr4:5562418-5709548	OK	3.47753	1.89427	0.876422	-0.876422	5e-05	0.000750909	yes
BEX4	chrX:103215091-103217200	OK	2.23787	1.47828	0.598204	-0.598204	0.0395	0.133784	no
BEX5	chrX:102153706-102156014	NOTEST	0.147536	0.0899884	0.713258	-0.713258	1	1	no
BFAR	chr16_KI270853v1_alt:205666-242094	OK	28.2362	32.6242	-0.208397	0.208397	0.16905	0.357572	no
BFSP1	chr20:17493904-17569220	OK	0.685822	0.433514	0.661758	-0.661758	0.05215	0.16213	no
BFSP2	chr3:133399994-133475212	NOTEST	0	0	0	0	1	1	no
BGLAP	chr1:156212987-156248117	NOTEST	0.0793061	0.0770902	0.0408838	-0.0408838	1	1	no
BGLT3	chr11:5244553-5245546	NOTEST	0	0	0	0	1	1	no
EYA1	chr8:71197432-71362232	OK	5.32209	10.2351	-0.943457	0.943457	5e-05	0.000750909	yes
BHLHA15	chr7:98212253-98212959	OK	0.730285	0.249875	1.54725	-1.54725	0.06555	0.18915	no
BHLHA9	chr17:1270563-1271271	NOTEST	0	0	0	0	1	1	no
BHLHB9	chrX:102720713-102752441	OK	2.27872	2.37675	-0.0607696	0.0607696	0.7612	0.87968	no
BHLHE22	chr8:64580237-64583634	NOTEST	0	0	0	0	1	1	no
BHLHE23	chr20:63005978-63007035	NOTEST	0	0	0	0	1	1	no
FAM110B	chr8:57994553-58149718	OK	1.24395	0.609299	1.0297	-1.0297	5e-05	0.000750909	yes
BHLHE40-AS1	chr3:4896808-4985180	NOTEST	0.0812357	0.0718917	0.176289	-0.176289	1	1	no
BHLHE41	chr12:26120025-26125070	NOTEST	0.214966	0.192589	0.158581	-0.158581	1	1	no
BHMG1	chr19:45733250-45764539	NOTEST	0	0.0264125	#VALUE!	inf	1	1	no
BHMT	chr5:79111780-79132290	NOTEST	0.0740696	0	#NAME?	#NAME?	1	1	no
BHMT2	chr5:79069723-79090074	NOTEST	0.105753	0.0247216	2.09686	-2.09686	1	1	no
BICC1	chr10:58513143-58831437	OK	12.2277	14.368	-0.232702	0.232702	0.1207	0.285464	no
FAM127A	chrX:135032302-135033545	OK	46.4359	74.9096	-0.68991	0.68991	5e-05	0.000750909	yes
BICD2	chr9:92711362-92764801	OK	15.0378	16.7418	-0.154865	0.154865	0.3056	0.52493	no
BID	chr22:17734139-17774665	OK	12.0644	14.3341	-0.248694	0.248694	0.1389	0.313527	no
BIK	chr22:43110747-43129712	OK	1.8708	2.36341	-0.337213	0.337213	0.2687	0.484863	no
BIN1	chr2:127048022-127107327	OK	23.9602	31.1823	-0.380091	0.380091	0.01255	0.0583401	no
BIN2	chr12:51281037-51324680	NOTEST	0	0	0	0	1	1	no
BIN3	chr8:22604631-22669148	OK	8.77595	10.1861	-0.21497	0.21497	0.6967	0.845087	no
BIN3-IT1	chr8:22604631-22669148	NOTEST	0.0248833	0.0234334	0.0866168	-0.0866168	1	1	no
FAM129A	chr1:184791024-184974586	OK	22.9682	3.61123	2.66907	-2.66907	5e-05	0.000750909	yes
FAM132B	chr2:238159007-238168891	OK	5.27902	1.62399	1.70073	-1.70073	5e-05	0.000750909	yes
FAM13B	chr5:137889435-138033113	OK	16.1695	10.0873	0.680739	-0.680739	5e-05	0.000750909	yes
BIRC6	chr2:32357027-32618898	OK	7.52438	8.1451	-0.11436	0.11436	0.455	0.667845	no
BIRC6-AS2	chr2:32357027-32618898	NOTEST	0	0	0	0	1	1	no
BIRC7	chr20:63235882-63240507	NOTEST	0	0	0	0	1	1	no
BIRC8	chr19:53289600-53291622	NOTEST	0	0	0	0	1	1	no
BISPR,MVB12A	chr19:17405685-17425339	OK	1.59648	2.63662	-0.723795	0.723795	0.26265	0.477927	no
BIVM	chr13:102784280-102876001	OK	9.30005	8.3457	0.156206	-0.156206	0.6012	0.784427	no
BIVM-ERCC5	chr13:102784280-102876001	OK	4.50929	4.50061	0.00278138	-0.00278138	0.99445	0.997439	no
BLACAT1	chr1:205434885-205456086	NOTEST	0.01146	0.0528939	-2.2065	2.2065	1	1	no
BLACE	chr7:155356987-155367933	NOTEST	0	0	0	0	1	1	no
BLCAP	chr20:37517416-37527931	OK	44.0943	45.123	-0.0332719	0.0332719	0.8306	0.917186	no
BLID	chr11:122089102-122203062	NOTEST	0.021339	0	#NAME?	#NAME?	1	1	no
BLK	chr8:11494011-11564599	NOTEST	0	0	0	0	1	1	no
BLM	chr15:90717326-90815462	OK	22.4199	17.7756	0.334884	-0.334884	0.02825	0.104668	no
BLMH	chr17:30248194-30292166	OK	33.071	34.4059	-0.0570888	0.0570888	0.70525	0.849101	no
BLNK	chr10:96191698-96271576	NOTEST	0.318871	0.332334	-0.0596601	0.0596601	1	1	no
BLOC1S1	chr12:55716033-55724742	OK	113.062	135.022	-0.256089	0.256089	0.10545	0.260686	no
BLOC1S1-RDH5	chr12:55716033-55724742	OK	1.32091	1.01275	0.383261	-0.383261	0.81595	0.909178	no
BLOC1S2	chr10:100273277-100286712	OK	22.8033	18.869	0.273225	-0.273225	0.07405	0.206117	no
BLOC1S3	chr19:45178744-45181801	OK	9.56544	7.67408	0.317837	-0.317837	0.06495	0.188117	no
BLOC1S4	chr4:6716114-6717660	OK	4.8078	6.70491	-0.479843	0.479843	0.0235	0.0921044	no
BLOC1S5	chr6:7726777-8102595	OK	12.077	10.0781	0.261037	-0.261037	0.64565	0.812194	no
BLOC1S5-TXNDC5	chr6:7726777-8102595	OK	3.19469	1.54092	1.05189	-1.05189	0.4753	0.685985	no
BLOC1S6	chr15:45587122-45609716	OK	23.2531	19.5858	0.247612	-0.247612	0.10385	0.258179	no
BLVRA	chr7:43758672-43807342	OK	62.7285	79.5811	-0.343306	0.343306	0.0216	0.0867413	no
BLVRB	chr19:40447783-40465818	OK	84.2402	67.7345	0.314619	-0.314619	0.04165	0.138477	no
BLZF1	chr1:169106708-169460669	OK	11.9637	9.28865	0.365127	-0.365127	0.3788	0.59883	no
FAM149A	chr4:186144840-186172663	OK	1.52332	0.653362	1.22127	-1.22127	5e-05	0.000750909	yes
BMI1	chr10:22316382-22331485	OK	19.7401	18.3626	0.104358	-0.104358	0.66005	0.821675	no
FAM167A	chr8:11339636-11466767	OK	1.30248	0.560028	1.21769	-1.21769	5e-05	0.000750909	yes
BMP10	chr2:68865480-68871517	NOTEST	0	0	0	0	1	1	no
BMP15	chrX:50910734-50916641	NOTEST	0	0	0	0	1	1	no
BMP2	chr20:6768097-6780263	NOTEST	0.356249	0.296864	0.263085	-0.263085	1	1	no
BMP2K	chr4:78776377-78912187	OK	8.08098	7.21947	0.162636	-0.162636	0.34165	0.56342	no
BMP3	chr4:81030964-81057531	NOTEST	0	0	0	0	1	1	no
FAM169A	chr5:74777573-74866838	OK	9.46935	5.42748	0.802983	-0.802983	5e-05	0.000750909	yes
BMP5	chr6:55755439-55875577	NOTEST	0	0	0	0	1	1	no
BMP6	chr6:7726777-8102595	NOTEST	0.0191745	0.0140543	0.448174	-0.448174	1	1	no
BMP7	chr20:57168752-57266651	NOTEST	0.0178035	0.00486364	1.87205	-1.87205	1	1	no
BMP7-AS1	chr20:57168752-57266651	NOTEST	0	0	0	0	1	1	no
BMP8A	chr1:39491645-39559698	NOTEST	0.335962	0.24309	0.466805	-0.466805	1	1	no
BMP8B	chr1:39738844-39788861	OK	1.62596	1.21318	0.422493	-0.422493	0.49585	0.702826	no
BMPER	chr7:33904910-34155872	NOTEST	0.00299809	0.00600111	-1.00118	1.00118	1	1	no
BMPR1A	chr10:86756638-86925188	OK	13.5835	14.4048	-0.0846953	0.0846953	0.58305	0.771021	no
BMPR1B	chr4:94757976-95158450	NOTEST	0.175421	0.145692	0.267903	-0.267903	1	1	no
BMPR1B-AS1	chr4:94743667-94757533	NOTEST	0	0	0	0	1	1	no
BMPR2	chr2:202376326-202567751	OK	8.34591	7.67681	0.120561	-0.120561	0.42445	0.64065	no
BMS1	chr10:42782505-42834937	OK	13.57	14.3438	-0.0800055	0.0800055	0.5972	0.782494	no
BMS1P17	chr14:19294789-19337674	NOTEST	0	0	0	0	1	1	no
BMS1P18	chr22:15784953-15827434	NOTEST	0	0	0	0	1	1	no
BMS1P20	chr22:22298097-22322968	OK	5.93735	4.5929	0.370414	-0.370414	0.06575	0.189438	no
BMS1P21	chr10:79904897-79931801	NOTEST	0.0228118	0.0772315	-1.75941	1.75941	1	1	no
FAM171B	chr2:186694061-186763785	OK	3.26179	1.71923	0.923901	-0.923901	5e-05	0.000750909	yes
FAM189B	chr1_GL383519v1_alt:52227-60506	OK	20.1183	33.7377	-0.745852	0.745852	5e-05	0.000750909	yes
FAM208B	chr10:5684837-5763740	OK	21.4606	13.2431	0.69645	-0.69645	5e-05	0.000750909	yes
BMX	chrX:15500776-15556529	NOTEST	0	0	0	0	1	1	no
BNC1	chr15:83255902-83284716	OK	9.16427	9.24484	-0.0126274	0.0126274	0.93735	0.970599	no
BNC2	chr9:16409502-16870788	OK	2.05856	2.06376	-0.00363954	0.00363954	0.98365	0.993878	no
BNIP1	chr5:173144441-173164387	OK	30.0297	23.1482	0.37549	-0.37549	0.02145	0.0862437	no
BNIP2	chr15:59662862-59689443	OK	27.5616	28.2867	-0.0374645	0.0374645	0.80605	0.904805	no
BNIP3	chr10:131967682-131982013	OK	37.5185	44.7312	-0.253682	0.253682	0.09385	0.241214	no
BNIP3L	chr8:26383006-26413128	OK	49.4478	53.6159	-0.116754	0.116754	0.4632	0.675154	no
BNIPL	chr1:151036552-151047600	NOTEST	0.190383	0.192898	-0.0189295	0.0189295	1	1	no
BOC	chr3:113211464-113441514	OK	0.932374	0.920292	0.018817	-0.018817	0.9682	0.986006	no
FAM64A	chr17:6444414-6451065	OK	31.0472	46.9862	-0.597775	0.597775	5e-05	0.000750909	yes
BOD1L1	chr4:13568741-13627704	OK	11.0266	9.78595	0.172205	-0.172205	0.25345	0.466647	no
BOD1L2	chr18:57147061-57150408	NOTEST	0	0	0	0	1	1	no
BOK	chr2:241544385-241574138	OK	20.0678	19.3347	0.0536926	-0.0536926	0.73515	0.866626	no
BOK-AS1	chr2:241544385-241574138	NOTEST	0.0419247	0	#NAME?	#NAME?	1	1	no
BOLA1	chr1:149899601-149900795	OK	15.45	12.6595	0.287381	-0.287381	0.1596	0.344371	no
BOLA2	chr16:29453592-29467578	NOTEST	0	0.012509	#VALUE!	inf	1	1	no
BOLA2B	chr16:30192934-30206927	OK	0.55015	0.644308	-0.227927	0.227927	0.7261	0.861567	no
BOLA3	chr2:74135400-74147912	OK	54.8473	71.6515	-0.385575	0.385575	0.0256	0.097953	no
BOLA3-AS1	chr2:74147980-74152389	OK	2.83135	2.14552	0.400165	-0.400165	0.33555	0.557955	no
BOLL	chr2:197726878-197786312	NOTEST	0	0	0	0	1	1	no
BOP1	chr8:144262045-144291438	OK	30.2704	32.7718	-0.114551	0.114551	0.45325	0.666607	no
BORA	chr13:72708356-73016453	OK	7.63972	10.1948	-0.416244	0.416244	0.3038	0.523062	no
BPESC1	chr3:139104184-139125163	NOTEST	0	0	0	0	1	1	no
BPGM	chr7:134646778-134679815	OK	12.8149	13.7988	-0.106716	0.106716	0.53755	0.73779	no
BPHL	chr6:3118375-3153198	OK	7.17645	6.39707	0.165859	-0.165859	0.3891	0.608922	no
BPI	chr20:38304149-38337503	NOTEST	0	0	0	0	1	1	no
BPIFA1	chr20:33235995-33243309	NOTEST	0	0	0	0	1	1	no
BPIFA2	chr20:33168153-33181417	NOTEST	0	0	0	0	1	1	no
BPIFA3	chr20:33217309-33227806	NOTEST	0	0	0	0	1	1	no
BPIFA4P	chr20:33193604-33210462	NOTEST	0	0	0	0	1	1	no
BPIFB1	chr20:33283134-33309878	NOTEST	0	0	0	0	1	1	no
BPIFB2	chr20:33007577-33023709	NOTEST	0	0	0	0	1	1	no
BPIFB3	chr20:33055330-33073637	NOTEST	0	0	0	0	1	1	no
BPIFB4	chr20:33081511-33111751	NOTEST	0	0	0	0	1	1	no
BPIFB6	chr20:33031647-33044047	NOTEST	0	0	0	0	1	1	no
BPIFC	chr22:32413846-32457386	NOTEST	0	0	0	0	1	1	no
BPNT1	chr1:220057481-220089853	OK	10.5781	12.856	-0.28136	0.28136	0.0915	0.237204	no
BPTF	chr17:67825663-67984378	OK	18.5728	19.1844	-0.0467462	0.0467462	0.7701	0.88407	no
BPY2	chrY:24618003-24639205	NOTEST	0	0	0	0	1	1	no
BPY2B	chrY:25030900-25052104	NOTEST	0	0	0	0	1	1	no
FAM65B	chr6:24804280-25042168	OK	1.00896	2.11984	-1.07109	1.07109	5e-05	0.000750909	yes
BRAP	chr12:111642145-111685996	OK	12.0692	9.63681	0.324699	-0.324699	0.0407	0.136451	no
BRAT1	chr7:2537809-2555758	OK	15.0474	18.0568	-0.263026	0.263026	0.09055	0.235851	no
BRCA1	chr17:43044294-43125483	OK	31.5487	25.8084	0.289743	-0.289743	0.08845	0.232212	no
FAM83D	chr20:38926311-38953061	OK	35.1912	65.2739	-0.89129	0.89129	5e-05	0.000750909	yes
BRCAT107	chr5:44495144-44510282	NOTEST	0	0	0	0	1	1	no
BRCAT54	chr5:44744327-44808793	NOTEST	0.256592	0.126631	1.01885	-1.01885	1	1	no
FAM92A1	chr8:93700506-93729250	OK	15.3994	9.53563	0.69147	-0.69147	5e-05	0.000750909	yes
BRD1	chr22:49773277-49827548	OK	14.1639	11.5574	0.293398	-0.293398	0.0546	0.167462	no
BRD2	chr6_GL000256v2_alt:4367906-4430762	OK	74.1242	66.5698	0.155077	-0.155077	0.3712	0.590702	no
BRD3	chr9:134025438-134068019	OK	16.2147	17.0582	-0.0731578	0.0731578	0.6914	0.842901	no
BRD4	chr19:15237489-15280451	OK	29.5523	25.5197	0.211661	-0.211661	0.16765	0.355758	no
BRD7	chr16:50319017-50368934	OK	52.3795	54.3663	-0.0537099	0.0537099	0.72275	0.859718	no
BRD7P3	chr6:118460771-118710075	NOTEST	0.00586175	0.0127591	-1.12212	1.12212	1	1	no
FASN	chr17:82078337-82098230	OK	64.0716	171.038	-1.41656	1.41656	5e-05	0.000750909	yes
BRD9	chr5:863734-892824	OK	24.3047	26.1369	-0.104849	0.104849	0.4889	0.696636	no
BRDT	chr1:91949370-92014428	NOTEST	0	0	0	0	1	1	no
BRDTP1	chrX:96337085-96337902	NOTEST	0	0	0	0	1	1	no
BRE	chr2:27781363-28338900	OK	31.61	35.4181	-0.164105	0.164105	0.3026	0.521947	no
BRE-AS1	chr2:27781363-28338900	NOTEST	0.17865	0.276385	-0.629538	0.629538	1	1	no
BREA2	chr8_KI270816v1_alt:174161-175460	NOTEST	0.362739	0.416627	-0.199824	0.199824	1	1	no
BRF1	chr14:105209285-105398147	OK	14.4677	14.5082	-0.00402589	0.00402589	0.9912	0.996175	no
BRF2	chr8:37796882-37849913	OK	7.99466	7.99999	-0.000961595	0.000961595	0.99835	0.99903	no
BRI3	chr7:98281666-98401115	OK	113.234	96.5719	0.229626	-0.229626	0.2748	0.491575	no
BRI3BP	chr12:124993647-125027423	OK	9.49388	10.6597	-0.167092	0.167092	0.5303	0.733178	no
BRICD5	chr16:2205176-2211068	OK	1.52804	1.5275	0.000511904	-0.000511904	0.9927	0.996747	no
BRINP1	chr9:119166629-119369461	NOTEST	0.0322667	0.0687786	-1.09191	1.09191	1	1	no
BRINP2	chr1:177171387-177282422	NOTEST	0	0	0	0	1	1	no
BRINP3	chr1:190097666-190477629	NOTEST	0.0147145	0.0364378	-1.3082	1.3082	1	1	no
BRIP1	chr17:61679185-61863559	OK	15.0525	12.1316	0.311235	-0.311235	0.03995	0.134689	no
BRIX1	chr5:34915714-34925682	OK	39.3993	48.3631	-0.295737	0.295737	0.0531	0.16408	no
BRK1	chr3:10115648-10127190	OK	96.758	106.728	-0.141482	0.141482	0.3514	0.571371	no
BRMS1	chr11:66337332-66345111	OK	40.0979	42.9074	-0.0977014	0.0977014	0.5164	0.720594	no
BRMS1L	chr14:35826390-35871963	OK	9.26082	11.0866	-0.259609	0.259609	0.1238	0.290973	no
BROX	chr1:222712552-222735196	OK	15.6907	13.5856	0.20784	-0.20784	0.1894	0.385866	no
FBLN7	chr2:112138384-112188214	OK	2.41806	0.871098	1.47294	-1.47294	5e-05	0.000750909	yes
FBXL19	chr16:30919318-30948783	OK	7.5238	12.2221	-0.699964	0.699964	5e-05	0.000750909	yes
BRS3	chrX:136487965-136492439	NOTEST	0.010838	0.00843138	0.362254	-0.362254	1	1	no
FBXO32	chr8:123497886-123541253	OK	0.87798	2.35685	-1.4246	1.4246	5e-05	0.000750909	yes
BRSK2	chr11:1389898-1462689	NOTEST	0.0808363	0.0649667	0.315302	-0.315302	1	1	no
BRWD1	chr21:39185477-39313786	OK	7.47561	8.19567	-0.13267	0.13267	0.556	0.751109	no
BRWD1-AS1	chr21:39315706-39323218	NOTEST	0	0	0	0	1	1	no
BRWD1-IT2	chr21:39313906-39314915	NOTEST	0.213929	0.310473	-0.537338	0.537338	1	1	no
BRWD3	chrX:80669487-80809734	OK	2.75261	3.47052	-0.334354	0.334354	0.0342	0.12082	no
BSCL2	chr11:62690261-62727385	OK	15.7762	19.1436	-0.27912	0.27912	0.771	0.884585	no
BSDC1	chr1:32364632-32394461	OK	17.6786	18.9174	-0.0977106	0.0977106	0.51935	0.723107	no
FBXW4	chr10:101610663-101694986	OK	25.0475	13.4253	0.899711	-0.899711	5e-05	0.000750909	yes
BSN	chr3:49554488-49671549	NOTEST	0.281893	0.151544	0.89541	-0.89541	1	1	no
BSN-AS2	chr3:49549305-49554366	NOTEST	0.0821738	0.00857134	3.26109	-3.26109	1	1	no
BSND	chr1:54998943-55008792	NOTEST	0	0	0	0	1	1	no
BSPH1	chr19:47968045-47992170	NOTEST	0	0	0	0	1	1	no
BSPRY	chr9:113349531-113371233	OK	0.788637	0.478724	0.720167	-0.720167	0.02955	0.107912	no
BST1	chr4:15702949-15732173	OK	7.77238	5.39928	0.525589	-0.525589	0.013	0.0598009	no
FDFT1	chr8:11795572-11839309	OK	113.746	272.825	-1.26216	1.26216	5e-05	0.000750909	yes
BSX	chr11:122977648-122981671	NOTEST	0	0	0	0	1	1	no
BTAF1	chr10:91923978-92030323	OK	12.2869	10.9604	0.164817	-0.164817	0.27565	0.492296	no
BTBD1	chr15:83016428-83067415	OK	22.6536	26.7581	-0.240233	0.240233	0.10695	0.263017	no
BTBD10	chr11:13387995-13463297	OK	23.7128	18.8291	0.3327	-0.3327	0.03295	0.117503	no
FGF2	chr4:122826707-122923004	OK	11.5931	5.96843	0.957842	-0.957842	5e-05	0.000750909	yes
BTBD16	chr10:122271305-122338161	NOTEST	0.0578181	0.054451	0.0865603	-0.0865603	1	1	no
BTBD17	chr17:74356415-74361819	NOTEST	0	0	0	0	1	1	no
BTBD18	chr11:57712522-57819180	NOTEST	0.0627644	0.0349015	0.846655	-0.846655	1	1	no
BTBD19	chr1:44808481-44814129	NOTEST	0.38416	0.268234	0.518214	-0.518214	1	1	no
BTBD2	chr19:1985447-2015703	OK	31.484	36.0982	-0.197308	0.197308	0.193	0.390133	no
BTBD3	chr20:11890722-11926595	OK	12.4862	10.9674	0.187103	-0.187103	0.23095	0.438603	no
BTBD6	chr14:105209285-105398147	OK	66.2203	54.4057	0.283514	-0.283514	0.2187	0.423369	no
BTBD7	chr14_KI270847v1_alt:352111-447654	OK	8.66628	8.37006	0.0501762	-0.0501762	0.7841	0.891642	no
BTBD8	chr1:92080304-92147841	OK	0.543714	0.360053	0.594639	-0.594639	0.1543	0.337397	no
FHOD1	chr16:67229388-67247522	OK	8.35021	15.2706	-0.870875	0.870875	5e-05	0.000750909	yes
BTC	chr4:74746237-74794672	NOTEST	0.27667	0.304109	-0.136421	0.136421	1	1	no
FICD	chr12:108515273-108519603	OK	6.41133	3.19735	1.00375	-1.00375	5e-05	0.000750909	yes
BTF3	chr5:73498424-73505623	OK	698.804	868.883	-0.314273	0.314273	0.1188	0.282436	no
BTF3L4	chr1:52056184-52090716	OK	28.4887	22.4161	0.345857	-0.345857	0.02435	0.0942894	no
BTF3P11	chr13:76928450-76929090	NOTEST	0	0	0	0	1	1	no
BTG1	chr12:91984975-92145897	OK	6.56865	6.5627	0.00130587	-0.00130587	0.99475	0.997439	no
BTG2	chr1:203305535-203309601	OK	8.82045	10.8764	-0.302278	0.302278	0.0728	0.203926	no
FIP1L1	chr4:53377652-53459936	OK	46.8037	29.2983	0.675804	-0.675804	5e-05	0.000750909	yes
BTG4	chr11:111467530-111512354	NOTEST	0	0	0	0	1	1	no
BTK	chrX:101349446-101390796	NOTEST	0	0	0	0	1	1	no
BTLA	chr3:112463965-112499561	NOTEST	0.0318012	0.0271298	0.229203	-0.229203	1	1	no
BTN1A1	chr6:26501266-26510424	NOTEST	0.0462517	0.0145567	1.66783	-1.66783	1	1	no
BTN2A1	chr6:26457903-26482509	OK	15.2328	13.3293	0.192585	-0.192585	0.2243	0.42999	no
BTN2A2	chr6:26383095-26394872	OK	9.31308	8.04178	0.211743	-0.211743	0.2127	0.416327	no
BTN2A3P	chr6:26421390-26430588	OK	1.87893	1.35982	0.466496	-0.466496	0.06365	0.185327	no
FJX1	chr11:35618186-35620873	OK	9.57425	15.1263	-0.659829	0.659829	5e-05	0.000750909	yes
FKBP1B	chr2:24049713-24063680	OK	19.3339	32.1555	-0.733932	0.733932	5e-05	0.000750909	yes
FLCN	chr17:17212212-17237188	OK	25.6473	14.8756	0.785854	-0.785854	5e-05	0.000750909	yes
BTNL10	chr1:228510358-228512288	NOTEST	0	0	0	0	1	1	no
BTNL2	chr6_KI270758v1_alt:46825-63457	NOTEST	0	0	0	0	1	1	no
BTNL3	chr5:180988844-181006727	NOTEST	0	0	0	0	1	1	no
BTNL8	chr5:180899076-180950906	NOTEST	0	0	0	0	1	1	no
BTNL9	chr5:181040224-181061523	NOTEST	0	0	0	0	1	1	no
BTRC	chr10:101354032-101557321	OK	4.18123	4.39467	-0.0718249	0.0718249	0.6652	0.825318	no
FOXJ2	chr12:8032762-8055522	OK	17.9974	11.8535	0.60248	-0.60248	5e-05	0.000750909	yes
FOXO1	chr13:40555663-40666597	OK	7.25773	11.5834	-0.674465	0.674465	5e-05	0.000750909	yes
FOXO6	chr1:41361930-41383591	OK	3.186	6.21137	-0.963166	0.963166	5e-05	0.000750909	yes
BUD13	chr11:116748169-116772998	OK	22.1029	20.1202	0.135592	-0.135592	0.3798	0.59998	no
BUD31	chr7:99408977-99466201	OK	69.7109	76.1107	-0.126716	0.126716	0.70455	0.848954	no
FRY	chr13:32024055-32296639	OK	2.5299	1.01068	1.32376	-1.32376	5e-05	0.000750909	yes
BVES-AS1	chr6:105137686-105179983	NOTEST	0.401668	0.304547	0.399339	-0.399339	1	1	no
BYSL	chr6:41921226-41933046	OK	17.1144	18.7995	-0.135486	0.135486	0.39655	0.61613	no
BZRAP1	chr17:58301226-58417582	NOTEST	0.378682	0.105982	1.83716	-1.83716	1	1	no
BZRAP1-AS1	chr17:58301226-58417582	NOTEST	0.0489706	0.0555306	-0.181367	0.181367	1	1	no
BZW1	chr2:200695722-200823846	OK	111.975	133.678	-0.255576	0.255576	0.16865	0.357249	no
FSCN1	chr7:5592804-5606656	OK	45.0352	83.854	-0.896826	0.896826	5e-05	0.000750909	yes
C10orf10	chr10:44959770-45005329	OK	0.813173	0.891751	-0.133079	0.133079	0.89815	0.950509	no
C10orf105	chr10:71396933-71815947	NOTEST	0.0115256	0.00897014	0.361634	-0.361634	1	1	no
C10orf107	chr10:61662960-61766333	OK	0.837052	1.26555	-0.596372	0.596372	0.0866	0.228993	no
C10orf11	chr10:75431645-76557376	OK	0.486843	0.190094	1.35674	-1.35674	0.0466	0.149265	no
C10orf111	chr10:15095384-15104257	NOTEST	0.249076	0.257846	-0.0499232	0.0499232	1	1	no
C10orf113	chr10:20779973-21174923	NOTEST	0.0324306	0.0467223	-0.526754	0.526754	1	1	no
C10orf12	chr10:96981283-96985828	OK	2.69437	2.2717	0.246175	-0.246175	0.2088	0.411252	no
C10orf120	chr10:122697708-122699822	NOTEST	0	0	0	0	1	1	no
C10orf126	chr10:28846407-28881897	NOTEST	0	0	0	0	1	1	no
C10orf128	chr10:49154723-49188400	NOTEST	0	0	0	0	1	1	no
C10orf131	chr10:95711778-96090235	NOTEST	0.0395448	0.0697358	-0.818409	0.818409	1	1	no
C10orf142	chr10:44292749-44294649	NOTEST	0	0	0	0	1	1	no
C10orf2	chr10:100987535-100994401	OK	9.37653	10.1295	-0.111436	0.111436	0.55195	0.74869	no
C10orf25	chr10:44959770-45005329	NOTEST	0.397777	0.273048	0.542808	-0.542808	1	1	no
C10orf32	chr10:102854209-102901898	OK	10.8765	8.27252	0.394817	-0.394817	0.0712	0.200806	no
C10orf32-ASMT	chr10:102854209-102901898	OK	1.59973	1.49603	0.0966854	-0.0966854	0.90705	0.954425	no
FUCA1	chr1:23845080-23868369	OK	11.6984	18.9135	-0.693108	0.693108	5e-05	0.000750909	yes
C10orf53	chr10:49679637-49708910	NOTEST	0	0	0	0	1	1	no
G0S2	chr1:209675324-209676390	OK	5.91652	2.72329	1.1194	-1.1194	5e-05	0.000750909	yes
C10orf55	chr10:73909968-73922777	OK	0.303439	0.778929	-1.36008	1.36008	0.62885	0.80002	no
C10orf62	chr10:97584344-97612798	NOTEST	0.0251613	0.00979261	1.36144	-1.36144	1	1	no
C10orf67	chr10:23316590-23344843	NOTEST	0.0716447	0.089369	-0.318914	0.318914	1	1	no
C10orf71	chr10:49299141-49327492	NOTEST	0	0	0	0	1	1	no
C10orf71-AS1	chr10:49296282-49298893	NOTEST	0	0	0	0	1	1	no
C10orf76	chr10:101845598-102056175	OK	11.9263	12.572	-0.0760641	0.0760641	0.6192	0.794731	no
C10orf82	chr10:116663695-116669970	NOTEST	0	0	0	0	1	1	no
G6PD	chrX:154531389-154565046	OK	85.2243	184.108	-1.11122	1.11122	5e-05	0.000750909	yes
C10orf90	chr10:126425004-126521441	NOTEST	0	0	0	0	1	1	no
C10orf91	chr10:132445209-132448321	NOTEST	0.0965043	0.30342	-1.65265	1.65265	1	1	no
C10orf95	chr10:102449816-102456293	NOTEST	0.258468	0.246404	0.0689582	-0.0689582	1	1	no
C10orf99	chr10:84173797-84185294	NOTEST	0.0224595	0	#NAME?	#NAME?	1	1	no
C11orf1	chr11:111874055-111884073	OK	8.06383	7.68336	0.0697281	-0.0697281	0.8151	0.909116	no
C11orf16	chr11:8911153-8933006	NOTEST	0.0699146	0.0624187	0.163616	-0.163616	1	1	no
C11orf21	chr11:2296276-2301913	NOTEST	0	0	0	0	1	1	no
C11orf24	chr11:68261334-68272001	OK	23.0224	23.0133	0.000574648	-0.000574648	0.9976	0.998807	no
C11orf30	chr11:76445024-76552899	OK	6.34733	6.36262	-0.00347285	0.00347285	0.9819	0.993222	no
C11orf31	chr11:57712522-57819180	OK	49.4816	56.835	-0.199886	0.199886	0.69425	0.84393	no
C11orf39	chr11:131370475-132336822	NOTEST	0	0	0	0	1	1	no
C11orf40	chr11:4571422-4577820	NOTEST	0	0	0	0	1	1	no
C11orf42	chr11:6205567-6211135	NOTEST	0.0841082	0.0495985	0.76195	-0.76195	1	1	no
C11orf44	chr11:130672955-130717352	NOTEST	0	0	0	0	1	1	no
C11orf45	chr11:128891417-128918056	OK	0.731098	0.611794	0.257018	-0.257018	0.38125	0.601408	no
C11orf49	chr11:46936688-47177125	OK	25.1469	26.5875	-0.0803628	0.0803628	0.7959	0.898275	no
C11orf52	chr11:111908619-111926871	OK	2.10925	1.46892	0.521972	-0.521972	0.1686	0.357249	no
C11orf53	chr11:111255981-111286404	NOTEST	0	0	0	0	1	1	no
C11orf54	chr11:93741593-93763102	OK	13.0139	12.0364	0.112656	-0.112656	0.49255	0.700176	no
C11orf57	chr11:112074243-112086798	OK	19.0497	17.5937	0.11471	-0.11471	0.57275	0.764129	no
C11orf58	chr11:16738600-16758354	OK	55.7886	45.2123	0.303254	-0.303254	0.0559	0.170342	no
GAB2	chr11:78215289-78417822	OK	2.05875	0.828291	1.31356	-1.31356	5e-05	0.000750909	yes
C11orf65	chr11:108382999-108467531	OK	0.472541	0.290263	0.703081	-0.703081	0.16545	0.352505	no
C11orf68	chr11:65916811-65919060	OK	16.7792	20.5653	-0.293536	0.293536	0.0837	0.224514	no
C11orf70	chr11:102047437-102084560	OK	5.65658	4.60168	0.297768	-0.297768	0.41305	0.630937	no
C11orf71	chr11:114391447-114410610	OK	2.95766	4.04331	-0.451084	0.451084	0.4776	0.687724	no
C11orf72	chr11:67602879-67606706	NOTEST	0.0597735	0.033903	0.818094	-0.818094	1	1	no
C11orf73	chr11:86302210-86345943	OK	48.3763	51.5589	-0.0919209	0.0919209	0.55215	0.74873	no
C11orf74	chr11:36591942-36659291	OK	23.497	25.11	-0.0957864	0.0957864	0.61745	0.793783	no
C11orf80	chr11:66744735-66846532	OK	10.8455	9.1996	0.23746	-0.23746	0.3318	0.55388	no
C11orf84	chr11:63813373-63827718	OK	25.2349	20.9061	0.271499	-0.271499	0.0823	0.221838	no
C11orf85	chr11:64938229-64972091	NOTEST	0.0140633	0.0112464	0.32247	-0.32247	1	1	no
C11orf86	chr11:66975282-66977008	NOTEST	0.0129488	0.153818	-3.57033	3.57033	1	1	no
C11orf87	chr11:109422119-109429167	NOTEST	0	0	0	0	1	1	no
C11orf88	chr11:111514784-111537031	NOTEST	0.0272575	0	#NAME?	#NAME?	1	1	no
C11orf91	chr11:33698107-33700740	NOTEST	0.0968248	0.110492	-0.190492	0.190492	1	1	no
C11orf94	chr11:45906534-45907282	NOTEST	0	0	0	0	1	1	no
C11orf95	chr11:63759891-63768641	OK	2.36259	3.12311	-0.402616	0.402616	0.0279	0.10375	no
C11orf96	chr11:43942555-43943883	NOTEST	0.0586341	0.0343958	0.769509	-0.769509	1	1	no
C11orf97	chr11:94512528-94532123	NOTEST	0	0	0	0	1	1	no
C11orf98	chr11:62662816-62673690	OK	93.0999	110.671	-0.249425	0.249425	0.22885	0.436056	no
C12orf10	chr12:53299685-53307181	OK	45.3033	45.8231	-0.0164602	0.0164602	0.9156	0.960058	no
C12orf29	chr12:88035490-88142216	OK	11.0884	8.71981	0.346681	-0.346681	0.17785	0.369628	no
C12orf4	chr12:4487729-4538508	OK	14.5656	12.6138	0.207555	-0.207555	0.1753	0.365998	no
C12orf40	chr12:39626169-39721916	NOTEST	0	0	0	0	1	1	no
C12orf42	chr12:103237590-103496010	NOTEST	0	0	0	0	1	1	no
C12orf43	chr12:120978567-121016502	OK	13.3531	12.1679	0.13409	-0.13409	0.42065	0.636732	no
C12orf45	chr12:104986319-104994727	OK	20.4189	19.1887	0.0896454	-0.0896454	0.66185	0.822861	no
C12orf49	chr12:116713319-116738070	OK	12.5393	11.9054	0.0748471	-0.0748471	0.6219	0.79661	no
[truncated: 24,373 more rows]

## Sheet: 3_Wt_No_IFN_vs_Wt_IFN_L
gene	locus	status	(q1)Wt-No IFN	(q2)Wt-IFN L	log2(q1/q2)	log2(q2/q1)	p_value	q_value	significant
A1BG	chr19:58346805-58362848	OK	3.58708	3.07937	0.220174	-0.220174	0.46335	0.656363	no
A1BG-AS1	chr19:58346805-58362848	OK	1.90488	2.51525	-0.401005	0.401005	0.2311	0.418278	no
A1CF	chr10:50799408-50885675	NOTEST	0	0	0	0	1	1	no
A2M	chr12:9065176-9115962	NOTEST	0.0086685	0.00994867	-0.198721	0.198721	1	1	no
A2M-AS1	chr12:9065176-9115962	NOTEST	0.0554165	0.0548083	0.0159226	-0.0159226	1	1	no
A2ML1	chr12:8822553-8876785	NOTEST	0.00515805	0	#NAME?	#NAME?	1	1	no
A2MP1	chr12:9228532-9234207	NOTEST	0	0	0	0	1	1	no
A3GALT2	chr1:33306765-33321098	NOTEST	0	0	0	0	1	1	no
A4GALT	chr22:42692120-42720870	OK	12.7037	23.367	-0.879226	0.879226	5e-05	0.000531041	yes
A4GNT	chr3:138123717-138132387	NOTEST	0.14363	0.0412805	1.79883	-1.79883	1	1	no
AA06	chr17:33013087-34156806	NOTEST	0	0	0	0	1	1	no
AAAS	chr12:53307455-53321628	OK	33.4712	41.0613	-0.294859	0.294859	0.0404	0.121028	no
AACS	chr12:125065378-125143325	OK	10.0928	11.2815	-0.160642	0.160642	0.28555	0.480569	no
AACSP1	chr5:178764860-178776276	NOTEST	0.00662743	0.0478733	-2.8527	2.8527	1	1	no
AADAC	chr3:151733915-151928175	NOTEST	0	0	0	0	1	1	no
AADACL2	chr3_GL383526v1_alt:44984-178941	NOTEST	0	0	0	0	1	1	no
AADACL2-AS1	chr3_GL383526v1_alt:44984-178941	NOTEST	0	0	0	0	1	1	no
AADACL3	chr1:12716114-12728759	NOTEST	0	0	0	0	1	1	no
AADACL4	chr1:12644546-12667086	NOTEST	0	0	0	0	1	1	no
AADACP1	chr3:151733915-151928175	NOTEST	0	0.184923	#VALUE!	inf	1	1	no
AADAT	chr4:170060221-170090387	OK	3.31766	1.85664	0.837477	-0.837477	5e-05	0.000531041	yes
AAED1	chr9:96641250-96655317	OK	11.1684	9.47019	0.237955	-0.237955	0.1951	0.372486	no
AAGAB	chr15:67200674-67527303	OK	26.5009	26.6234	-0.00664954	0.00664954	0.96335	0.981222	no
AAK1	chr2:69457994-69643845	OK	3.36205	2.42974	0.468539	-0.468539	0.00095	0.0065869	yes
AAMDC	chr11:77821161-77872352	OK	22.7872	27.5985	-0.276363	0.276363	0.15025	0.311142	no
AAMP	chr2:218264128-218270209	OK	60.0793	75.3765	-0.327248	0.327248	0.02135	0.074851	no
AANAT	chr17:76453350-76470117	NOTEST	0.024622	0.0103151	1.25519	-1.25519	1	1	no
AAR2	chr20:36236416-36256941	OK	34.0204	34.8357	-0.0341665	0.0341665	0.80735	0.901524	no
AARD	chr8:116938224-116944000	OK	0.584048	0.291331	1.00343	-1.00343	0.00905	0.0389929	yes
AARS	chr16:70252393-70289509	OK	203.39	172.676	0.236177	-0.236177	0.22425	0.409541	no
AARS2	chr6:44298725-44313326	OK	7.00487	8.58101	-0.292789	0.292789	0.0502	0.141622	no
AARSD1	chr17:42950525-42980528	OK	29.9825	26.9883	0.151786	-0.151786	0.31585	0.514035	no
AASDH	chr4:56338284-56387508	OK	6.66304	6.3003	0.0807595	-0.0807595	0.6163	0.778581	no
AASDHPPT	chr11:106051097-106098692	OK	25.3382	27.2233	-0.103528	0.103528	0.4769	0.66777	no
AASS	chr7:122073543-122144290	OK	7.07606	10.3055	-0.542395	0.542395	0.00025	0.00216197	yes
AATBC	chr21:43805757-43812567	NOTEST	0.130804	0.212523	-0.700212	0.700212	1	1	no
AATF	chr17_KI270857v1_alt:1185239-1293236	OK	46.709	33.779	0.467574	-0.467574	0.00105	0.00712858	yes
AATK	chr17:81035146-81183164	NOTEST	0.186834	0.0862445	1.11525	-1.11525	1	1	no
AATK-AS1	chr17:81035146-81183164	NOTEST	0	0	0	0	1	1	no
ABALON	chr20:31664457-31723409	OK	6.55737	9.05579	-0.465723	0.465723	0.5519	0.727494	no
ABAT	chr16:8674586-8784575	OK	1.19487	1.35837	-0.185018	0.185018	0.3879	0.588212	no
ABCA1	chr9:104781002-104928246	NOTEST	0.328586	0.387227	-0.236911	0.236911	1	1	no
ABCA10	chr17:69148006-69327182	NOTEST	0.0400989	0.0251329	0.673982	-0.673982	1	1	no
ABCA11P	chr4:425434-499171	OK	7.65366	5.36621	0.512245	-0.512245	0.1012	0.236842	no
ABCA12	chr2:214810228-215138428	NOTEST	0.06637	0.0517284	0.359576	-0.359576	1	1	no
ABCA13	chr7:48171459-48647495	NOTEST	0.00561257	0.00631487	-0.170093	0.170093	1	1	no
ABCA17P	chr16:2340921-2426699	NOTEST	0.00681009	0.00448931	0.601179	-0.601179	1	1	no
ABCA2	chr9:137007233-137036782	OK	4.47185	5.70939	-0.352467	0.352467	0.01425	0.0551388	no
ABCA3	chr16:2275877-2340746	OK	3.99067	3.40158	0.230428	-0.230428	0.14945	0.310303	no
ABCA4	chr1:93992837-94121149	NOTEST	0.00924921	0	#NAME?	#NAME?	1	1	no
ABCA5	chr17:69148006-69327182	OK	5.00152	3.53872	0.499141	-0.499141	0.0013	0.0084811	yes
ABCA6	chr17:69078705-69141874	NOTEST	0.0129154	0.0396195	-1.61711	1.61711	1	1	no
ABCA7	chr19:1040102-1065571	OK	3.54566	4.17629	-0.23617	0.23617	0.12825	0.27958	no
ABCA8	chr17:68867286-68955392	OK	0.431207	0.548281	-0.346535	0.346535	0.20075	0.379166	no
ABCA9	chr17:68974631-69060995	NOTEST	0.00422403	0.00339638	0.314624	-0.314624	1	1	no
ABCA9-AS1	chr17:68974631-69060995	NOTEST	0	0	0	0	1	1	no
ABCB1	chr7:87503862-87832298	NOTEST	0.0324999	0.0335813	-0.0472206	0.0472206	1	1	no
ABCB10	chr1:229516581-229558695	OK	9.60364	10.3623	-0.109693	0.109693	0.45845	0.652258	no
ABCB11	chr2_GL383522v1_alt:109565-123061	NOTEST	0	0	0	0	1	1	no
ABCB4	chr7:87402044-87475703	NOTEST	0.00377401	0	#NAME?	#NAME?	1	1	no
ABCB5	chr7:20615621-20757014	NOTEST	0.0484985	0.0718219	-0.566486	0.566486	1	1	no
ABCB6	chr2:219209765-219218990	OK	9.46722	9.63428	-0.0252349	0.0252349	0.871	0.93725	no
ABCB7	chrX:75053171-75156340	OK	11.3291	13.5558	-0.258877	0.258877	0.09135	0.219756	no
ABCB8	chr7:151028421-151047782	OK	11.9058	12.6428	-0.0866487	0.0866487	0.54445	0.72224	no
ABCB9	chr12:122920950-122966509	OK	3.13729	3.8511	-0.295753	0.295753	0.10845	0.248798	no
ABCC1	chr16_KI270853v1_alt:1607546-1800965	OK	20.8346	25.9285	-0.315563	0.315563	0.0313	0.10012	no
ABCC10	chr6:43427553-43456632	OK	3.19893	3.8715	-0.275299	0.275299	0.1671	0.335229	no
ABCC11	chr16:48166910-48235177	NOTEST	0.031476	0.0281561	0.160804	-0.160804	1	1	no
ABCC12	chr16:48082972-48146770	NOTEST	0	0	0	0	1	1	no
ABCC13	chr21:14273798-14301371	NOTEST	0.0103213	0.00337837	1.61123	-1.61123	1	1	no
ABCC2	chr10:99782597-99852192	NOTEST	0.0773903	0.0864665	-0.159989	0.159989	1	1	no
ABCC3	chr17:50634856-50691702	OK	17.4063	18.6548	-0.099938	0.099938	0.5221	0.704553	no
ABCC4	chr13:95019828-95301446	OK	6.66069	7.69775	-0.208766	0.208766	0.1489	0.309642	no
ABCC5	chr3:183919935-184017939	OK	6.37066	6.41328	-0.00961928	0.00961928	0.95875	0.97935	no
ABCC5-AS1	chr3:183919935-184017939	NOTEST	0	0	0	0	1	1	no
ABCC6	chr16_KI270853v1_alt:1807490-1881466	OK	0.622544	0.499267	0.318365	-0.318365	0.57435	0.745038	no
ABCC6P1	chr16:18571247-18598285	NOTEST	0.068446	0.0233552	1.55122	-1.55122	1	1	no
ABCC6P2	chr16_KI270853v1_alt:962182-964453	NOTEST	0.254032	0.107621	1.23906	-1.23906	1	1	no
ABCC8	chr11:17392884-17476845	NOTEST	0	0	0	0	1	1	no
ABCC9	chr12:21797389-21936694	NOTEST	0	0	0	0	1	1	no
ABCD1	chrX:153724867-153744762	OK	7.67313	12.4587	-0.699263	0.699263	5e-05	0.000531041	yes
ABCD2	chr12:39551219-39620041	OK	0.550098	1.46256	-1.41074	1.41074	5e-05	0.000531041	yes
ABCD3	chr1:94418376-94518663	OK	26.9829	37.3349	-0.468477	0.468477	0.0059	0.0281837	yes
ABCD4	chr14:74285276-74303064	OK	10.1227	9.44445	0.10005	-0.10005	0.5118	0.697131	no
ABCE1	chr4:144994574-145129524	OK	35.9882	37.0746	-0.0429068	0.0429068	0.7922	0.894176	no
ABCF1	chr6_GL000256v2_alt:1872149-1892288	OK	36.4328	47.2943	-0.376428	0.376428	0.0101	0.0423959	yes
ABCF2	chr7:151207836-151227374	OK	32.4961	37.5161	-0.207244	0.207244	0.1829	0.356748	no
ABCF3	chr3:184186074-184194007	OK	23.5178	25.6051	-0.122676	0.122676	0.3919	0.591792	no
ABCG1	chr21:42199688-42297244	OK	0.564001	0.504445	0.161001	-0.161001	0.57735	0.746827	no
ABCG2	chr4:88090263-88231322	NOTEST	0.270677	0.114916	1.23599	-1.23599	1	1	no
ABCG4	chr11:119149039-119162665	OK	0.776805	0.577734	0.427146	-0.427146	0.1057	0.244504	no
ABCG5	chr2:43812471-43838819	NOTEST	0	0	0	0	1	1	no
ABCG8	chr2:43838963-43878466	NOTEST	0	0	0	0	1	1	no
ABHD1	chr2:27123788-27134674	NOTEST	0.19766	0.13398	0.561001	-0.561001	1	1	no
ABHD10	chr3:111978875-111993368	OK	12.5301	12.0111	0.0610298	-0.0610298	0.686	0.827061	no
ABHD11	chr7:73736094-73738867	OK	12.5847	11.8256	0.0897649	-0.0897649	0.6066	0.769904	no
ABHD11-AS1	chr7:73735068-73736000	NOTEST	0.17821	0.23243	-0.383219	0.383219	1	1	no
ABHD12	chr20:25248069-25390982	OK	47.6741	54.0284	-0.18051	0.18051	0.5615	0.735431	no
ABHD12B	chr14:50872159-50904970	NOTEST	0.282258	0.234448	0.26775	-0.26775	1	1	no
ABHD13	chr13:108218414-108234255	OK	4.95167	5.048	-0.0277965	0.0277965	0.858	0.929216	no
ABHD14A	chr3:51975025-51989202	OK	9.06374	10.1929	-0.169386	0.169386	0.58835	0.754618	no
ABHD14A-ACY1	chr3:51975025-51989202	NOTEST	0.3051	0.0827941	1.88168	-1.88168	1	1	no
ABHD14B	chr3:51968509-51974630	OK	20.7122	19.5291	0.0848533	-0.0848533	0.56825	0.739906	no
ABHD15	chr17:29560670-29567024	OK	5.94866	7.36281	-0.307691	0.307691	0.0543	0.14965	no
ABHD16A	chr6_GL000256v2_alt:2986233-3002657	OK	19.2525	20.4881	-0.0897417	0.0897417	0.5452	0.722445	no
ABHD16B	chr20:63861212-63862988	OK	1.643	2.01396	-0.293698	0.293698	0.24905	0.439108	no
ABHD17A	chr19:1876975-1885519	OK	26.9123	36.8627	-0.453894	0.453894	0.0019	0.0116289	yes
ABHD17B	chr9:71862451-71911232	OK	6.88908	8.95826	-0.378907	0.378907	0.02925	0.0953891	no
ABHD17C	chr15:80695310-80755621	OK	6.59829	6.33947	0.0577298	-0.0577298	0.73745	0.860831	no
ABHD2	chr15:89088149-89202360	OK	17.8085	23.5068	-0.400515	0.400515	0.00865	0.0376091	yes
ABHD3	chr18:21650896-21704805	OK	10.2711	11.022	-0.101791	0.101791	0.5368	0.715568	no
ABHD4	chr14:22598237-22612359	OK	27.8502	25.6211	0.120355	-0.120355	0.39635	0.595684	no
ABHD5	chr3:43690882-43722725	OK	5.01418	6.14011	-0.292251	0.292251	0.05605	0.152865	no
ABHD6	chr3:58237531-58294734	OK	7.44484	6.424	0.212768	-0.212768	0.208	0.388792	no
ABHD8	chr19:17292130-17303473	OK	11.3109	13.9017	-0.297543	0.297543	0.06425	0.168686	no
ABI1	chr10:26697665-26861087	OK	19.0518	20.9937	-0.140027	0.140027	0.3624	0.562242	no
ABI2	chr2:203328238-203432173	OK	31.4667	28.8818	0.123665	-0.123665	0.41345	0.611479	no
ABI3	chr17:49206233-49223225	NOTEST	0	0.0234867	#VALUE!	inf	1	1	no
ABI3BP	chr3:100749334-100993490	OK	1.59019	1.29191	0.299686	-0.299686	0.1494	0.310248	no
ABL1	chr9:130713880-130887675	OK	30.973	29.5001	0.0702901	-0.0702901	0.63465	0.792927	no
ABL2	chr1:179099326-179229684	OK	9.48241	6.91158	0.456239	-0.456239	0.00155	0.00983359	yes
ABLIM1	chr10:114431109-114684655	OK	35.9457	33.2857	0.110916	-0.110916	0.46985	0.661573	no
ABLIM2	chr4:7965309-8158832	OK	9.38391	10.8201	-0.205456	0.205456	0.1895	0.365039	no
ABLIM3	chr5:149141482-149260438	OK	4.60325	4.71188	-0.0336485	0.0336485	0.84115	0.920435	no
ABO	chr9:133255175-133275214	NOTEST	0	0	0	0	1	1	no
ABR	chr17_KI270910v1_alt:42764-149117	OK	17.7555	17.9814	-0.0182376	0.0182376	0.89915	0.950619	no
ABRA	chr8:106759482-106770244	NOTEST	0.0111673	0	#NAME?	#NAME?	1	1	no
ABRACL	chr6:139028681-139043302	OK	38.2431	43.9392	-0.200308	0.200308	0.19615	0.37354	no
ABT1	chr6:26596942-26600049	OK	10.5371	12.417	-0.236844	0.236844	0.1354	0.289731	no
ABTB1	chr3:127672937-127680926	OK	5.72774	6.48691	-0.179565	0.179565	0.33685	0.53592	no
ABTB2	chr11:34150986-34358008	OK	0.808713	0.783758	0.0452195	-0.0452195	0.84895	0.924243	no
ACAA1	chr3:38039204-38137242	OK	17.5435	28.4393	-0.696951	0.696951	5e-05	0.000531041	yes
ACAA2	chr18:49783503-49813881	OK	29.5601	34.7994	-0.235413	0.235413	0.0996	0.234164	no
ACACA	chr17_KI270857v1_alt:1320991-1645967	OK	15.9724	25.5606	-0.678341	0.678341	0.0001	0.000974544	yes
ACACB	chr12:109139396-109268225	OK	3.23008	2.90491	0.153078	-0.153078	0.3221	0.520951	no
ACAD10	chr12:111686052-111757107	OK	4.60555	5.12336	-0.153715	0.153715	0.3541	0.553284	no
ACAD11	chr3:132558137-132874206	OK	13.4376	7.98189	0.751471	-0.751471	0.0048	0.024092	yes
ACAD8	chr11:134253539-134265852	OK	12.4716	14.1642	-0.183603	0.183603	0.2323	0.419711	no
ACAD9	chr3:128879489-128913114	OK	28.2307	35.5502	-0.332592	0.332592	0.01975	0.0706505	no
ACADL	chr2:210187991-210225491	NOTEST	0.196907	0.110668	0.831278	-0.831278	1	1	no
ACADM	chr1:75724346-75763678	OK	16.0817	18.9178	-0.234324	0.234324	0.1088	0.24943	no
ACADS	chr12:120725737-120740008	OK	12.4123	11.5033	0.109723	-0.109723	0.4929	0.680616	no
ACADSB	chr10:123008912-123058290	OK	2.96227	4.1547	-0.48804	0.48804	0.0029	0.0162529	yes
ACADVL	chr17:7189890-7225267	OK	111.295	137.181	-0.301685	0.301685	0.07655	0.19182	no
ACAN	chr15:88803442-88875354	NOTEST	0	0.00141853	#VALUE!	inf	1	1	no
ACAP1	chr17:7336528-7351474	NOTEST	0.0742623	0.108924	-0.552615	0.552615	1	1	no
ACAP2	chr3:195274735-195443088	OK	15.2031	11.5637	0.394754	-0.394754	0.0065	0.030218	yes
ACAP3	chr1:1292383-1307889	OK	8.10952	7.53854	0.105332	-0.105332	0.49325	0.680957	no
ACAT1	chr11:108121530-108148164	OK	37.5228	49.4508	-0.398227	0.398227	0.00465	0.0235872	yes
ACAT2	chr6:159760258-159789703	OK	205.482	324.757	-0.660352	0.660352	0.028	0.092418	no
ACBD3	chr1:226144678-226186722	OK	19.3311	15.7146	0.298815	-0.298815	0.0335	0.10502	no
ACBD4	chr17:45132599-45144176	OK	9.41383	7.6068	0.307491	-0.307491	0.08385	0.205639	no
ACBD5	chr10:27195213-27242139	OK	19.7021	14.0654	0.4862	-0.4862	0.00055	0.0042112	yes
ACBD6	chr1:180288216-180502887	OK	50.6902	39.9203	0.344585	-0.344585	0.01485	0.0569165	no
ACBD7	chr10:15075474-15088776	OK	8.15429	9.63664	-0.240972	0.240972	0.11825	0.264469	no
ACCS	chr11:44066178-44084019	OK	1.38826	0.845099	0.716083	-0.716083	0.00885	0.0382669	yes
ACCSL	chr11:44047980-44059977	NOTEST	0	0	0	0	1	1	no
ACD	chr16:67645126-67660815	OK	24.2894	20.9814	0.211216	-0.211216	0.1463	0.305759	no
ACE	chr17:63477060-63498380	NOTEST	0.0269424	0.0222741	0.274507	-0.274507	1	1	no
ACE2	chrX:15561032-15602069	NOTEST	0.0243573	0.0214621	0.182562	-0.182562	1	1	no
ACER1	chr19:6306498-6333629	NOTEST	0.0145484	0.00985999	0.5612	-0.5612	1	1	no
ACER2	chr9:19408926-19452502	OK	0.821886	1.02121	-0.313272	0.313272	0.229	0.415547	no
ACER3	chr11:76860872-77026797	OK	8.7202	6.87795	0.342382	-0.342382	0.0158	0.0594826	no
ACHE	chr7:100889993-100896133	NOTEST	0.0599587	0.0578728	0.0510858	-0.0510858	1	1	no
ACIN1	chr14:23058564-23100456	OK	57.1701	70.0045	-0.292187	0.292187	0.1126	0.255294	no
ACKR1	chr1:159204012-159206500	OK	4.89886	25.4263	-2.3758	2.3758	5e-05	0.000531041	yes
ACKR2	chr3:42809471-42867283	NOTEST	0.0922813	0.0492647	0.905485	-0.905485	1	1	no
ACKR3	chr2:236569736-236582351	OK	0.230184	0.520191	-1.17625	1.17625	0.0043	0.0221738	yes
ACKR4	chr3:132558137-132874206	NOTEST	0.0610344	0.0512839	0.251116	-0.251116	1	1	no
ACLY	chr17:41866916-41919022	OK	83.7042	155.077	-0.88961	0.88961	5e-05	0.000531041	yes
ACMSD	chr2:134838615-134918606	NOTEST	0	0	0	0	1	1	no
ACO1	chr9:32384602-32450834	OK	31.7246	39.9917	-0.334098	0.334098	0.0219	0.0763785	no
ACO2	chr22:41469124-41544606	OK	51.9245	67.8765	-0.386498	0.386498	0.0319	0.101504	no
ACOT1	chr14:73478483-73558947	OK	3.0403	3.84684	-0.339457	0.339457	0.42865	0.625176	no
ACOT11	chr1:54548133-54634744	OK	1.30212	1.0929	0.252697	-0.252697	0.28735	0.482807	no
ACOT12	chr5:81330127-81394169	NOTEST	0	0	0	0	1	1	no
ACOT13	chr6:24667034-24719175	OK	9.68699	9.23562	0.0688385	-0.0688385	0.8486	0.924184	no
ACOT2	chr14:73567619-73575658	OK	10.8748	11.8776	-0.127254	0.127254	0.4462	0.640559	no
ACOT4	chr14:73591705-73595766	OK	6.28007	2.49699	1.33059	-1.33059	5e-05	0.000531041	yes
ACOT6	chr14:73616843-73619888	NOTEST	0.110998	0.0435604	1.34944	-1.34944	1	1	no
ACOT7	chr1:6264271-6393766	OK	85.0535	119.02	-0.48476	0.48476	0.00125	0.00822317	yes
ACOT8	chr20:45833830-45857409	OK	27.8381	26.6023	0.0655073	-0.0655073	0.75455	0.872465	no
ACOT9	chrX:23703659-23743290	OK	32.7872	37.8996	-0.209048	0.209048	0.14465	0.303164	no
ACOX1	chr17:75941510-76005999	OK	6.43644	8.13603	-0.338063	0.338063	0.06275	0.166185	no
ACOX2	chr3:58505135-58537202	NOTEST	0.0263183	0.118876	-2.17532	2.17532	1	1	no
ACOX3	chr4:8366281-8440725	OK	5.31673	5.64101	-0.0854126	0.0854126	0.627	0.787197	no
ACOXL	chr2:110732572-111118222	NOTEST	0.0618289	0.0651928	-0.0764317	0.0764317	1	1	no
ACP1	chr2:264868-278282	OK	76.153	62.3571	0.288348	-0.288348	0.04655	0.134071	no
ACP2	chr11:47239301-47269033	OK	28.6307	35.9974	-0.330331	0.330331	0.03335	0.104795	no
ACP5	chr19:11574659-11578986	OK	2.34962	2.52552	-0.104153	0.104153	0.67655	0.820527	no
ACP6	chr1:147647365-147670512	OK	8.92117	8.28625	0.106513	-0.106513	0.5342	0.713317	no
ACPP	chr3:132317366-132368302	NOTEST	0.135061	0.131135	0.0425609	-0.0425609	1	1	no
ACPT	chr19:50790414-50795224	NOTEST	0.0123186	0.00766576	0.68434	-0.68434	1	1	no
ACR	chr22:50738223-50745299	NOTEST	0	0	0	0	1	1	no
ACRBP	chr12:6638075-6647414	NOTEST	0.24325	0.191906	0.342045	-0.342045	1	1	no
ACRC	chrX:71578023-71613583	NOTEST	0.143687	0.163004	-0.181979	0.181979	1	1	no
ACRV1	chr11:125625135-125680898	NOTEST	0.269473	0.19442	0.470968	-0.470968	1	1	no
ACSBG1	chr15:78170844-78234707	NOTEST	0.029667	0.0330925	-0.157642	0.157642	1	1	no
ACSBG2	chr19:6135632-6193103	NOTEST	0.0233028	0.0232199	0.00513907	-0.00513907	1	1	no
ACSF2	chr17:50426157-50474845	OK	22.954	25.5757	-0.156026	0.156026	0.28215	0.476949	no
ACSF3	chr16:89093808-89155846	OK	4.08756	2.56042	0.674864	-0.674864	0.00035	0.00287069	yes
ACSL1	chr4:184755594-184826114	OK	45.0734	59.7651	-0.407029	0.407029	0.007	0.0319096	yes
ACSL3	chr2:222861013-222943401	OK	62.4659	75.1164	-0.266059	0.266059	0.0947	0.22534	no
ACSL4	chrX:109641334-109733392	OK	19.5829	29.925	-0.611757	0.611757	5e-05	0.000531041	yes
ACSL5	chr10:112374157-112428380	OK	2.78144	8.20186	-1.56012	1.56012	5e-05	0.000531041	yes
ACSL6	chr5:131949973-132012068	NOTEST	0.045689	0.0213973	1.09441	-1.09441	1	1	no
ACSM1	chr16:20623236-20691256	NOTEST	0.0216485	0	#NAME?	#NAME?	1	1	no
ACSM2A	chr16:20451460-20487669	NOTEST	0	0	0	0	1	1	no
ACSM2B	chr16:20536760-20576373	NOTEST	0	0	0	0	1	1	no
ACSM3	chr16:20763989-20849668	OK	0.309079	0.436545	-0.498155	0.498155	0.75825	0.874757	no
ACSM4	chr12:7304331-7328373	NOTEST	0	0	0	0	1	1	no
ACSM5	chr16:20409533-20440959	NOTEST	0	0.0213028	#VALUE!	inf	1	1	no
ACSM6	chr10:95194199-95228929	NOTEST	0	0	0	0	1	1	no
ACSS1	chr20:25006229-25058182	OK	13.1104	12.0996	0.115743	-0.115743	0.43395	0.629739	no
ACSS2	chr20:34874962-34927966	OK	55.7873	105.552	-0.919947	0.919947	5e-05	0.000531041	yes
ACSS3	chr12:81078029-81255803	OK	0.65102	0.369362	0.817666	-0.817666	0.0071	0.0323103	yes
ACTA1	chr1:229431245-229434096	NOTEST	0.0100736	0.00900085	0.162449	-0.162449	1	1	no
ACTA2	chr10:88932683-89015785	OK	3.9012	2.56469	0.605134	-0.605134	0.2015	0.380045	no
ACTA2-AS1	chr10:88932683-89015785	NOTEST	0.0236966	0.017917	0.403349	-0.403349	1	1	no
ACTB	chr7:5527147-5530601	OK	1269.03	2690.4	-1.0841	1.0841	0.0889	0.214985	no
ACTBL2	chr5:57480015-57482809	NOTEST	0.0164946	0.0171343	-0.0548938	0.0548938	1	1	no
ACTC1	chr15:34755083-34812923	NOTEST	0	0	0	0	1	1	no
ACTG1	chr17:81509970-81512866	OK	1125.24	2528.76	-1.1682	1.1682	0.097	0.229587	no
ACTG1P17	chr15:82725897-82739780	NOTEST	0.100062	0.0830854	0.268235	-0.268235	1	1	no
ACTG1P20	chr1:27322144-27336400	OK	1.18041	2.17169	-0.879537	0.879537	0.2151	0.397779	no
ACTG1P4	chr1:103525955-103579534	NOTEST	0.118029	0.0875174	0.431498	-0.431498	1	1	no
ACTG2	chr2:73892965-73919653	NOTEST	0	0.0193077	#VALUE!	inf	1	1	no
ACTL10	chr20:33657086-33674458	NOTEST	0.247338	0.387099	-0.646217	0.646217	1	1	no
ACTL6A	chr3:179562879-179588405	OK	65.1484	68.4503	-0.0713275	0.0713275	0.62165	0.783498	no
ACTL6B	chr7:100643102-100656461	NOTEST	0	0	0	0	1	1	no
ACTL7A	chr9:108862227-108863755	NOTEST	0	0.00663404	#VALUE!	inf	1	1	no
ACTL7B	chr9:108854588-108855995	NOTEST	0	0	0	0	1	1	no
ACTL8	chr1:17755312-17827063	NOTEST	0	0	0	0	1	1	no
ACTL9	chr19:8697396-8698830	NOTEST	0	0	0	0	1	1	no
ACTN1	chr14:68874122-68979366	OK	111.648	146.344	-0.3904	0.3904	0.03185	0.101393	no
ACTN1-AS1	chr14:68979681-68987463	NOTEST	0.126129	0.049293	1.35544	-1.35544	1	1	no
ACTN2	chr1:236686453-236764627	NOTEST	0	0	0	0	1	1	no
ACTN3	chr11:66546394-66563329	NOTEST	0	0	0	0	1	1	no
ACTN4	chr19:38647626-38744474	OK	102.516	166.588	-0.70043	0.70043	0.00015	0.00139565	yes
ACTR10	chr14:58200114-58235635	OK	30.1073	31.484	-0.0645053	0.0645053	0.6488	0.80213	no
ACTR1A	chr10:102479228-102502755	OK	60.6353	82.8183	-0.449793	0.449793	0.003	0.0166735	yes
ACTR1B	chr2:97655938-97664098	OK	28.2792	25.748	0.135284	-0.135284	0.3473	0.546815	no
ACTR2	chr2:65227694-65271256	OK	99.3856	125.585	-0.33756	0.33756	0.04955	0.140381	no
ACTR3	chr2:113831182-113961552	OK	42.388	47.5109	-0.164601	0.164601	0.28905	0.484081	no
ACTR3B	chr7:152759748-152855379	OK	2.1884	2.09092	0.0657341	-0.0657341	0.7677	0.880755	no
ACTR3BP2	chr2:91941132-91942470	NOTEST	0	0	0	0	1	1	no
ACTR3BP5	chr10:38696595-38698240	NOTEST	0	0	0	0	1	1	no
ACTR3C	chr7:150247211-150338156	NOTEST	0.305902	0.314027	-0.0378235	0.0378235	1	1	no
ACTR5	chr20:38748453-38772446	OK	7.63477	9.32508	-0.28853	0.28853	0.0747	0.188599	no
ACTR6	chr12:100200086-100224424	OK	15.9639	18.004	-0.173506	0.173506	0.26115	0.4525	no
ACTR8	chr3:53867065-53882202	OK	7.9844	8.05325	-0.0123877	0.0123877	0.9349	0.968085	no
ACTRT1	chrX:128050961-128052403	NOTEST	0	0	0	0	1	1	no
ACTRT2	chr1:3021481-3022903	NOTEST	0	0	0	0	1	1	no
ACTRT3	chr3:169766922-169769895	OK	0.722342	1.6243	-1.16907	1.16907	5e-05	0.000531041	yes
ACVR1	chr2:157736445-157875862	OK	12.65	11.6059	0.124273	-0.124273	0.40635	0.604593	no
ACVR1B	chr12:51951666-51997079	OK	12.2475	12.0078	0.028522	-0.028522	0.8389	0.919336	no
ACVR1C	chr2:157526766-157628887	NOTEST	0.0132545	0.00579925	1.19255	-1.19255	1	1	no
ACVR2A	chr2:147844516-148513475	OK	2.31275	2.1067	0.134623	-0.134623	0.73625	0.859956	no
ACVR2B	chr3:38451026-38493142	OK	1.03985	1.16918	-0.169114	0.169114	0.3508	0.55051	no
ACVR2B-AS1	chr3:38451026-38493142	NOTEST	0.121438	0.155487	-0.356578	0.356578	1	1	no
ACVRL1	chr12:51907417-51923361	NOTEST	0.0241771	0.00300331	3.00902	-3.00902	1	1	no
ACY1	chr3:51975025-51989202	OK	13.3173	17.8011	-0.418664	0.418664	0.0308	0.0989228	no
ACY3	chr11:67642554-67650659	NOTEST	0	0	0	0	1	1	no
ACYP1	chr14:75053224-75069483	OK	28.5996	21.7627	0.394135	-0.394135	0.03475	0.107976	no
ACYP2	chr2:54115272-54305298	OK	2.69362	2.31572	0.218088	-0.218088	0.3888	0.588975	no
ADA	chr20:44619521-44651735	OK	14.979	27.013	-0.850713	0.850713	5e-05	0.000531041	yes
ADAD1	chr4:122378965-122429792	NOTEST	0	0	0	0	1	1	no
ADAD2	chr16:84191116-84197166	NOTEST	0.0345051	0.0376013	-0.123975	0.123975	1	1	no
ADAL	chr15:43327775-43354555	OK	8.48968	6.03801	0.491639	-0.491639	0.0436	0.127778	no
ADAM10	chr15:58595203-58749978	OK	31.8649	45.1365	-0.502326	0.502326	0.0009	0.00629906	yes
ADAM11	chr17:44759199-44781846	OK	1.63002	1.05707	0.624825	-0.624825	0.00435	0.0223626	yes
ADAM12	chr10:126012384-126388558	NOTEST	0.0872926	0.165531	-0.923168	0.923168	1	1	no
ADAM15	chr1:155033805-155069553	OK	46.8702	82.2478	-0.811307	0.811307	5e-05	0.000531041	yes
ADAM17	chr2:9489280-9555788	OK	27.6337	28.4495	-0.0419773	0.0419773	0.7668	0.880478	no
ADAM18	chr8_KI270822v1_alt:335201-480684	NOTEST	0	0	0	0	1	1	no
ADAM19	chr5:157477303-157575823	OK	0.742496	0.787619	-0.0851141	0.0851141	0.7086	0.841369	no
ADAM1A	chr12:111899062-111901902	OK	1.12678	0.813177	0.470564	-0.470564	0.0697	0.179089	no
ADAM2	chr8_KI270822v1_alt:494374-588925	NOTEST	0	0	0	0	1	1	no
ADAM20	chr14:70522360-70535015	NOTEST	0.0251965	0.0285696	-0.181258	0.181258	1	1	no
ADAM20P1	chr14:70468878-70483756	NOTEST	0.0186022	0.0228457	-0.29645	0.29645	1	1	no
ADAM21	chr14:70452156-70459905	NOTEST	0.103518	0.166851	-0.688678	0.688678	1	1	no
ADAM21P1	chr14:70245752-70247801	NOTEST	0.0437932	0.0492252	-0.168692	0.168692	1	1	no
ADAM22	chr7:87934250-88202889	OK	0.996303	0.987071	0.0134298	-0.0134298	0.9589	0.97935	no
ADAM23	chr2:206443643-206621131	NOTEST	0.0205368	0.0304607	-0.56874	0.56874	1	1	no
ADAM28	chr8:24294039-24548618	NOTEST	0.0627933	0.0841251	-0.421927	0.421927	1	1	no
ADAM29	chr4:174918357-174978180	NOTEST	0	0	0	0	1	1	no
ADAM30	chr1:119893532-119896524	NOTEST	0	0	0	0	1	1	no
ADAM32	chr8_KI270822v1_alt:13213-190632	NOTEST	0.068937	0.0689397	-5.65596e-05	5.65596e-05	1	1	no
ADAM33	chr20:3667972-3682131	NOTEST	0.0755018	0.0428248	0.818064	-0.818064	1	1	no
ADAM3A	chr8:39451044-39522989	NOTEST	0	0	0	0	1	1	no
ADAM5	chr8_KI270822v1_alt:220373-251785	NOTEST	0	0	0	0	1	1	no
ADAM6	chr14_KI270846v1_alt:437497-440038	NOTEST	0	0	0	0	1	1	no
ADAM7	chr8:24294039-24548618	NOTEST	0	0	0	0	1	1	no
ADAM8	chr10:133262415-133276903	OK	1.53914	1.26817	0.279373	-0.279373	0.21295	0.3955	no
ADAM9	chr8_KI270822v1_alt:7545-10943	OK	71.4087	115.397	-0.69243	0.69243	0.0001	0.000974544	yes
ADAMDEC1	chr8:24294039-24548618	NOTEST	0.0126032	0.00577437	1.12605	-1.12605	1	1	no
ADAMTS1	chr21:26836286-26845409	NOTEST	0.155615	0.143833	0.113591	-0.113591	1	1	no
ADAMTS10	chr19:8580239-8610735	NOTEST	0.281259	0.115919	1.27879	-1.27879	1	1	no
ADAMTS12	chr5:33527180-33892019	OK	1.80479	2.56895	-0.509347	0.509347	0.0054	0.0263127	yes
ADAMTS13	chr9:133361448-133459403	OK	1.25198	0.845228	0.566795	-0.566795	0.72345	0.851631	no
ADAMTS14	chr10:70672802-70762439	NOTEST	0.0852213	0.0327999	1.37752	-1.37752	1	1	no
ADAMTS15	chr11:130448973-130476644	OK	2.83733	3.47942	-0.294311	0.294311	0.08385	0.205639	no
ADAMTS16	chr5:5140329-5320299	NOTEST	0.0139084	0.0105341	0.400892	-0.400892	1	1	no
ADAMTS17	chr15:99971437-100341978	NOTEST	0.024204	0.0203899	0.24739	-0.24739	1	1	no
ADAMTS18	chr16:77282127-77435114	NOTEST	0	0	0	0	1	1	no
ADAMTS19	chr5:129459558-129738683	NOTEST	0.00796068	0.0151742	-0.930661	0.930661	1	1	no
ADAMTS19-AS1	chr5:129459558-129738683	NOTEST	0.0237322	0.0193569	0.293994	-0.293994	1	1	no
ADAMTS2	chr5:179110850-179345430	OK	2.63186	2.94295	-0.161182	0.161182	0.46585	0.6583	no
ADAMTS20	chr12:43354208-43551921	NOTEST	0	0	0	0	1	1	no
ADAMTS3	chr4:72280968-72568799	OK	0.709857	1.04811	-0.562189	0.562189	0.01115	0.0459091	yes
ADAMTS4	chr1:161189747-161199055	NOTEST	0.0512867	0.0708883	-0.466963	0.466963	1	1	no
ADAMTS5	chr21:26917911-26967120	NOTEST	0.00287891	0.000941128	1.61306	-1.61306	1	1	no
ADAMTS6	chr5:65148735-65481877	NOTEST	0.141487	0.154646	-0.128303	0.128303	1	1	no
ADAMTS7	chr15:78759202-78811431	OK	9.28641	13.1549	-0.502411	0.502411	0.0005	0.00388175	yes
ADAMTS7P1	chr15_KI270850v1_alt:3300-44597	NOTEST	0.0114922	0.0204761	-0.833284	0.833284	1	1	no
ADAMTS8	chr11:130404922-130428644	NOTEST	0.0154307	0.0804056	-2.38149	2.38149	1	1	no
ADAMTS9	chr3:64515654-65011471	NOTEST	0.0497281	0.0317144	0.648923	-0.648923	1	1	no
ADAMTS9-AS1	chr3:64515654-65011471	NOTEST	0	0	0	0	1	1	no
ADAMTS9-AS2	chr3:64515654-65011471	NOTEST	0	0	0	0	1	1	no
ADAMTSL1	chr9:18474080-18910949	OK	0.30488	0.552593	-0.857974	0.857974	0.033	0.104063	no
ADAMTSL2	chr9:133532163-133575519	NOTEST	0.00405253	0.00334208	0.278077	-0.278077	1	1	no
ADAMTSL3	chr15:83654085-84039841	NOTEST	0.0751518	0.0875966	-0.221067	0.221067	1	1	no
ADAMTSL4	chr1:150549368-150579738	OK	15.1271	27.0111	-0.836419	0.836419	0.0678	0.175728	no
ADAMTSL4-AS1	chr1:150549368-150579738	NOTEST	0	0.0243875	#VALUE!	inf	1	1	no
ADAMTSL5	chr19:1505017-1513189	OK	2.20842	2.62419	-0.248856	0.248856	0.23015	0.41701	no
ADAP1	chr7:897899-955407	OK	3.93128	3.04202	0.369968	-0.369968	0.0697	0.179089	no
ADAP2	chr17:30921735-30959193	NOTEST	0.164834	0.0892313	0.885393	-0.885393	1	1	no
ADAR	chr1:154582057-154627980	OK	67.4572	166.667	-1.30492	1.30492	5e-05	0.000531041	yes
ADARB1	chr21:45074577-45226563	OK	5.78611	5.25194	0.139746	-0.139746	0.40165	0.600811	no
ADARB2	chr10:1177312-1737476	NOTEST	0.00156799	0.00362132	-1.20759	1.20759	1	1	no
ADARB2-AS1	chr10:1177312-1737476	NOTEST	0	0	0	0	1	1	no
ADAT1	chr16:75598348-75623323	OK	9.48784	7.40271	0.358026	-0.358026	0.01965	0.0703682	no
ADAT2	chr6:143422831-143450704	OK	1.71688	1.49303	0.201542	-0.201542	0.28785	0.48304	no
ADAT3	chr19:1905371-1926013	OK	1.84629	3.65161	-0.983903	0.983903	0.1918	0.368566	no
ADCK1	chr14:77800082-77933954	OK	3.50796	3.04131	0.205936	-0.205936	0.3132	0.511385	no
ADCK2	chr7:140673152-140695108	OK	22.9975	14.9751	0.618908	-0.618908	0.0001	0.000974544	yes
ADCK3	chr1:226940236-226987545	OK	4.71805	6.90969	-0.550429	0.550429	0.00175	0.0108854	yes
ADCK4	chr19:40691528-40716885	OK	13.0729	14.3785	-0.137343	0.137343	0.3721	0.573164	no
ADCK5	chr8:144374014-144409349	OK	6.52182	5.06369	0.365085	-0.365085	0.4934	0.681025	no
ADCY1	chr7:45574139-45723115	OK	0.391051	0.363596	0.105022	-0.105022	0.82355	0.911259	no
ADCY10	chr1:167809387-167914226	NOTEST	0.0104223	0.0173609	-0.736169	0.736169	1	1	no
ADCY10P1	chr6:41072967-41140835	NOTEST	0.233903	0.181862	0.36307	-0.36307	1	1	no
ADCY2	chr5:7396229-7830081	NOTEST	0	0	0	0	1	1	no
ADCY3	chr2:24790266-24919186	OK	27.7068	27.9925	-0.0147997	0.0147997	0.9447	0.973381	no
ADCY4	chr14:24318348-24335071	NOTEST	0.0268583	0.0166342	0.69121	-0.69121	1	1	no
ADCY5	chr3:123282295-123448545	NOTEST	0.019596	0.00781722	1.32584	-1.32584	1	1	no
ADCY6	chr12:48766190-48789096	OK	13.5879	13.2915	0.0318244	-0.0318244	0.8192	0.908703	no
ADCY7	chr16:50266539-50318134	OK	6.16264	5.43266	0.181889	-0.181889	0.2177	0.401254	no
ADCY8	chr8:130780300-131040589	NOTEST	0	0	0	0	1	1	no
ADCY9	chr16:3962648-4116185	OK	8.25243	8.10524	0.0259638	-0.0259638	0.85865	0.929609	no
ADCYAP1	chr18:904942-912172	NOTEST	0	0	0	0	1	1	no
ADCYAP1R1	chr7:31052460-31111479	NOTEST	0.00864783	0.00189689	2.1887	-2.1887	1	1	no
ADD1	chr4:2843856-2930075	OK	59.3263	76.6497	-0.369607	0.369607	0.01915	0.068873	no
ADD2	chr2:70662083-70768243	NOTEST	0.0072483	0.0120669	-0.735341	0.735341	1	1	no
ADD3	chr10:109945558-110135565	OK	20.9845	23.4317	-0.159136	0.159136	0.26985	0.46218	no
ADD3-AS1	chr10:109945558-110135565	NOTEST	0.0502581	0.0517125	-0.041157	0.041157	1	1	no
ADGB	chr6:146598999-146815461	NOTEST	0	0	0	0	1	1	no
ADGRA1	chr10:133088003-133131675	NOTEST	0	0	0	0	1	1	no
ADGRA1-AS1	chr10:133085248-133086697	NOTEST	0	0	0	0	1	1	no
ADGRA2	chr8:37796882-37849913	OK	6.99853	3.762	0.895552	-0.895552	0.0001	0.000974544	yes
ADGRA3	chr4:22387373-22516054	OK	11.6286	13.4758	-0.212693	0.212693	0.13995	0.295644	no
ADGRB1	chr8:142464015-142545007	NOTEST	0.00489051	0	#NAME?	#NAME?	1	1	no
ADGRB2	chr1:31727104-31764063	OK	0.989226	0.834123	0.24604	-0.24604	0.26815	0.460094	no
ADGRB3	chr6:68635739-69389511	NOTEST	0.0151173	0.0262024	-0.793495	0.793495	1	1	no
ADGRD1	chr12:130953906-131141463	NOTEST	0.0149614	0	#NAME?	#NAME?	1	1	no
ADGRE1	chr19:6887548-6940453	NOTEST	0	0.00427557	#VALUE!	inf	1	1	no
ADGRE2	chr19:14690039-14778541	OK	0.394122	0.624261	-0.663506	0.663506	0.19825	0.37636	no
ADGRE3	chr19:14619116-14674918	NOTEST	0	0	0	0	1	1	no
ADGRE4P	chr19:6952499-6990846	NOTEST	0	0	0	0	1	1	no
ADGRE5	chr19:14381143-14408725	OK	14.3424	26.7876	-0.901282	0.901282	5e-05	0.000531041	yes
ADGRF1	chr6:46997702-47042363	NOTEST	0.0758763	0.129933	-0.776043	0.776043	1	1	no
ADGRF2	chr6:47656589-47697797	NOTEST	0.00290558	0.00603581	-1.05472	1.05472	1	1	no
ADGRF3	chr2:26308172-26395891	NOTEST	0.185425	0.184928	0.003877	-0.003877	1	1	no
ADGRF4	chr6:47698552-47722021	NOTEST	0.216265	0.287739	-0.411963	0.411963	1	1	no
ADGRF5	chr6:46852505-46954938	NOTEST	0.0279357	0.0453804	-0.699963	0.699963	1	1	no
ADGRG1	chr16:57619692-57665039	OK	14.1745	13.565	0.0634024	-0.0634024	0.66925	0.816235	no
ADGRG2	chrX:18989306-19122637	OK	1.96282	1.84466	0.0895728	-0.0895728	0.64535	0.799492	no
ADGRG3	chr16:57668244-57689378	NOTEST	0.011736	0.0182499	-0.636942	0.636942	1	1	no
ADGRG4	chrX:136300962-136416888	NOTEST	0	0	0	0	1	1	no
ADGRG5	chr16:57542420-57577188	NOTEST	0	0.013303	#VALUE!	inf	1	1	no
ADGRG6	chr6:142301918-142446266	OK	15.5797	19.7882	-0.344969	0.344969	0.019	0.0684441	no
ADGRG7	chr3:100609588-100695481	NOTEST	0	0	0	0	1	1	no
ADGRL1	chr19:14137151-14206185	OK	9.73644	10.2741	-0.0775398	0.0775398	0.5933	0.759081	no
ADGRL2	chr1:81699769-81992738	OK	21.4678	29.8748	-0.476757	0.476757	0.00115	0.00768642	yes
ADGRL3	chr4:61497120-62161765	NOTEST	0.0112671	0.0260946	-1.21163	1.21163	1	1	no
ADGRL3-AS1	chr4:61497120-62161765	NOTEST	0	0	0	0	1	1	no
ADGRL4	chr1:78889763-79006810	NOTEST	0.150411	0.143068	0.0722084	-0.0722084	1	1	no
ADGRV1	chr5:90558799-91164216	NOTEST	0.148258	0.115838	0.356002	-0.356002	1	1	no
ADH1A	chr4:99088856-99301356	NOTEST	0.0100126	0.00894661	0.162408	-0.162408	1	1	no
ADH1B	chr4:99306386-99321442	OK	0.183379	1.13842	-2.63414	2.63414	5e-05	0.000531041	yes
ADH1C	chr4:99336491-99353045	NOTEST	0.0438825	0.050937	-0.215068	0.215068	1	1	no
ADH4	chr4:99088856-99301356	NOTEST	0	0.00648396	#VALUE!	inf	1	1	no
ADH5	chr4:99070978-99088788	OK	75.3523	90.4017	-0.262699	0.262699	0.0888	0.214821	no
ADH6	chr4:99088856-99301356	NOTEST	0.0117832	0.0147429	-0.32329	0.32329	1	1	no
ADH7	chr4:99412260-99435510	NOTEST	0	0.00464878	#VALUE!	inf	1	1	no
ADHFE1	chr8:66432482-66468809	OK	1.51792	0.59378	1.3541	-1.3541	5e-05	0.000531041	yes
ADI1	chr2_KI270769v1_alt:107388-110465	OK	44.6172	52.1322	-0.224576	0.224576	0.11145	0.25372	no
ADIG	chr20:38581194-38588463	NOTEST	0	0	0	0	1	1	no
ADIPOQ	chr3:186842673-186858463	NOTEST	0	0	0	0	1	1	no
ADIPOQ-AS1	chr3:186842673-186858463	NOTEST	0	0	0	0	1	1	no
ADIPOR1	chr1:202940824-202958572	OK	62.6037	66.5991	-0.0892548	0.0892548	0.54475	0.722279	no
ADIPOR2	chr12:1691080-1788679	OK	52.9516	66.1697	-0.321496	0.321496	0.03485	0.10811	no
ADIRF	chr10:86968430-87010203	OK	4.88294	8.99174	-0.880851	0.880851	0.00075	0.00543425	yes
ADK	chr10:74151184-74709303	OK	38.7081	49.3304	-0.349844	0.349844	0.0154	0.0583218	no
ADM	chr11:10304979-10307402	OK	3.87057	5.33674	-0.463414	0.463414	0.0288	0.0943592	no
ADM2	chr22:50481555-50486437	OK	13.1362	5.83903	1.16975	-1.16975	5e-05	0.000531041	yes
ADM5	chr19:49688684-49690990	OK	0.500359	0.780645	-0.641705	0.641705	0.04535	0.131493	no
ADNP	chr20:50888917-50958523	OK	55.6823	51.4281	0.114662	-0.114662	0.5437	0.721597	no
ADNP-AS1	chr20:50888917-50958523	OK	0.713478	0.489127	0.54466	-0.54466	0.6676	0.815041	no
ADNP2	chr18:80109030-80140345	OK	18.8202	15.943	0.239359	-0.239359	0.08795	0.213267	no
ADO	chr10:62804755-62808479	OK	12.5499	9.54464	0.39491	-0.39491	0.00705	0.0321047	yes
ADORA1	chr1:203127707-203167405	OK	1.9781	1.97797	9.17703e-05	-9.17703e-05	0.99965	0.999825	no
ADORA2A	chr22:24270816-24494815	NOTEST	0.20696	0.0965033	1.1007	-1.1007	1	1	no
ADORA2A-AS1	chr22:24270816-24494815	NOTEST	0.0519301	0.012706	2.03106	-2.03106	1	1	no
ADORA2B	chr17:15944916-15975896	OK	11.4665	11.9412	-0.0585247	0.0585247	0.71925	0.848107	no
ADORA3	chr1:111483347-111564003	NOTEST	0	0	0	0	1	1	no
ADPGK	chr15:72751366-72798199	OK	17.6487	24.6217	-0.480369	0.480369	0.00135	0.00873479	yes
ADPGK-AS1	chr15:72751366-72798199	NOTEST	0.01739	0.0115373	0.591949	-0.591949	1	1	no
ADPRH	chr3:119579432-119589945	OK	1.04914	0.542748	0.950857	-0.950857	0.0008	0.00573126	yes
ADPRHL1	chr13:113421939-113453524	NOTEST	0.120009	0.147512	-0.297699	0.297699	1	1	no
ADPRHL2	chr1:36088851-36093932	OK	36.4188	34.8665	0.0628402	-0.0628402	0.65475	0.806314	no
ADPRM	chr17:10697609-10711558	OK	6.4246	4.12669	0.638619	-0.638619	0.00235	0.0137471	yes
ADRA1A	chr8:26748149-26865405	NOTEST	0	0	0	0	1	1	no
ADRA1B	chr5:159916732-159973010	OK	0.71268	0.919711	-0.367927	0.367927	0.2003	0.378744	no
ADRA1D	chr20:4220630-4249012	NOTEST	0.0214917	0.00723706	1.5703	-1.5703	1	1	no
ADRA2A	chr10:111077031-111080904	NOTEST	0.00358144	0	#NAME?	#NAME?	1	1	no
ADRA2B	chr2:96112874-96116245	NOTEST	0.00864846	0.00931072	-0.10645	0.10645	1	1	no
ADRA2C	chr4:3766568-3768526	NOTEST	0	0.0116786	#VALUE!	inf	1	1	no
ADRB1	chr10:114044046-114046908	NOTEST	0.0515326	0.0731917	-0.506196	0.506196	1	1	no
ADRB2	chr5:148826592-148828634	OK	2.11924	3.41848	-0.68981	0.68981	0.0039	0.0204907	yes
ADRB3	chr8:37962995-37966666	NOTEST	0	0	0	0	1	1	no
ADRBK1	chr11:67266433-67286558	OK	38.8487	34.1857	0.184474	-0.184474	0.20275	0.381649	no
ADRBK2	chr22:25564893-25729291	OK	0.645369	0.460297	0.487559	-0.487559	0.0273	0.0905774	no
ADRM1	chr20:62302895-62308862	OK	133.76	112.455	0.250298	-0.250298	0.09135	0.219756	no
ADSL	chr22:40346499-40366571	OK	79.2172	69.9179	0.180152	-0.180152	0.20745	0.38809	no
ADSS	chr1:244408491-244452134	OK	24.1528	28.1463	-0.220757	0.220757	0.1184	0.264627	no
ADSSL1	chr14:104724196-104747311	OK	4.74498	7.22639	-0.606873	0.606873	0.0016	0.0101028	yes
ADTRP	chr6:11713654-11779047	OK	0.983759	0.564741	0.800715	-0.800715	0.01085	0.044937	yes
AEBP1	chr7:44104360-44114565	OK	3.32241	4.20787	-0.34086	0.34086	0.0577	0.15628	no
AEBP2	chr12:19439673-19522239	OK	9.64456	9.36184	0.0429225	-0.0429225	0.76695	0.880478	no
AEN	chr15:88621295-88632281	OK	21.0256	10.8084	0.959999	-0.959999	5e-05	0.000531041	yes
AES	chr19:2997637-3064714	OK	197.282	241.318	-0.290678	0.290678	0.0976	0.230558	no
AFAP1	chr4:7754089-7940296	OK	25.0579	33.4998	-0.418887	0.418887	0.00945	0.0403262	yes
AFAP1-AS1	chr4:7754089-7940296	OK	2.54426	3.29038	-0.371005	0.371005	0.53115	0.71102	no
AFAP1L1	chr5:149271837-149341804	OK	4.34143	3.41994	0.344199	-0.344199	0.04445	0.129587	no
AFAP1L2	chr10:114294823-114404778	OK	1.18091	1.22702	-0.0552584	0.0552584	0.8092	0.902255	no
AFF1	chr4:86935001-87141054	OK	12.8561	16.1284	-0.327155	0.327155	0.0241	0.0820591	no
AFF2	chrX:148500618-149000663	NOTEST	0.0241835	0.0146195	0.726125	-0.726125	1	1	no
AFF3	chr2:99547253-100142575	OK	0.93381	0.62126	0.587933	-0.587933	0.00715	0.0324384	yes
AFF4	chr5:132875378-132963662	OK	44.9597	31.0516	0.533967	-0.533967	0.0019	0.0116289	yes
AFG3L1P	chr16:89969774-90000787	OK	5.41611	4.81672	0.169204	-0.169204	0.4559	0.649669	no
AFG3L2	chr18:12307668-12377276	OK	47.0546	43.0474	0.128411	-0.128411	0.72935	0.855637	no
AFM	chr4:73481744-73504001	NOTEST	0	0	0	0	1	1	no
AFMID	chr17:78187316-78207701	OK	9.91901	10.2359	-0.0453688	0.0453688	0.80535	0.901121	no
AFP	chr4:73436218-73455785	NOTEST	0	0	0	0	1	1	no
AFTPH	chr2:64524304-64593004	OK	17.7452	12.2569	0.533834	-0.533834	5e-05	0.000531041	yes
AGA	chr4:177430774-177442503	OK	6.71601	5.11817	0.391977	-0.391977	0.03265	0.103325	no
AGAP1	chr2:235494088-236131800	OK	8.96914	8.54955	0.0691217	-0.0691217	0.62715	0.787311	no
AGAP1-IT1	chr2:235494088-236131800	NOTEST	0.166991	0.287834	-0.78547	0.78547	1	1	no
AGAP11	chr10:86968430-87010203	NOTEST	0.152912	0.0549935	1.47536	-1.47536	1	1	no
AGAP2	chr12:57724292-57742161	OK	0.425893	0.605612	-0.507903	0.507903	0.2497	0.439907	no
AGAP2-AS1	chr12:57724292-57742161	OK	7.77951	9.96049	-0.356537	0.356537	0.0647	0.169701	no
AGAP3	chr7:151085830-151144436	OK	28.8487	28.6026	0.0123574	-0.0123574	0.9309	0.965364	no
AGAP4	chr10:45825591-45853877	OK	1.42946	1.38086	0.0499024	-0.0499024	0.8365	0.91791	no
AGAP5	chr10:73674274-73697796	OK	1.13588	1.05995	0.0998053	-0.0998053	0.69645	0.833746	no
AGAP6	chr10:49988317-50010499	OK	2.30252	1.73212	0.41067	-0.41067	0.06685	0.17394	no
AGAP7P	chr10:46109494-46131678	NOTEST	0.141549	0.0880658	0.684647	-0.684647	1	1	no
AGAP9	chr10:47501853-47523638	OK	3.32153	1.92507	0.786936	-0.786936	0.0006	0.0045266	yes
AGBL1	chr15:86142010-87029052	NOTEST	0	0	0	0	1	1	no
AGBL1-AS1	chr15:86142010-87029052	NOTEST	0	0.0123768	#VALUE!	inf	1	1	no
AGBL2	chr11:47659590-47715376	NOTEST	0.177832	0.232893	-0.38915	0.38915	1	1	no
AGBL3	chr7:134986507-135170826	NOTEST	0.106617	0.0479185	1.15378	-1.15378	1	1	no
AGBL4	chr1:48532854-50023954	NOTEST	0	0.00421849	#VALUE!	inf	1	1	no
AGBL4-IT1	chr1:48532854-50023954	NOTEST	0	0	0	0	1	1	no
AGBL5	chr2:27051622-27071699	OK	28.7028	27.0125	0.0875673	-0.0875673	0.71045	0.842458	no
AGBL5-AS1	chr2:27049682-27050264	NOTEST	0.126491	0	#NAME?	#NAME?	1	1	no
AGER	chr6_GL000256v2_alt:3497174-3500529	OK	2.21863	2.9657	-0.418706	0.418706	0.0688	0.177356	no
AGFG1	chr2:227472131-227561222	OK	17.359	14.9223	0.218211	-0.218211	0.13725	0.292192	no
AGFG2	chr7:100539210-100568220	OK	5.2759	5.33707	-0.0166292	0.0166292	0.9144	0.957469	no
AGGF1	chr5:77030384-77065233	OK	18.8609	19.9433	-0.0805068	0.0805068	0.56315	0.7363	no
AGK	chr7_GL383534v2_alt:490-21001	OK	15.9483	15.2788	0.0618731	-0.0618731	0.6633	0.8122	no
AGL	chr1:99850083-99924023	OK	4.91619	5.01156	-0.0277196	0.0277196	0.85065	0.925306	no
AGMAT	chr1:15526812-15585110	OK	0.706751	0.565266	0.322273	-0.322273	0.57405	0.744721	no
AGMO	chr7:15200317-15562015	NOTEST	0.123732	0.130168	-0.0731556	0.0731556	1	1	no
AGO1	chr1:35883208-35924298	OK	6.24218	7.11379	-0.188569	0.188569	0.1835	0.357553	no
AGO2	chr8:140531164-140635547	OK	8.13506	7.89794	0.0426755	-0.0426755	0.7823	0.887594	no
AGO3	chr1:35931081-36056462	OK	3.5115	2.93649	0.257995	-0.257995	0.1635	0.330688	no
AGO4	chr1:35808226-35857889	OK	5.55	4.31332	0.363688	-0.363688	0.01695	0.0626643	no
AGPAT1	chr6_GL000256v2_alt:3469005-3494318	OK	57.1353	66.0561	-0.209308	0.209308	0.1923	0.369208	no
AGPAT2	chr9:136673142-136687459	OK	31.9701	38.6543	-0.273907	0.273907	0.05735	0.155427	no
AGPAT3	chr21:43865234-43987594	OK	17.712	23.6878	-0.419418	0.419418	0.003	0.0166735	yes
AGPAT4	chr6:161130024-161274075	OK	1.29856	1.6585	-0.352968	0.352968	0.0559	0.152611	no
AGPAT4-IT1	chr6:161130024-161274075	NOTEST	0.0897282	0.151301	-0.753787	0.753787	1	1	no
AGPAT5	chr8:6708356-6761500	OK	11.6939	9.66334	0.275163	-0.275163	0.0544	0.149864	no
AGPS	chr2:177392742-177543836	OK	12.5758	17.0286	-0.437303	0.437303	0.00265	0.0151052	yes
AGR2	chr7:16792639-16805114	OK	1.91702	1.99748	-0.0593118	0.0593118	0.84375	0.921703	no
AGR3	chr7:16859405-16881989	NOTEST	0	0	0	0	1	1	no
AGRN	chr1:1020122-1056119	OK	41.1824	85.8751	-1.06021	1.06021	5e-05	0.000531041	yes
AGRP	chr16:67482570-67483813	NOTEST	0	0	0	0	1	1	no
AGT	chr1:230702522-230714590	NOTEST	0.107217	0.0518476	1.04818	-1.04818	1	1	no
AGTPBP1	chr9:85546538-85742029	OK	17.6434	12.8898	0.452899	-0.452899	0.00205	0.0123323	yes
AGTR1	chr3:148697870-148743003	NOTEST	0.0382387	0.014484	1.40057	-1.40057	1	1	no
AGTR2	chrX:116170704-116174972	NOTEST	0	0	0	0	1	1	no
AGTRAP	chr1:11736084-11750771	OK	47.6854	51.6337	-0.114765	0.114765	0.43465	0.630344	no
AGXT	chr2:240868744-240879119	NOTEST	0	0	0	0	1	1	no
AGXT2	chr5:34998100-35048135	NOTEST	0	0	0	0	1	1	no
AHCTF1	chr1:246839097-246931424	OK	15.997	14.4837	0.143375	-0.143375	0.30955	0.507534	no
AHCTF1P1	chr2:161499066-161507902	OK	2.00463	1.82916	0.132155	-0.132155	0.4394	0.63489	no
AHCY	chr20:34280264-34311802	OK	146.188	187.436	-0.358568	0.358568	0.03215	0.102105	no
AHCYL1	chr1:109984764-110023742	OK	63.6379	81.7594	-0.361498	0.361498	0.02045	0.0724947	no
AHCYL2	chr7:129225013-129430211	OK	5.10226	4.88518	0.0627246	-0.0627246	0.69735	0.833956	no
AHDC1	chr1:27534244-27603494	OK	7.90318	9.56924	-0.275971	0.275971	0.0581	0.156823	no
AHI1	chr6:135283971-135497765	OK	7.73403	5.32117	0.539479	-0.539479	0.0007	0.00513602	yes
AHNAK	chr11:62433541-62546860	OK	47.8414	69.1138	-0.530714	0.530714	0.02545	0.0855655	no
AHNAK2	chr14:104937253-104978357	OK	9.09086	14.6765	-0.691022	0.691022	5e-05	0.000531041	yes
AHR	chr7:17298651-17346151	OK	11.968	12.299	-0.0393545	0.0393545	0.7814	0.887007	no
AHRR	chr5:271620-438290	OK	2.03592	0.287515	2.82397	-2.82397	0.1374	0.292465	no
AHSA1	chr14:77458029-77469472	OK	56.4478	86.042	-0.608124	0.608124	5e-05	0.000531041	yes
AHSA2	chr2:61177419-61470714	OK	7.59264	7.21418	0.0737662	-0.0737662	0.8929	0.948613	no
AHSG	chr3:186613060-186621318	NOTEST	0.0478188	0.0576115	-0.26878	0.26878	1	1	no
AHSP	chr16:31527881-31528803	NOTEST	0.0784311	0	#NAME?	#NAME?	1	1	no
AICDA	chr12:8602165-8612846	NOTEST	0	0	0	0	1	1	no
AIDA	chr1:222668012-222712522	OK	14.0776	16.5324	-0.231896	0.231896	0.11025	0.251847	no
AIF1	chr6_GL000256v2_alt:2914502-2916307	NOTEST	0	0	0	0	1	1	no
AIF1L	chr9:131096475-131123152	OK	9.42078	5.00744	0.911775	-0.911775	5e-05	0.000531041	yes
AIFM1	chrX:130129362-130165887	OK	21.407	29.4165	-0.458541	0.458541	0.00135	0.00873479	yes
AIFM2	chr10:70052600-70132934	OK	15.3779	11.9883	0.359231	-0.359231	0.0635	0.167276	no
AIFM3	chr22:20965129-20981360	OK	0.599093	0.428325	0.484075	-0.484075	0.12185	0.2699	no
AIG1	chr6:143059362-143340343	OK	29.7733	31.2341	-0.0691035	0.0691035	0.6382	0.794317	no
AIM1	chr6:106511854-106570449	OK	13.2085	20.2877	-0.619135	0.619135	5e-05	0.000531041	yes
AIM1L	chr1:26321858-26354130	OK	0.551841	0.538202	0.0361039	-0.0361039	0.88575	0.944192	no
AIM2	chr1:159062484-159076857	NOTEST	0	0.0274337	#VALUE!	inf	1	1	no
AIMP1	chr4:106044316-106349224	OK	23.906	21.4246	0.158101	-0.158101	0.3558	0.555161	no
AIMP2	chr7:6009250-6059229	OK	40.5039	33.0634	0.292826	-0.292826	0.5223	0.704609	no
AIP	chr11:67483028-67491108	OK	60.238	63.1537	-0.0681941	0.0681941	0.62825	0.787878	no
AIPL1	chr17:6423736-6435199	NOTEST	0.00495329	0.00342506	0.532259	-0.532259	1	1	no
AIRE	chr21:44285837-44298219	NOTEST	0	0	0	0	1	1	no
AIRN	chr6:159969098-160106551	NOTEST	0	0.00212887	#VALUE!	inf	1	1	no
AJAP1	chr1:4655044-4783791	NOTEST	0	0	0	0	1	1	no
AJUBA	chr14:22971173-22982642	OK	90.0119	78.2096	0.202769	-0.202769	0.22175	0.406253	no
AK1	chr9:127866479-127877743	OK	24.4211	26.1328	-0.0977351	0.0977351	0.50125	0.688234	no
AK2	chr1:33007939-33036911	OK	50.862	65.5805	-0.36668	0.36668	0.01625	0.0605962	no
AK3	chr9:4709555-4742043	OK	22.2535	22.6139	-0.0231791	0.0231791	0.86935	0.936423	no
AK4	chr1:65147548-65232145	OK	16.8678	25.1879	-0.578463	0.578463	0.00015	0.00139565	yes
AK5	chr1:77281976-77559969	NOTEST	0	0	0	0	1	1	no
AK6	chr5_GL339449v2_alt:63866-712608	OK	42.2264	37.3192	0.178227	-0.178227	0.6918	0.830322	no
AK7	chr14:96392110-96489427	NOTEST	0.218659	0.286627	-0.390494	0.390494	1	1	no
AK8	chr9:132725577-132878811	NOTEST	0.152836	0.0851933	0.843172	-0.843172	1	1	no
AK9	chr6:109492855-109691212	OK	2.22687	1.5214	0.549615	-0.549615	0.016	0.0600326	no
AKAP1	chr17:57085191-57121349	OK	16.8738	21.8039	-0.369798	0.369798	0.00945	0.0403262	yes
AKAP10	chr17:19904451-19977856	OK	12.7632	12.2812	0.0555419	-0.0555419	0.6995	0.835062	no
AKAP11	chr13:42272152-42323267	OK	11.6297	9.26091	0.328586	-0.328586	0.0199	0.071054	no
AKAP12	chr6:151239998-151358561	OK	20.3389	24.0844	-0.243856	0.243856	0.1019	0.237939	no
AKAP13	chr15:85380595-85749358	OK	6.97026	7.91807	-0.183935	0.183935	0.201	0.379518	no
AKAP14	chrX:119895972-119920716	NOTEST	0.0274225	0.0310677	-0.180053	0.180053	1	1	no
AKAP17A	chrY:1591592-1643081	OK	10.1906	8.52633	0.257242	-0.257242	0.0882	0.213679	no
AKAP2	chr9:109640787-110172511	OK	44.4435	43.4603	0.0322767	-0.0322767	0.8626	0.932007	no
AKAP3	chr12:4615507-4649047	NOTEST	0.244045	0.180472	0.43537	-0.43537	1	1	no
AKAP4	chrX:50190767-50201013	NOTEST	0	0	0	0	1	1	no
AKAP5	chr14:64388040-64540368	OK	1.08848	1.03236	0.0763655	-0.0763655	0.9387	0.97044	no
AKAP6	chr14:32329272-32833062	OK	0.450318	0.290463	0.632588	-0.632588	0.0096	0.040888	yes
AKAP7	chr6:131135685-131283535	OK	3.33395	2.55388	0.384541	-0.384541	0.05005	0.141318	no
AKAP8	chr19:15353520-15379801	OK	9.74571	11.6819	-0.261432	0.261432	0.08025	0.198559	no
AKAP8L	chr19:15380047-15419121	OK	25.04	21.54	0.217213	-0.217213	0.13215	0.284829	no
AKAP9	chr7:91940874-92110673	OK	6.87942	6.04001	0.187737	-0.187737	0.1933	0.370489	no
AKIP1	chr11:8911153-8933006	OK	43.4445	36.1405	0.265557	-0.265557	0.0717	0.182786	no
AKIRIN1	chr1:38991243-39006065	OK	31.5451	26.0019	0.278796	-0.278796	0.05335	0.147794	no
AKIRIN2	chr6:87674859-87702267	OK	23.5585	23.3615	0.0121188	-0.0121188	0.9365	0.968916	no
AKNA	chr9:114334153-114394405	OK	6.26216	1.90257	1.71871	-1.71871	5e-05	0.000531041	yes
AKNAD1	chr1:108815897-108858524	NOTEST	0.0624442	0.0462502	0.433109	-0.433109	1	1	no
AKR1A1	chr1:45550782-45570051	OK	50.073	55.8898	-0.158553	0.158553	0.2646	0.455935	no
AKR1B1	chr7:134442354-134459136	OK	90.4052	119.232	-0.399297	0.399297	0.00545	0.0265176	yes
AKR1B10	chr7:134527591-134541414	OK	0.218357	1.13768	-2.38133	2.38133	5e-05	0.000531041	yes
AKR1B15	chr7:134549096-134579840	NOTEST	0.0288245	0.0205522	0.488001	-0.488001	1	1	no
AKR1C1	chr10:4963261-4977966	OK	1.41722	0.872006	0.700653	-0.700653	0.0212	0.0744424	no
AKR1C2	chr10:4987775-5018033	OK	0.563003	0.903343	-0.682131	0.682131	0.03265	0.103325	no
AKR1C3	chr10:5048765-5107686	OK	1.02264	2.79066	-1.44831	1.44831	5e-05	0.000531041	yes
AKR1C4	chr10:5196834-5218947	NOTEST	0	0	0	0	1	1	no
AKR1C6P	chr10:4871666-4916273	NOTEST	0	0.0096991	#VALUE!	inf	1	1	no
AKR1C8P	chr10:5154459-5185187	NOTEST	0	0	0	0	1	1	no
AKR1D1	chr7:138076431-138118304	NOTEST	0.00536249	0	#NAME?	#NAME?	1	1	no
AKR1E2	chr10:4826176-4848059	OK	0.857129	0.542407	0.660137	-0.660137	0.0382	0.116262	no
AKR7A2	chr1:19302707-19312146	OK	21.0811	21.8826	-0.0538352	0.0538352	0.7049	0.83911	no
AKR7A2P1	chr1:112911847-112956353	NOTEST	0.0353879	0.182087	-2.3633	2.3633	1	1	no
AKR7A3	chr1:19282562-19288786	OK	0.283114	0.437025	-0.626336	0.626336	0.1578	0.322627	no
AKR7L	chr1:19265981-19274074	NOTEST	0.171154	0.159662	0.100273	-0.100273	1	1	no
AKT1	chr14:104769349-104795743	OK	71.4791	94.7104	-0.406	0.406	0.0088	0.0381371	yes
AKT1S1	chr19:49869032-49888750	OK	33.7295	40.5114	-0.264318	0.264318	0.1442	0.302505	no
AKT2	chr19:40230316-40285395	OK	24.035	31.3233	-0.382098	0.382098	0.008	0.0353817	yes
AKT3	chr1_KI270763v1_alt:268112-855682	OK	16.4513	17.1881	-0.0632034	0.0632034	0.744	0.86598	no
AKTIP	chr16:53434438-53503304	OK	15.7305	9.86176	0.673643	-0.673643	0.079	0.196266	no
ALAD	chr9:113386311-113401338	OK	15.3064	16.9843	-0.150066	0.150066	0.29655	0.492444	no
ALAS1	chr3:52198082-52214327	OK	36.0151	29.2529	0.300022	-0.300022	0.037	0.113437	no
ALAS2	chrX:55009054-55031064	NOTEST	0.0224836	0.0119584	0.910844	-0.910844	1	1	no
ALB	chr4:73404254-73421412	NOTEST	0.045998	0.0100481	2.19465	-2.19465	1	1	no
ALCAM	chr3:105366712-105576913	OK	39.1803	75.2105	-0.940808	0.940808	5e-05	0.000531041	yes
ALDH16A1	chr19:49453215-49471048	OK	20.9575	27.1733	-0.374723	0.374723	0.0097	0.0412088	yes
ALDH18A1	chr10:95605928-95656810	OK	22.5543	24.8566	-0.140226	0.140226	0.32275	0.521371	no
ALDH1A1	chr9:72900661-72953317	NOTEST	0.145197	0.293636	-1.01601	1.01601	1	1	no
ALDH1A2	chr15:57953423-58065923	NOTEST	0.0132833	0.00391363	1.76304	-1.76304	1	1	no
ALDH1A3	chr15:100879691-100916625	OK	26.6946	36.1111	-0.435896	0.435896	0.0026	0.0148901	yes
ALDH1B1	chr9:38392663-38398665	OK	15.9413	20.1385	-0.337193	0.337193	0.0208	0.0735208	no
ALDH1L1	chr3:126103560-126210168	OK	7.02685	5.93873	0.242722	-0.242722	0.13825	0.293573	no
ALDH1L1-AS1	chr3:126103560-126210168	NOTEST	0.0510799	0.044811	0.188902	-0.188902	1	1	no
ALDH1L1-AS2	chr3:126103560-126210168	NOTEST	0.0187583	0.0193845	-0.0473775	0.0473775	1	1	no
ALDH1L2	chr12:105019783-105084563	OK	31.4352	8.47865	1.89047	-1.89047	5e-05	0.000531041	yes
ALDH2	chr12:111766886-111809985	OK	38.8094	27.6919	0.486946	-0.486946	0.0007	0.00513602	yes
ALDH3A1	chr17:19737984-19748433	OK	3.42054	2.23166	0.616105	-0.616105	0.0097	0.0412088	yes
ALDH3A2	chr17:19648750-19677595	OK	32.5245	39.2827	-0.272368	0.272368	0.0612	0.163147	no
ALDH3B1	chr11:68008546-68029282	OK	23.3809	32.2141	-0.462357	0.462357	0.00135	0.00873479	yes
ALDH3B2	chr11:67662161-67681214	NOTEST	0.0740078	0.0880747	-0.251049	0.251049	1	1	no
ALDH4A1	chr1:18871429-18902799	OK	10.1531	14.5263	-0.516745	0.516745	0.0006	0.0045266	yes
ALDH5A1	chr6:24494968-24537207	OK	3.61769	1.80761	1.00098	-1.00098	5e-05	0.000531041	yes
ALDH6A1	chr14:74019355-74084493	OK	10.1172	10.0505	0.00955505	-0.00955505	0.9493	0.975436	no
ALDH7A1	chr5:126541840-126595390	OK	43.9816	58.5215	-0.412066	0.412066	0.00725	0.0328252	yes
ALDH8A1	chr6:134917389-134950122	NOTEST	0.122113	0.0989102	0.304019	-0.304019	1	1	no
ALDH9A1	chr1:165662211-165698663	OK	34.9781	48.0801	-0.45899	0.45899	0.0014	0.009019	yes
ALDOA	chr16:30053089-30070420	OK	402.042	903.857	-1.16875	1.16875	5e-05	0.000531041	yes
ALDOB	chr9:101420559-101435780	NOTEST	0.0114996	0.00801016	0.521679	-0.521679	1	1	no
ALDOC	chr17:28573114-28576933	OK	27.7239	71.237	-1.3615	1.3615	5e-05	0.000531041	yes
ALG1	chr16:5071808-5097820	OK	8.43057	10.3241	-0.292309	0.292309	0.13065	0.282782	no
ALG10	chr12:34022280-34028301	OK	3.09695	3.37299	-0.123177	0.123177	0.5137	0.698651	no
ALG10B	chr12:38316754-38329726	OK	2.47807	1.85956	0.414255	-0.414255	0.01075	0.044592	yes
ALG11	chr13:52012386-52033600	OK	7.25178	6.61969	0.13157	-0.13157	0.65595	0.806789	no
ALG12	chr22:49903205-49918458	OK	21.1833	21.9128	-0.0488448	0.0488448	0.731	0.856937	no
ALG13	chrX:111681117-111760647	OK	6.88998	5.01143	0.459279	-0.459279	0.0055	0.0267123	yes
ALG14	chr1:94982722-95072951	OK	10.5745	10.4084	0.0228461	-0.0228461	0.90085	0.951438	no
ALG1L	chr3:125916600-125937044	NOTEST	0.163452	0.159497	0.035333	-0.035333	1	1	no
ALG1L2	chr3:130081830-130111433	NOTEST	0	0	0	0	1	1	no
ALG1L9P	chr11:71787510-71813859	NOTEST	0.194572	0.0661859	1.55571	-1.55571	1	1	no
ALG2	chr9:99216424-99221964	OK	14.1174	12.4377	0.182754	-0.182754	0.2198	0.40388	no
ALG3	chr3:184230528-184249525	OK	16.9595	25.0028	-0.559997	0.559997	0.00015	0.00139565	yes
ALG5	chr13:36949770-36999367	OK	39.7128	38.96	0.0276136	-0.0276136	0.8504	0.925109	no
ALG6	chr1:63367589-63438562	OK	6.61639	7.33446	-0.148647	0.148647	0.35215	0.551748	no
ALG8	chr11:78100941-78139653	OK	21.7298	31.8113	-0.549865	0.549865	0.0001	0.000974544	yes
ALG9	chr11:111782194-111871581	OK	9.19463	8.44797	0.122187	-0.122187	0.39555	0.595017	no
ALK	chr2:29192773-29921611	NOTEST	0.0914528	0.153889	-0.75079	0.75079	1	1	no
ALKBH1	chr14:77672405-77708013	OK	8.53803	6.25176	0.449641	-0.449641	0.0081	0.0357293	yes
ALKBH2	chr12:109088187-109093488	OK	13.4704	11.5318	0.224176	-0.224176	0.23045	0.417361	no
ALKBH3	chr11:43880806-43920944	OK	30.7433	16.7966	0.872105	-0.872105	5e-05	0.000531041	yes
ALKBH3-AS1	chr11:43880806-43920944	NOTEST	0.00757178	0.0153572	-1.02021	1.02021	1	1	no
ALKBH4	chr7:102433529-102464874	OK	8.7662	9.93157	-0.18007	0.18007	0.4886	0.677127	no
ALKBH5	chr17:18183552-18209953	OK	27.1063	33.1653	-0.291047	0.291047	0.0412	0.1226	no
ALKBH6	chr19:36009115-36014243	OK	17.7293	16.4639	0.106829	-0.106829	0.54245	0.72066	no
ALKBH7	chr19:6372432-6375250	OK	21.8401	28.4903	-0.383488	0.383488	0.0129	0.0512662	no
ALKBH8	chr11:107502726-107565735	OK	8.52172	4.94222	0.785986	-0.785986	5e-05	0.000531041	yes
ALLC	chr2:3658195-3702670	NOTEST	0	0	0	0	1	1	no
ALMS1	chr2:73385757-73609919	OK	6.26284	4.67361	0.422278	-0.422278	0.00325	0.0177964	yes
ALMS1-IT1	chr2:73385757-73609919	OK	0.442366	0.199836	1.14643	-1.14643	0.6624	0.811348	no
ALMS1P	chr2:73644918-73685567	NOTEST	0.0289023	0.0358054	-0.308995	0.308995	1	1	no
ALOX12	chr17:6985122-7012334	NOTEST	0.112793	0.11493	-0.0270816	0.0270816	1	1	no
ALOX12-AS1	chr17:6985122-7012334	OK	0.804184	0.786136	0.0327472	-0.0327472	0.9599	0.979997	no
ALOX12B	chr17:8072635-8087703	NOTEST	0.0627385	0.0243891	1.36311	-1.36311	1	1	no
ALOX12P2	chr17:6853575-6900349	OK	0.463581	0.33411	0.472499	-0.472499	0.1646	0.332008	no
ALOX15	chr17:4630918-4641665	NOTEST	0.0114796	0.00472909	1.27944	-1.27944	1	1	no
ALOX15B	chr17:8039039-8049133	NOTEST	0.0293088	0.0399844	-0.448104	0.448104	1	1	no
ALOX15P1	chr17:6657718-6661382	NOTEST	0	0	0	0	1	1	no
ALOX5	chr10_GL383546v1_alt:215006-293952	NOTEST	0.0784977	0.204679	-1.38264	1.38264	1	1	no
ALOX5AP	chr13:30713477-30764428	OK	0.147355	0.643587	-2.12684	2.12684	0.0126	0.0503134	no
ALOXE3	chr17:8095899-8118916	NOTEST	0.22684	0.226532	0.00195897	-0.00195897	1	1	no
ALPI	chr2:232456111-232460745	NOTEST	0.00929016	0.022977	-1.30642	1.30642	1	1	no
ALPK1	chr4:112297342-112442608	OK	3.52112	3.39996	0.050513	-0.050513	0.7636	0.87816	no
ALPK2	chr18:58481249-58628957	NOTEST	0.0409336	0.0100338	2.02842	-2.02842	1	1	no
ALPK3	chr15:84816679-84873482	NOTEST	0.0638317	0.035789	0.834759	-0.834759	1	1	no
ALPL	chr1:21509364-21578412	NOTEST	0.0245258	0.0195114	0.329985	-0.329985	1	1	no
ALPP	chr2:232378533-232382889	NOTEST	0.186061	0.0907428	1.03592	-1.03592	1	1	no
ALPPL2	chr2:232406841-232410714	NOTEST	0	0.0102322	#VALUE!	inf	1	1	no
ALS2	chr2:201700262-201781172	OK	12.4358	10.4141	0.255963	-0.255963	0.0974	0.230329	no
ALS2CL	chr3:46668994-46693704	OK	5.85395	5.65454	0.05	-0.05	0.7521	0.870932	no
ALS2CR11	chr2:201487420-201619182	NOTEST	0.00239378	0.005827	-1.28346	1.28346	1	1	no
ALS2CR12	chr2:201288270-201357398	NOTEST	0.0926945	0.127874	-0.464167	0.464167	1	1	no
ALX1	chr12:85280257-85301783	OK	1.70729	1.74582	-0.0321901	0.0321901	0.90565	0.953613	no
ALX3	chr1:110060374-110070700	OK	1.38843	1.09127	0.347445	-0.347445	0.2233	0.408141	no
ALX4	chr11:44260727-44310166	NOTEST	0.0024454	0.00168881	0.534061	-0.534061	1	1	no
ALYREF	chr17:81887834-81900533	OK	108.604	158.445	-0.544912	0.544912	0.01535	0.0581985	no
AMACR	chr5:33986985-34124528	OK	4.07093	3.18698	0.353171	-0.353171	0.064	0.168261	no
AMBN	chr4:70592257-70607287	NOTEST	0	0	0	0	1	1	no
AMBP	chr9:114060127-114078472	NOTEST	0	0	0	0	1	1	no
AMBRA1	chr11:46396411-46594069	OK	9.52547	10.233	-0.103361	0.103361	0.4708	0.662073	no
AMD1	chr6:110609977-110895712	OK	41.2536	43.0779	-0.0624294	0.0624294	0.7299	0.856131	no
AMDHD1	chr12:95943292-95968592	OK	0.544395	0.348709	0.642632	-0.642632	0.0623	0.165452	no
AMDHD2	chr16:2520361-2531408	OK	11.0662	10.8968	0.0222582	-0.0222582	0.9136	0.957231	no
AMELX	chrX:11137542-11665701	NOTEST	0	0	0	0	1	1	no
AMELY	chrY:6865917-6874027	NOTEST	0	0	0	0	1	1	no
AMER1	chrX:64185116-64205744	OK	1.70445	1.54648	0.140317	-0.140317	0.41545	0.613357	no
AMER2	chr13:25161678-25172283	NOTEST	0	0	0	0	1	1	no
AMER3	chr2:130755503-130768134	NOTEST	0	0	0	0	1	1	no
AMFR	chr16:56361451-56425538	OK	36.1663	35.9437	0.00890607	-0.00890607	0.948	0.974775	no
AMH	chr19:2249113-2252073	OK	0.397747	0.781159	-0.973763	0.973763	0.0045	0.0229746	yes
AMHR2	chr12:53423854-53431534	NOTEST	0	0.0257329	#VALUE!	inf	1	1	no
AMICA1	chr11:118193726-118225094	NOTEST	0	0	0	0	1	1	no
AMIGO1	chr1:109506823-109509714	OK	4.95078	2.90005	0.77158	-0.77158	0.0001	0.000974544	yes
AMIGO2	chr12:47075706-47236663	OK	3.65612	2.74673	0.4126	-0.4126	0.05175	0.14456	no
AMIGO3	chr3:49689516-49723974	OK	2.13687	3.07076	-0.523093	0.523093	0.3422	0.541273	no
AMMECR1	chrX:110194185-110456334	OK	4.67453	5.01153	-0.10043	0.10043	0.5176	0.701243	no
AMMECR1L	chr2:127861630-127885940	OK	16.836	11.9952	0.489097	-0.489097	0.00075	0.00543425	yes
AMN	chr14:102922655-102930842	NOTEST	0.0500549	0.114159	-1.18947	1.18947	1	1	no
AMN1	chr12:31671136-31729174	OK	3.83894	3.14765	0.286434	-0.286434	0.1581	0.322796	no
AMOT	chrX:112774876-112840815	OK	2.81602	3.88638	-0.464767	0.464767	0.0045	0.0229746	yes
AMOTL1	chr11:94768341-94876753	OK	17.4863	15.607	0.164029	-0.164029	0.26075	0.451865	no
AMOTL2	chr3:134355344-134375417	OK	41.9272	39.0507	0.102539	-0.102539	0.4985	0.685303	no
AMPD1	chr1:114673098-114695618	NOTEST	0.00647443	0.00402464	0.685892	-0.685892	1	1	no
AMPD2	chr1:109619812-109632055	OK	6.60162	8.4244	-0.351754	0.351754	0.0252	0.0849602	no
AMPD3	chr11:10450320-10507579	OK	1.22925	1.00419	0.291735	-0.291735	0.18705	0.362042	no
AMPH	chr7:38383695-38631567	NOTEST	0.0261662	0.0592698	-1.17959	1.17959	1	1	no
AMT	chr3:49416777-49429324	OK	1.6467	1.2116	0.442664	-0.442664	0.3119	0.510011	no
AMTN	chr4:70518571-70532743	NOTEST	0.0156183	0.0359993	-1.20473	1.20473	1	1	no
AMY1A,AMY1B,AMY1C	chr1:103749656-103758689	NOTEST	0.00892427	0	#NAME?	#NAME?	1	1	no
AMY1B	chr1:103749656-103758689	NOTEST	4.5526e-05	0	#NAME?	#NAME?	1	1	no
AMY1C	chr1:103749656-103758689	NOTEST	6.22397e-06	0	#NAME?	#NAME?	1	1	no
AMY2A	chr1:103617331-103625780	NOTEST	0	0	0	0	1	1	no
AMY2B	chr1:103525955-103579534	OK	1.73546	1.53542	0.176683	-0.176683	0.6487	0.80208	no
AMZ1	chr7:2679521-2715436	NOTEST	0.0135857	0.0118714	0.194604	-0.194604	1	1	no
AMZ2	chr17:68248003-68257164	OK	97.723	85.6038	0.191024	-0.191024	0.1932	0.370351	no
AMZ2P1	chr17:64966549-64975585	OK	3.15529	1.90274	0.729698	-0.729698	0.00025	0.00216197	yes
ANAPC1	chr2:111767636-111884164	OK	9.62798	10.0391	-0.0603293	0.0603293	0.6751	0.81948	no
ANAPC10	chr4:144994574-145129524	OK	13.7138	10.8745	0.334674	-0.334674	0.5362	0.714987	no
ANAPC11	chr17:81887834-81900533	OK	161.612	159.111	0.0225031	-0.0225031	0.9227	0.961713	no
ANAPC13	chr3:134477703-134575013	OK	50.7046	47.5495	0.0926855	-0.0926855	0.6408	0.796144	no
ANAPC15	chr11:71998911-72112776	OK	38.0626	48.4086	-0.346891	0.346891	0.6498	0.802846	no
ANAPC16	chr10:72096031-72235860	OK	41.7963	30.9952	0.431332	-0.431332	0.0123	0.0493663	yes
ANAPC1P1	chr2:86815336-86895042	NOTEST	0	0.0299051	#VALUE!	inf	1	1	no
ANAPC2	chr9:137174783-137190370	OK	12.9075	14.8689	-0.204097	0.204097	0.386	0.586395	no
ANAPC4	chr4:25377225-25418498	OK	12.0842	12.6211	-0.0627104	0.0627104	0.6759	0.820078	no
ANAPC5	chr12:121308244-121354209	OK	54.7391	56.3986	-0.0430878	0.0430878	0.7654	0.879473	no
ANAPC7	chr12:110372899-110403730	OK	25.1948	26.7524	-0.0865432	0.0865432	0.54345	0.721481	no
ANG	chr14:20684176-20700602	OK	1.6538	2.59477	-0.64982	0.64982	0.1616	0.328037	no
ANGEL1	chr14:76787242-76812940	OK	6.03719	5.84608	0.0464076	-0.0464076	0.77195	0.883618	no
ANGEL2	chr1:212992181-213015875	OK	9.11327	8.72476	0.062853	-0.062853	0.66525	0.813658	no
ANGPT1	chr8:107249481-107498026	OK	0.433711	2.08583	-2.26582	2.26582	5e-05	0.000531041	yes
ANGPT2	chr8:6406591-6708209	NOTEST	0.0249969	0.027763	-0.151417	0.151417	1	1	no
ANGPT4	chr20:872653-916317	NOTEST	0.0313401	0.0102676	1.60991	-1.60991	1	1	no
ANGPTL1	chr1:178725146-178921842	NOTEST	0	0.00352075	#VALUE!	inf	1	1	no
ANGPTL2	chr9:126914773-127223166	OK	0.641126	0.841005	-0.391507	0.391507	0.43165	0.627492	no
ANGPTL3	chr1:62454725-62688368	NOTEST	0	0	0	0	1	1	no
ANGPTL4	chr19:8364126-8374375	OK	3.42531	7.0012	-1.03137	1.03137	5e-05	0.000531041	yes
ANGPTL5	chr11:101890673-102001065	NOTEST	0	0	0	0	1	1	no
ANGPTL6	chr19:10086118-10102749	NOTEST	0.0397916	0.0456294	-0.197501	0.197501	1	1	no
ANGPTL7	chr1:11106530-11262551	NOTEST	0.0136237	0.00852629	0.676128	-0.676128	1	1	no
ANHX	chr12:133218311-133235836	NOTEST	0	0	0	0	1	1	no
ANK1	chr8:41653224-41896762	OK	0.697128	0.729322	-0.0651316	0.0651316	0.75805	0.874753	no
ANK2	chr4:112818082-113383740	OK	0.41803	0.104313	2.00268	-2.00268	5e-05	0.000531041	yes
ANK3	chr10:60026297-60733526	OK	1.21706	1.04767	0.216221	-0.216221	0.24715	0.436853	no
ANKAR	chr2:189675984-189746650	OK	0.424035	0.227905	0.895748	-0.895748	0.00475	0.0239039	yes
ANKDD1A	chr15:64911901-64958699	OK	2.0976	1.34905	0.636799	-0.636799	0.0051	0.0252655	yes
ANKDD1B	chr5:75611475-75671846	NOTEST	0.0633552	0.136904	-1.11163	1.11163	1	1	no
ANKEF1	chr20:10023811-10307418	OK	4.62512	4.28655	0.109673	-0.109673	0.5183	0.701612	no
ANKFN1	chr17:56153474-56482646	NOTEST	0	0.00801016	#VALUE!	inf	1	1	no
ANKFY1	chr17:4004444-4263979	OK	16.5601	26.4279	-0.674352	0.674352	0.0014	0.009019	yes
ANKH	chr5:14704799-14871778	OK	2.75289	2.57029	0.0990146	-0.0990146	0.56815	0.739906	no
ANKHD1	chr5:140401813-140549578	OK	30.7714	28.6458	0.10327	-0.10327	0.69015	0.829235	no
ANKHD1-EIF4EBP3	chr5:140401813-140549578	OK	11.9442	13.3277	-0.158121	0.158121	0.5814	0.74996	no
ANKIB1	chr7:92246233-92401384	OK	18.8251	18.9746	-0.0114087	0.0114087	0.94015	0.971563	no
ANKK1	chr11:113387790-113400418	NOTEST	0.0937473	0.0745536	0.3305	-0.3305	1	1	no
ANKLE1	chr19:17281644-17287646	NOTEST	0.17606	0.139394	0.336892	-0.336892	1	1	no
ANKLE2	chr12:132725666-132761888	OK	31.2832	32.5765	-0.0584433	0.0584433	0.6893	0.828767	no
ANKMY1	chr2:240479421-240564014	OK	3.02382	1.4831	1.02775	-1.02775	5e-05	0.000531041	yes
ANKMY2	chr7:16599775-16645817	OK	16.2651	19.4511	-0.258075	0.258075	0.0758	0.190369	no
ANKRA2	chr5:73552199-73565686	OK	7.73248	6.5464	0.240229	-0.240229	0.16065	0.326604	no
ANKRD1	chr10:90912099-90921275	OK	5.89528	4.22506	0.480591	-0.480591	0.0155	0.0586507	no
ANKRD10	chr13:110878539-110915107	OK	14.296	17.4415	-0.286913	0.286913	0.0718	0.182972	no
ANKRD11	chr16:89267620-89490561	OK	22.4768	16.7108	0.427651	-0.427651	0.01745	0.0641755	no
ANKRD12	chr18:9136752-9285985	OK	7.50975	5.18297	0.534988	-0.534988	0.00025	0.00216197	yes
ANKRD13A	chr12:109999429-110039430	OK	20.4623	22.0357	-0.106874	0.106874	0.4525	0.645717	no
ANKRD13B	chr17:29593508-29621423	OK	2.64624	3.54613	-0.422303	0.422303	0.05545	0.151662	no
ANKRD13C	chr1:70259001-70354734	OK	7.40841	6.81294	0.120885	-0.120885	0.40575	0.604036	no
ANKRD13D	chr11:67289290-67302484	OK	10.4241	8.71732	0.257961	-0.257961	0.11855	0.264874	no
ANKRD16	chr10:5861725-5937595	OK	4.42243	3.63984	0.280965	-0.280965	0.63705	0.793749	no
ANKRD17	chr4:73074784-73258785	OK	16.4701	19.4441	-0.239485	0.239485	0.10225	0.238506	no
ANKRD18A	chr9:38571363-38620363	OK	0.634571	0.463691	0.452619	-0.452619	0.09865	0.232381	no
ANKRD18B	chr9:33524412-33573003	OK	1.42075	0.826021	0.782402	-0.782402	0.0018	0.0111704	yes
ANKRD18DP	chr3_KI270784v1_alt:151281-174418	NOTEST	0	0	0	0	1	1	no
ANKRD19P	chr9:92809610-92838457	NOTEST	0.0908167	0.158055	-0.799392	0.799392	1	1	no
ANKRD2	chr10:97572440-97583886	OK	6.79889	5.12027	0.40908	-0.40908	0.04385	0.12837	no
ANKRD20A1,ANKRD20A3	chr9:67859314-67902847	NOTEST	0.0517481	0.0661166	-0.353505	0.353505	1	1	no
ANKRD20A11P	chr21:13943775-13980444	NOTEST	0.0283755	0.0327774	-0.208055	0.208055	1	1	no
ANKRD20A12P	chr4_GL000008v2_random:161986-178171	NOTEST	0	0	0	0	1	1	no
ANKRD20A19P	chr13:23907283-23949315	NOTEST	0	0.00241238	#VALUE!	inf	1	1	no
ANKRD20A2,ANKRD20A3	chr9:66109393-66152966	NOTEST	0.0399278	0.0124724	1.67866	-1.67866	1	1	no
ANKRD20A3	chr9:67859314-67902847	NOTEST	6.98388e-06	4.2787e-06	0.706855	-0.706855	1	1	no
ANKRD20A4	chr9:64369562-64412691	NOTEST	0	0.00894311	#VALUE!	inf	1	1	no
ANKRD20A5P	chr18:14179096-14227050	OK	0.504392	0.483797	0.0601427	-0.0601427	0.83035	0.914391	no
ANKRD20A8P	chr2:94755325-94857075	NOTEST	0	0.00515551	#VALUE!	inf	1	1	no
ANKRD20A9P	chr13_KI270840v1_alt:136052-173619	NOTEST	0.0142791	0.0218788	-0.615634	0.615634	1	1	no
ANKRD22	chr10:88802729-88851975	NOTEST	0.014053	0.0179736	-0.355002	0.355002	1	1	no
ANKRD23	chr2:96837913-96844021	OK	0.44055	0.41098	0.100236	-0.100236	0.75995	0.875847	no
ANKRD24	chr19:4183353-4224814	NOTEST	0.219764	0.131644	0.739311	-0.739311	1	1	no
ANKRD26	chr10:27004115-27100498	OK	4.05185	3.36943	0.266075	-0.266075	0.09285	0.222125	no
ANKRD26P1	chr16:46469336-46569097	NOTEST	0	0.00302779	#VALUE!	inf	1	1	no
ANKRD26P3	chr13:19262799-19344973	NOTEST	0.00364408	0	#NAME?	#NAME?	1	1	no
ANKRD27	chr19:32597000-32675196	OK	22.0516	17.9349	0.298116	-0.298116	0.0367	0.112776	no
ANKRD28	chr3:15667235-15859546	OK	13.3841	14.7702	-0.142168	0.142168	0.31805	0.516734	no
ANKRD29	chr18:23598925-23662885	OK	2.54156	1.73716	0.548985	-0.548985	0.00885	0.0382669	yes
ANKRD30A	chr10:37125856-37232567	NOTEST	0	0	0	0	1	1	no
ANKRD30B	chr18:14748239-14852738	NOTEST	0.0842531	0.0550497	0.613993	-0.613993	1	1	no
ANKRD30BL	chr2:132147590-132257969	NOTEST	0	0	0	0	1	1	no
ANKRD30BP2	chr21:13038165-13118250	NOTEST	0	0	0	0	1	1	no
ANKRD30BP3	chr10:45154661-45186041	NOTEST	0	0	0	0	1	1	no
ANKRD31	chr5:75068296-75236878	NOTEST	0.107493	0.0417585	1.3641	-1.3641	1	1	no
ANKRD33	chr12:51888008-51891721	NOTEST	0.0072791	0	#NAME?	#NAME?	1	1	no
ANKRD33B	chr5:10564322-10657816	OK	3.44304	4.98514	-0.533953	0.533953	0.00025	0.00216197	yes
ANKRD34A	chr1:145959440-145964582	OK	0.4929	0.696613	-0.499063	0.499063	0.06365	0.167506	no
ANKRD34B	chr5:80556754-80570485	NOTEST	0.0187506	0.0246658	-0.395577	0.395577	1	1	no
ANKRD34C	chr15:79191706-79298239	NOTEST	0.0209367	0.00510705	2.03547	-2.03547	1	1	no
ANKRD34C-AS1	chr15:79191706-79298239	NOTEST	0	0	0	0	1	1	no
ANKRD35	chr1:145866559-145885866	OK	0.659867	0.51855	0.34769	-0.34769	0.2225	0.407236	no
ANKRD36	chr2:97113495-97264520	OK	0.466471	0.467276	-0.00248782	0.00248782	0.98855	0.99443	no
ANKRD36B	chr2:97504797-97589965	NOTEST	0.245534	0.289737	-0.238822	0.238822	1	1	no
ANKRD36BP1	chr1:168245580-168247430	OK	3.2472	4.19224	-0.368523	0.368523	0.0756	0.19001	no
ANKRD36BP2	chr2:88765901-88806595	NOTEST	0	0.0116054	#VALUE!	inf	1	1	no
ANKRD36C	chr2:95849547-95992320	NOTEST	0.180275	0.124986	0.528424	-0.528424	1	1	no
ANKRD37	chr4:185396685-185425985	OK	0.81622	1.06449	-0.383129	0.383129	0.76865	0.881086	no
ANKRD39	chr2:96847986-96858019	OK	9.67551	10.1397	-0.067599	0.067599	0.7341	0.858646	no
ANKRD40	chr17:50693189-50707909	OK	33.2722	26.4916	0.328785	-0.328785	0.02315	0.0796157	no
ANKRD42	chr11:83193738-83256099	OK	4.26503	3.41022	0.322694	-0.322694	0.08775	0.212936	no
ANKRD44	chr2:196986661-197310797	OK	0.462162	0.295041	0.647484	-0.647484	0.09315	0.222643	no
ANKRD44-IT1	chr2:196986661-197310797	NOTEST	0	0	0	0	1	1	no
ANKRD45	chr1:173608335-173669862	NOTEST	0.188255	0.124398	0.597723	-0.597723	1	1	no
ANKRD46	chr8:100509751-100559786	OK	3.53775	2.86826	0.302659	-0.302659	0.13475	0.28871	no
ANKRD49	chr11:94493986-94499578	OK	5.70728	5.2357	0.124421	-0.124421	0.5151	0.699558	no
ANKRD50	chr4:124664048-124712732	OK	5.9268	6.09229	-0.0397326	0.0397326	0.78015	0.886661	no
ANKRD52	chr12:56230035-56258359	OK	18.7222	18.0166	0.0554223	-0.0554223	0.70545	0.83954	no
ANKRD53	chr2:70978444-70985499	NOTEST	0.275843	0.230427	0.259535	-0.259535	1	1	no
ANKRD54	chr22:37668025-38041915	OK	14.5513	12.5152	0.217469	-0.217469	0.86475	0.933026	no
ANKRD55	chr5:56099679-56233359	NOTEST	0.0236565	0.0155095	0.60909	-0.60909	1	1	no
ANKRD6	chr6:89433177-89819794	OK	1.17607	0.734773	0.678606	-0.678606	0.42385	0.621515	no
ANKRD60	chr20:58216125-58228653	NOTEST	0	0	0	0	1	1	no
ANKRD61	chr7:6009250-6059229	NOTEST	0.370798	0.282908	0.390303	-0.390303	1	1	no
ANKRD62	chr18:12093848-12129749	NOTEST	0	0	0	0	1	1	no
ANKRD62P1-PARP4P3	chr22:16653708-16675540	NOTEST	0	0	0	0	1	1	no
ANKRD63	chr15:40281443-40282586	NOTEST	0	0	0	0	1	1	no
ANKRD65	chr1:1418419-1421444	OK	1.79472	2.196	-0.29112	0.29112	0.2476	0.437332	no
ANKRD66	chr6:46746916-46759217	NOTEST	0	0	0	0	1	1	no
ANKRD7	chr7:118224657-118242730	NOTEST	0.316208	0.161874	0.966002	-0.966002	1	1	no
ANKRD9	chr14:102506860-102509791	OK	10.4674	12.1322	-0.212934	0.212934	0.2206	0.404756	no
ANKS1A	chr6:34889260-35091413	OK	6.33298	6.96872	-0.138008	0.138008	0.34715	0.546773	no
ANKS1B	chr12:98645299-99984654	NOTEST	0.00988691	0.00655122	0.593756	-0.593756	1	1	no
ANKS3	chr16:4696509-4749396	OK	7.06108	5.93745	0.250043	-0.250043	0.15275	0.314953	no
ANKS4B	chr16:21233694-21252429	NOTEST	0	0	0	0	1	1	no
ANKS6	chr9:98732008-98796542	OK	4.43382	3.60459	0.298715	-0.298715	0.05145	0.143933	no
ANKUB1	chr3:149761102-149792823	NOTEST	0.0779385	0.089581	-0.200856	0.200856	1	1	no
ANKZF1	chr2:219229756-219245429	OK	12.0202	10.907	0.140204	-0.140204	0.41535	0.613357	no
[truncated: 25,530 more rows]

## Sheet: 4_IRF1KO_No_IFN_vs_IRF1KO_IFN_B
gene	locus	status	(q1)IRF1KO-No IFN	(q2)IRF1KO-IFN B	log2(q1/q2)	log2(q2/q1)	p_value	q_value	significant
[truncated: 26,372 more rows]

[truncated: 6 more sheets: 5_IRF1KO_No_IFN_vs_IRF1KO_IFN_L, 6_Wt_IFN_B_vs_IRF1KO_IFN_B, 7_Wt_IFN_L_vs_IRF1KO_IFN_L, IRF1 dependent downregulated, IRF1 dependent upregulated, All]
